# Supplementary material for: Thrifty metabolic programming in rats is induced by both maternal undernutrition and postnatal leptin treatment, but masked in the presence of both: implications for models of developmental programming
Source: BMC Genomics. 2014 Jan 21;15:49. doi: 10.1186/1471-2164-15-49 (PMC3899603; doi:10.1186/1471-2164-15-49)
Supplement: Additional file 1: Table S1 — Phenotypic parameters for the experimental series and 3-factor ANOVA analysis of significance. [file 1471-2164-15-49-S1.xls]

## Sheet: Cover sheet
This spreadsheet shows genes scored as significantly varying between treatments, classified by factor & interaction type
Filters / comparisons applied:
	* Exclude outlier measurements
	* Exclude genes called as "absent" in ≥ 75% of samples
	* 1-way ANOVA comparison of all sample groups using a 5% false discovery rate
	* 3-way ANOVA was used to classify significant genes into groups (see Data tabs: section below)
Key:
	Factor	Treatment code for sample names
	A (maternal diet)	A / U = Ad libitum or undernourished maternal diet
	B (leptin treatment)	S / L = Saline or leptin injections in postnatal period
	C (postnatal diet)	C / H = Normal chow or high fat diet post-weaning
	e.g. sample ASC = ad libitum fed mothers, saline injection postnatally, normal chow diet post-weaning
Data tabs:
	(1) Maternal diet (factor A) was significant in the 3-way ANOVA, and there were no significant interactions involving maternal diet
	(2) Leptin treatment (factor B) was significant in the 3-way ANOVA, and there were no significant interactions involving leptin treatment
	(3) Postnatal diet (factor C) was significant in the 3-way ANOVA, and there were no significant interactions involving postnatal diet
	(4) The 3-way ANOVA showed a significant interaction between maternal diet and leptin treatment, which did not depend on postnatal diet
	(5) The 3-way ANOVA showed a significant interaction between maternal diet and response to postnatal diet, which did not depend on leptin treatment
	(6) The 3-way ANOVA showed a significant interaction between leptin treatment and response to postnatal diet, which did not depend on maternal diet
	(7) The 3-way ANOVA showed a significant interaction between all three factors
	(8) Although the 1-way ANOVA was significant, no individual factor or combination of factors was significant in the 3-way ANOVA
	(9) Maternal diet (factor A) and leptin treatment (factor B) were both significant, either as independent effects or as part of an interaction
Notes:
	* These categories are not necessarily exclusive. A gene showing (e.g.) additive, non-interacting effects of maternal diet and leptin treatment will appear in categories (1), (2) and (9).
	* For tabs (1) to (3), data are sorted according to the degree of expression change attributable to factors A-C independently of any interactions. Changes of ≥ 1.25-fold are highlighted in yellow.
	* For tab (4), with a significant AB interaction, the interaction has been classified into six groups using hierarchical clustering (see also Supplementary Table 2)
	* Tab (4) is sorted according to the degree of change in leptin response induced by maternal undernourishment
	* For tabs (5) through (9), data are sorted by array address ID

## Sheet: (1) A (no interactions)
	Log2 expression data
	ASC		USC		ALC		ULC		ASH		USH		ALH		ULH		p value (FDR)	Averages		Ratio	ANNOTATION
Array_Address_Id	avg	s.e.m.	avg	s.e.m.	avg	s.e.m.	avg	s.e.m.	avg	s.e.m.	avg	s.e.m.	avg	s.e.m.	avg	s.e.m.	1-way ANOVA	Ad libitum	Undernourished	Maternal Diet	Transcript	Entrez_Gene_ID	Accession	Symbol	Synonyms	Chromosome	Protein_Product	Probe_Id	Probe_Type	Probe_Sequence	Definition
1190605	9.84223	0.280794	10.1425	0.323455	9.74694	0.186331	10.742	0.2595	9.90327	0.181692	10.4126	0.17607	9.61158	0.178056	10.7386	0.22723	0.0387138	9.77601	10.5089	0.732907	ILMN_277197	300833	XM_001053108.1	RGD1565900_predicted			XP_001053108.1	ILMN_1651060	S	TTTGCTGGGTGCCGGCTGCTTGCTGTCGAAATGGGCAAGCTTATGAAACC	PREDICTED: Rattus norvegicus similar to ribosomal protein L27 (predicted) (RGD1565900_predicted), mRNA.
4570131	7.69338	0.101712	7.68147	0.178101	8.18864	0.276019	9.29213	0.451498	7.81487	0.0977416	8.45858	0.236388	7.66342	0.149406	8.04246	0.24658	0.00755058	7.84008	8.36866	0.528582	ILMN_295348	50559	NM_031315.1	Acot1	Acot1	6	NP_112605.1	ILMN_1353833	S	GACTCATGCAAGTTCCTGGGTTCAATCTCCGTGCTGTAAGGGAAAAGAGC	Rattus norvegicus acyl-CoA thioesterase 1 (Acot1), mRNA.
2480176	8.50309	0.218003	8.73964	0.271773	8.58109	0.160234	9.49508	0.145715	8.56129	0.297788	8.4574	0.152493	8.0937	0.170493	8.76835	0.214188	0.0399826	8.43479	8.86512	0.430326	ILMN_59267	499201	XM_579934.1	LOC499201			XP_579934.1	ILMN_1356608	S	CGGGATGACGTGGCTTTGGAGGGCATCTCTGGGCGAGTATCTCTCTGAGT	PREDICTED: Rattus norvegicus hypothetical gene supported by BC061525 (LOC499201), mRNA.
1450162	7.64619	0.174045	7.61307	0.175812	8.03579	0.225626	8.38199	0.136151	7.86967	0.26624	8.49642	0.204051	7.75779	0.256084	8.52832	0.151832	0.0454777	7.82736	8.25495	0.427592	ILMN_277171	50685	NM_017343.1	Mrlcb	MGC114341	9	NP_059039.1	ILMN_1376509	S	CAACCAATGTGAAAGCCCAGGAAAATATATCGGCATTTCTGGTTTTGCTG	Rattus norvegicus myosin light chain, regulatory B (Mrlcb), mRNA.
5270176	7.79746	0.181478	7.89911	0.181737	8.07928	0.149356	8.444	0.144869	8.08417	0.222275	8.577	0.181581	7.70749	0.146082	8.45648	0.133532	0.0350368	7.9171	8.34415	0.427045	ILMN_51737	500923	XM_576332.2	RGD1565798_predicted		7	XP_576332.1	ILMN_1350067	S	GGGTAAAGCCTTTTATGACTGGAGCTGCAGAGAAAATTAAGCGCATCCTA	PREDICTED: Rattus norvegicus similar to tumor protein, translationally-controlled 1 (predicted) (RGD1565798_predicted), mRNA.
7000575	7.68369	0.171309	7.99414	0.187037	7.96322	0.192098	8.37713	0.139227	7.64979	0.173065	8.14975	0.176912	7.31254	0.052886	7.75953	0.0953646	0.0159275	7.65231	8.07014	0.417827	ILMN_286332	304884	NM_001009683.1	Tor3a	MGC105766	13	NP_001009683.1	ILMN_1530388	S	CTGCAGACTGAAAACTTTGAGGCCTTGTCATGTGTGATTAAATGTATTTT	Rattus norvegicus torsin family 3, member A (Tor3a), mRNA.
6370168	10.0862	0.114496	10.9159	0.169404	10.7129	0.169475	11.2363	0.0668562	10.8019	0.196189	10.9046	0.0980839	10.2994	0.151534	10.5078	0.189771	0.00365705	10.4751	10.8912	0.416071	ILMN_68488	307731	XM_226326.3	LOC307731			XP_226326.3	ILMN_1368060	S	CACTGAGCTGTCACAGTCTCTGAACCCACAGCTGGGCACGGATGCAGACA	PREDICTED: Rattus norvegicus similar to L-lactate dehydrogenase A chain (LDH-A) (LDH muscle subunit) (LDH-M) (LOC307731), mRNA.
2940148	10.7508	0.111318	11.1514	0.118456	11.3001	0.105136	11.4903	0.100393	10.6646	0.179573	11.2599	0.0984502	10.6819	0.149392	11.0856	0.129063	0.00333981	10.8493	11.2468	0.397471	ILMN_268738	293098	NM_001013896.1	Tmem135		1	NP_001013918.1	ILMN_1649782	S	CCCTACAGAGAGACAGACTCTAGTGCCATCATGTAACAGAACCACTTTAG	Rattus norvegicus transmembrane protein 135 (Tmem135), mRNA.
2940594	11.2795	0.117132	11.4722	0.180758	11.2314	0.0920417	11.2037	0.159345	10.91	0.17804	11.5236	0.0820863	10.6129	0.0927762	11.3961	0.0850406	0.00584981	11.0085	11.3989	0.390408	ILMN_67235	296959	XM_216107.3	Cpa2_predicted			XP_216107.2	ILMN_1650345	S	TTGCCTTTGAACTGAGGGACACAGGTTTCTATGGCTTCCTCCTGCCAGCC	PREDICTED: Rattus norvegicus carboxypeptidase A2 (pancreatic) (predicted) (Cpa2_predicted), mRNA.
940504	9.37514	0.173381	9.70434	0.194808	9.36811	0.0914827	10.0646	0.147976	9.44561	0.0834395	9.65223	0.0934076	9.48997	0.0677522	9.789	0.0665065	0.0337013	9.41971	9.80254	0.382833	ILMN_298477	25462	NM_012966.1	Hspe1	Cpn10	9	NP_037098.1	ILMN_1361113	S	GTCTTTTCACGTGTCCTGAGCCGGCCCACGGGAGTCTCCTTGCAGCAGGA	Rattus norvegicus heat shock protein 1 (chaperonin 10) (Hspe1), mRNA.
5340301	12.0086	0.138114	12.6707	0.165902	12.4074	0.0637575	12.6581	0.109897	12.5041	0.133924	12.6418	0.0725068	12.3462	0.0957967	12.7576	0.178652	0.0349188	12.3166	12.682	0.365426	ILMN_290267	365613	XM_001061405.1	RGD1563903_predicted			XP_001061405.1	ILMN_1650062	S	GGTGAACAAGGCTCCTACGATGCGCAGACGAACCTACAGAGCTCACGGCT	PREDICTED: Rattus norvegicus hypothetical gene supported by X60212 (predicted) (RGD1563903_predicted), mRNA.
6020017	8.94221	0.119407	9.29077	0.139843	9.08717	0.21623	9.12883	0.117758	9.32863	0.143031	9.75959	0.100282	9.00615	0.159584	9.62016	0.0859673	0.0188361	9.09104	9.44984	0.358799	ILMN_264593	360718	NM_199113.1	Popdc2	MGC72601	11	NP_954544.1	ILMN_1351846	S	CAAGCACGGCTATGAACTCACGTCACAGGGTTGCGAGGTTCCAGTGAGCT	Rattus norvegicus popeye domain containing 2 (Popdc2), mRNA.
130605	8.96762	0.12242	9.41053	0.0862891	9.12061	0.0769343	9.25398	0.124575	8.99836	0.0790554	9.63294	0.121152	9.12327	0.12495	9.34523	0.114683	0.0185671	9.05246	9.41067	0.358207	ILMN_58322	287925	XM_213560.4	Pkp2		11	XP_213560.4	ILMN_1369107	S	CTTGCCAGGTCGCACCAGTGTGGAATCCGTGTTCCCTGTGCAGATGATGG	PREDICTED: Rattus norvegicus plakophilin 2 (Pkp2), mRNA.
5570670	7.96654	0.16415	8.2415	0.204762	8.11984	0.0725317	8.24849	0.0898733	7.67894	0.0530617	8.20607	0.100386	7.71487	0.107609	8.13565	0.0813072	0.035167	7.87005	8.20793	0.337878	ILMN_302774	25427	NM_012941.2	Cyp51	RATCP14DM; MGC93630	4	NP_037073.1	ILMN_1364918	S	GGGTCCTAAGAAAGCAGGCTGACTAAGACACCAGGAGCAAGACAGTAAGC	Rattus norvegicus cytochrome P450, subfamily 51 (Cyp51), mRNA.
1980600	13.547	0.0876625	13.7282	0.101448	13.8687	0.0933756	13.8678	0.0604651	13.3213	0.112306	13.7518	0.0438046	12.7675	0.194169	13.4561	0.116484	3.28865e-05	13.3761	13.701	0.324836	ILMN_266334	298199	NM_001007144.1	Adfp	Adrp; MGC94591	5	NP_001007145.1	ILMN_1357171	S	TGCTCCTGTGTGGTCCGAGCAGGCTTCATCACTGTTTCCCTCAAGGCATG	Rattus norvegicus adipose differentiation related protein (Adfp), mRNA.
2450497	9.96425	0.095326	10.2819	0.119394	9.854	0.0961441	10.3116	0.0671384	10.2158	0.0646018	10.2282	0.126816	10.2225	0.0789965	10.6007	0.0909221	0.00517823	10.0641	10.3556	0.291467	ILMN_281614	298566	NM_001008515.1	C1qa	MGC105755	5	NP_001008515.1	ILMN_1352382	S	GACGAGGTGTGGATTGAGAAGGACCCAGCAAAGGGCCGCATTTACCAGGG	Rattus norvegicus complement component 1, q subcomponent, alpha polypeptide (C1qa), mRNA.
6370541	7.44565	0.0575241	7.615	0.108123	7.56825	0.112884	7.96617	0.0705796	7.5336	0.0638007	7.91558	0.118259	7.48777	0.0914981	7.68842	0.106043	0.0203678	7.50882	7.79629	0.287473	ILMN_275443	291715	XR_007667.1	RGD1564026_predicted				ILMN_1367580	S	CCCAATGTCATGGGTGGGTCCTAGGAGAGTATGGTGACTGCAGTGTGCCT	PREDICTED: Rattus norvegicus similar to L-lactate dehydrogenase A chain (LDH-A) (LDH muscle subunit) (LDH-M) (predicted) (RGD1564026_predicted), mRNA.
1400500	8.31046	0.124816	8.53703	0.173613	8.31519	0.0697457	8.59234	0.0843776	8.38373	0.0830975	8.46878	0.118277	8.38593	0.100181	8.94228	0.100842	0.0445869	8.34883	8.63511	0.286279	ILMN_51157	366485	XM_575935.2	RGD1563135_predicted		5	XP_575935.1	ILMN_1363095	S	GCCACAAAGTGATGAAAAACGTCAGCAAGCCGAGACACAGCCGCCGCGGG	PREDICTED: Rattus norvegicus hypothetical gene supported by NM_022504 (predicted) (RGD1563135_predicted), mRNA.
3390576	8.99014	0.10241	9.17071	0.0969984	8.88712	0.130797	9.18764	0.114656	9.37922	0.142569	9.52998	0.127643	9.09914	0.121674	9.54888	0.1192	0.0245759	9.08891	9.3593	0.270395	ILMN_287673	171521	NM_138514.1	Cyp2c13	MGC114253; Cyp2c38	Un|NW_047854.1	NP_612523.1	ILMN_1353182	S	GGATGTGTTTGGGAGAGAGCCTGGCCCGCATGGAGCTGTTTCTATTCCTG	Rattus norvegicus cytochrome P450 2c13 (Cyp2c13), mRNA.
6400632	10.075	0.130356	10.2975	0.0981463	9.79897	0.100178	10.1611	0.0822157	10.413	0.0962896	10.4499	0.130457	10.235	0.0920498	10.6559	0.0913281	0.00278228	10.1305	10.3911	0.260581	ILMN_293670	299314	XM_001056015.1	Pfc_mapped			XP_001056015.1	ILMN_1350897	S	CCACTGTGTGAGGTGCTACAGGGGCAGAAGCTGGTGGTGGAAGAGAAACG	PREDICTED: Rattus norvegicus properdin factor, complement (mapped) (Pfc_mapped), mRNA.
780594	11.5518	0.0710228	11.6459	0.0820976	11.5348	0.0702074	11.7458	0.094379	11.6672	0.106736	11.9591	0.0648484	11.5629	0.106772	11.931	0.0199109	0.0213274	11.5792	11.8204	0.241277	ILMN_300279	94168	NM_053577.1	Spp2	MGC108864	9	NP_446029.1	ILMN_1371196	S	GGGCGTCCACATCCGAGTCCAACAGCAGTGAGGAGATGATTTTTGGGGAC	Rattus norvegicus secreted phosphoprotein 2 (Spp2), mRNA.
1740438	8.12785	0.0847464	8.52685	0.103469	8.48158	0.0827697	8.79475	0.054632	8.50157	0.11964	8.84372	0.154717	8.54121	0.0957291	8.43216	0.126397	0.0191852	8.41305	8.64937	0.236317	ILMN_297171	29142	NM_001025623.1	Vnn1	MGC114385; Tiff66	1	NP_001020794.1	ILMN_1362604	S	TGGCCGTCTACAACAAGGAAAGGGGCCTCAGGAGAAAGCAACCTGCTAAC	Rattus norvegicus vanin 1 (Vnn1), mRNA.
520408	7.69923	0.0854901	7.737	0.0634266	7.8089	0.0599465	8.03418	0.0789275	7.87066	0.101164	8.18247	0.128203	7.71941	0.0630246	8.07688	0.0763506	0.0133372	7.77455	8.00763	0.233084	ILMN_289003	309848	XR_008598.1	RGD1560975_predicted				ILMN_1358205	S	GATCCAATGTATGCCAAGCGTGCTTTTGTGCACTGGTGCATGGGTGAGGG	PREDICTED: Rattus norvegicus similar to Tubulin alpha-2 chain (Alpha-tubulin 2) (predicted) (RGD1560975_predicted), mRNA.
5720433	10.8673	0.0727729	11.1536	0.0817377	11.0684	0.0804758	11.163	0.0594421	10.8957	0.0604343	11.3002	0.0894706	10.9018	0.110292	11.0473	0.0454237	0.0274601	10.9333	11.166	0.232729	ILMN_280637	64045	NM_022278.1	Glrx1	glutaredoxin; Grx; Glrx	2	NP_071614.1	ILMN_1356369	S	GAGCAGATGGTGCGTTCAGCTCTGTTCGTAAAGGTGATTAATTGCCCAGA	Rattus norvegicus glutaredoxin 1 (thioltransferase) (Glrx1), mRNA.
4850047	9.75401	0.0564587	9.88389	0.0393023	9.86719	0.0537151	10.0634	0.0799737	9.85319	0.128209	10.143	0.0482014	9.81384	0.0545795	10.1254	0.0618752	0.0154453	9.82206	10.0539	0.231874	ILMN_63995	497769	XM_579520.1	LOC497769			XP_579520.1	ILMN_1354667	S	CCTTGCAAGCTGAAGCATTACTGTGCTAGGATGGCTGTTTAGCCAAACTA	PREDICTED: Rattus norvegicus hypothetical gene supported by NM_031623 (LOC497769), mRNA.
6840750	10.7917	0.104186	10.8804	0.1138	10.643	0.0460864	10.9869	0.0982726	10.6102	0.0451888	10.8648	0.0289548	10.786	0.07813	11.0148	0.0516941	0.0398969	10.7077	10.9367	0.228964	ILMN_264127	29338	NM_017169.1	Prdx2	Tdpx1	19	NP_058865.1	ILMN_1364158	S	ATCTCACCTGCGCCCTTACCTGGATGTCCTGTGCTGGCCCAGAAAACGCT	Rattus norvegicus peroxiredoxin 2 (Prdx2), nuclear gene encoding mitochondrial protein, mRNA.
4540088	7.93452	0.0721381	8.09194	0.106201	8.22492	0.100149	8.20047	0.0643112	7.97041	0.110907	8.47	0.0800087	8.05224	0.0478354	8.33119	0.0650464	0.0120646	8.04552	8.2734	0.227879	ILMN_59294	315108	XM_235461.3	Apol3_predicted			XP_235461.2	ILMN_1650673	S	TTGTCCAGATCTATGAGAGCCTCCTGGTGCCTTACTGACGGCCGCCCCAA	PREDICTED: Rattus norvegicus apolipoprotein L, 3 (predicted) (Apol3_predicted), mRNA.
5290673	9.94327	0.0870725	10.3505	0.114007	9.93387	0.0867794	10.0642	0.060909	10.3116	0.11075	10.6261	0.140423	10.2295	0.0695167	10.2672	0.0816884	0.00504381	10.1045	10.327	0.222445	ILMN_291255	171080	NM_133554.2	Slc17a1	Napi-1		NP_598238.2	ILMN_1355503	S	CGGCTGTGAAGTTAGTAGAAGAGTGAGCACCTGAGAAGCATGAGGTCAGC	Rattus norvegicus solute carrier family 17 (sodium phosphate), member 1 (Slc17a1), mRNA.
4200072	11.7348	0.146911	11.8015	0.0939047	11.5754	0.134015	12.118	0.106403	11.2797	0.10947	11.5232	0.0963525	11.6485	0.127724	11.6821	0.0624203	0.0149183	11.5596	11.7812	0.221572	ILMN_299331	500300	NM_001024334.2	LOC500300		4	NP_001019505.2	ILMN_1366573	S	GCTCCCACAATGCAGCTTGACTGGTACTGTCTGTTTGTGACTGGCTGGCC	Rattus norvegicus similar to hypothetical protein MGC6835 (LOC500300), mRNA.
940184	7.62341	0.0957483	8.01034	0.0780597	8.06861	0.1204	8.23346	0.0548568	7.86577	0.0869312	8.1136	0.0609372	8.08712	0.0533304	8.1305	0.0425075	0.00381417	7.91123	8.12198	0.210747	ILMN_282483	299194	NM_001015009.1	Ptgr2	MGC108784	6	NP_001015009.1	ILMN_1650501	S	GCATTCCAATCCATGATGACAGGAGGCAACATAGGGAAGCAGATCGTCCG	Rattus norvegicus prostaglandin reductase 2 (Ptgr2), mRNA.
610746	10.3232	0.0888409	10.6467	0.113632	10.1877	0.0867258	10.2003	0.0927566	10.5779	0.0982814	10.9644	0.128147	10.6125	0.0638359	10.7209	0.0888948	0.000649102	10.4253	10.6331	0.207731	ILMN_283214	493909	NM_001008527.1	Aox3	Aoh1	9	NP_001008527.1	ILMN_1363705	S	GCCAAAGGTCACGGTTAGGTCAACTAAACCTCATTTCCCAGTGGGTGAAG	Rattus norvegicus aldehyde oxidase 3 (Aox3), mRNA.
4810575	7.41228	0.0513076	7.71617	0.10114	7.77048	0.0901544	7.8817	0.0667893	7.69963	0.119206	8.05871	0.128843	7.71318	0.110132	7.76181	0.0798235	0.042038	7.64889	7.8546	0.205707	ILMN_272564	684681	XM_001071565.1	LOC684681			XP_001071565.1	ILMN_1530238	S	TTTTCAGAGCCACCACATCCACTTAAGAGCTGTGACACTTTGATAATTAA	PREDICTED: Rattus norvegicus similar to Histone H1.2 (H1 VAR.1) (H1c) (LOC684681), mRNA.
3520037	9.65472	0.0772984	9.66107	0.0766454	9.68726	0.0554526	9.84607	0.0628538	9.52125	0.0742724	9.87873	0.0683266	9.60523	0.0515983	9.90324	0.0714185	0.0207891	9.61711	9.82228	0.205163	ILMN_60094	360697	XM_340967.3	Ifngr2_predicted		11	XP_340968.1	ILMN_1356831	S	CTGGTTCCTCGGCTTCACTCTGGAAAATGAGTTGTCCCAGGCATCCCAGC	PREDICTED: Rattus norvegicus interferon gamma receptor 2 (predicted) (Ifngr2_predicted), mRNA.
520671	9.6941	0.0394304	9.83947	0.0858369	9.64902	0.0347282	9.80262	0.048544	9.7247	0.0480988	9.93229	0.0537137	9.59925	0.0493524	9.89109	0.0475604	0.0096602	9.66677	9.86637	0.199599	ILMN_67275	498696	XM_573981.1	LOC498696			XP_573981.1	ILMN_1373286	S	GCAGACTTGAAAGGTCCGCATTTACTTGTAGCTGAGACGGGCTTCCCAGG	PREDICTED: Rattus norvegicus similar to heterogeneous nuclear ribonucleoprotein A0 (LOC498696), mRNA.
110167	8.77448	0.0531142	8.81418	0.0933824	8.54758	0.0619976	8.83135	0.108645	8.75281	0.104203	9.02965	0.06619	8.91391	0.0615406	9.10682	0.0891688	0.0168968	8.7472	8.9455	0.198305	ILMN_267598	291558	XM_238022.1	RGD1562699_predicted		18	XP_238022.1	ILMN_1366967	S	CACGATTACACGTGCAGATGCATGCTCGGGCTGGTTGAACACGGGAAGGA	PREDICTED: Rattus norvegicus RGD1562699 (predicted) (RGD1562699_predicted), mRNA.
1400041	10.3818	0.0499382	10.6177	0.0262965	10.3404	0.0493133	10.6123	0.0413462	10.5669	0.0539679	10.6816	0.0596694	10.4739	0.0443581	10.6293	0.0382194	0.00112435	10.4408	10.6352	0.194467	ILMN_291037	94173	NM_053581.1	Idh3B	MGC94111	3	NP_446033.1	ILMN_1371688	S	CCATGGGGGCTAGAGCCCTTTACTTCCTCCTTCAAAAGGATCATGCTTCG	Rattus norvegicus isocitrate dehydrogenase 3 (NAD+) beta (Idh3B), nuclear gene encoding mitochondrial protein, mRNA.
60471	9.97444	0.11425	10.067	0.117611	9.79179	0.0933519	9.97852	0.0842073	10.3245	0.0649497	10.356	0.0847621	10.0171	0.0895224	10.4784	0.0485059	0.00157834	10.027	10.22	0.193011	ILMN_270657	54249	XM_001077068.1	Cfd			XP_001077068.1	ILMN_1371456	S	GGTCGAAGCTGTGGTTACGTGGGGATCTCGAGTCTGTGGCAACCGGAGAA	PREDICTED: Rattus norvegicus complement factor D (adipsin) (Cfd), mRNA.
1230736	11.302	0.0739849	11.4427	0.08014	11.1172	0.0396993	11.2381	0.0631553	11.1596	0.0765104	11.4968	0.0621106	11.2925	0.0501034	11.4566	0.0558197	0.0114836	11.2178	11.4085	0.190727	ILMN_55003	299739	XM_216880.4	Ndufa12_predicted		7	XP_216880.4	ILMN_1356229	S	TGGCACCGCTGGCTTCACTGCATGACTGACGACCCTCCAACAACAAAACC	PREDICTED: Rattus norvegicus NADH dehydrogenase (ubiquinone) 1 alpha subcomplex, 12 (predicted) (Ndufa12_predicted), mRNA.
6350270	8.11855	0.0740852	8.3598	0.116684	8.53296	0.0917544	8.54922	0.072978	8.07156	0.073848	8.40966	0.106628	8.26429	0.0834562	8.42125	0.11338	0.0392485	8.24684	8.43498	0.18814	ILMN_53571	299315	XM_238474.3	LOC299315			XP_238474.3	ILMN_1369349	S	TGCACAGAACCGTCCTCTCACTTCCACACGAGTGATTTTGGCCCCCGCGT	PREDICTED: Rattus norvegicus hypothetical LOC299315 (LOC299315), mRNA.
5550619	9.4263	0.0470876	9.63926	0.0263931	9.50591	0.022328	9.72905	0.0524193	9.61151	0.0696403	9.77131	0.0949806	9.53167	0.0668047	9.68418	0.0605647	0.0276771	9.51885	9.70595	0.187096	ILMN_269192	81803	NM_031125.1	Stx4		1	NP_112387.1	ILMN_1373557	S	GAGCTCAGCAGACTATGTGGAACGTGGGCAAGAACATGTCAAGATAGCGC	Rattus norvegicus syntaxin 4 (Stx4), mRNA.
4060121	10.0138	0.0911295	10.1231	0.107234	9.97993	0.112347	10.2032	0.0513028	10.3422	0.089281	10.7443	0.0746665	10.3397	0.0490695	10.3404	0.0749912	0.000384679	10.1689	10.3527	0.183798	ILMN_283744	25425	NM_012939.1	Ctsh		8	NP_037071.1	ILMN_1367864	S	GGTATAAGCCACGGCTGCACAGGCCAACTGCTTGGCAGACAAAGGGAGGA	Rattus norvegicus cathepsin H (Ctsh), mRNA.
4150575	10.2952	0.0526731	10.4645	0.0833868	10.3128	0.0518146	10.6955	0.089906	10.4895	0.0649331	10.4389	0.0790829	10.2981	0.0849816	10.517	0.0629051	0.0414028	10.3489	10.529	0.180077	ILMN_276469	287918	NM_001008283.1	RGD1306284	MGC105570	10	NP_001008284.1	ILMN_1358225	S	GAAAACTCAGCGGGTGCAAGTCTTAATGCTGTGATGTCATGCCTACGGCC	Rattus norvegicus similar to RIKEN cDNA 1110005A03 (RGD1306284), mRNA.
4730091	8.48183	0.0633073	8.65568	0.116886	8.71568	0.073403	8.60735	0.0593671	8.6169	0.0759293	9.11121	0.0711833	8.71628	0.036554	8.87496	0.142231	0.00937116	8.63267	8.8123	0.179627	ILMN_264992	84018	NM_032071.1	Synj2			NP_114460.1	ILMN_1358087	S	AAGCTTGCTCTCAGGACACTGGGAAATGTGCTGTTGCATTCGGGATATGG	Rattus norvegicus synaptojanin 2 (Synj2), mRNA.
2760438	8.00303	0.023256	8.30178	0.0738662	8.06321	0.0695282	8.15802	0.0309659	7.81106	0.0202059	7.96041	0.0432102	7.74533	0.0537538	7.8751	0.0558528	5.96382e-06	7.90566	8.07383	0.168171	ILMN_270544	305096	XM_001059291.1	Klhdc8a			XP_001059291.1	ILMN_1357859	S	GGTCCCTGGTGATGGAGCGTCAATATCTTCTGTATTCTGTCTTCCGCCAC	PREDICTED: Rattus norvegicus kelch domain containing 8A (Klhdc8a), mRNA.
730128	7.39328	0.0496652	7.44605	0.0942404	7.46142	0.0501508	7.65475	0.043525	7.55956	0.0572198	7.662	0.0816587	7.33896	0.0553416	7.65202	0.0580759	0.0237873	7.43831	7.60371	0.165399	ILMN_264441	313283	XM_001062203.1	RGD1562265_predicted			XP_001062203.1	ILMN_1367175	S	CACTGCCATGGCTGAGGGAGACATAGCTGCTGGAGGTGTAATAGACATCA	PREDICTED: Rattus norvegicus similar to ribosomal protein S12 (predicted) (RGD1562265_predicted), mRNA.
6900632	7.53344	0.0372199	7.71365	0.0569106	7.56916	0.112071	7.68028	0.0411837	7.53472	0.0600286	7.59572	0.0409114	7.35091	0.0363876	7.65496	0.0700056	0.0487317	7.49706	7.66115	0.164092	ILMN_268934	29464	NM_017206.1	Slc6a6		4	NP_058902.1	ILMN_1365272	S	TGTACAAAAAGAAAACCCATGGGCCTATGTCCTGGGGGGAGAGGATGGAC	Rattus norvegicus solute carrier family 6 (neurotransmitter transporter, taurine), member 6 (Slc6a6), mRNA.
2470369	7.30681	0.0707904	7.381	0.0542082	7.28961	0.0265394	7.48227	0.0492747	7.2667	0.0457147	7.41643	0.055444	7.1992	0.0371107	7.43291	0.0636505	0.0480171	7.26558	7.42815	0.162573	ILMN_264667	365560	XM_001080446.1	RGD1566373_predicted			XP_001080446.1	ILMN_1370639	S	CTGCCCAGGGAAAGCGGCGTTATGACAGAAAACAGAGTGTCTATGGCGGA	PREDICTED: Rattus norvegicus similar to large subunit ribosomal protein L36a (predicted) (RGD1566373_predicted), mRNA.
4210441	8.03616	0.0831963	8.12568	0.0872914	8.09501	0.036643	8.26471	0.0651931	7.96408	0.0472868	8.04171	0.0402068	8.00587	0.0464594	8.28252	0.0741711	0.0461764	8.02528	8.17865	0.153372	ILMN_270142	498977	XM_001069882.1	RGD1559475_predicted			XP_001069882.1	ILMN_1350199	S	CGCTCTTGGAACAAGTGAACACCTTGGTGCCGGTGCTGGACAGCGCTTCT	PREDICTED: Rattus norvegicus similar to dynactin 3 (predicted) (RGD1559475_predicted), mRNA.
6590019	10.1866	0.0321647	10.1168	0.0350649	10.264	0.0677731	10.3311	0.0726592	9.95863	0.076465	10.3134	0.0756732	9.93312	0.0683502	10.1938	0.0923721	0.0105514	10.0856	10.2388	0.153165	ILMN_67836	310839	XM_227658.3	LOC310839			XP_227658.3	ILMN_1355243	S	GCTGACGTGTGCTTCCATAGCGGGCAAGTTCCTTCATGTGGAGTAGTGCG	PREDICTED: Rattus norvegicus similar to dJ1033H22.1 (KIAA0554 protein) (predicted) (LOC310839), mRNA.
7100368	8.56737	0.0779807	8.67672	0.0685542	8.67405	0.024084	8.78575	0.065244	8.74683	0.0792684	9.03001	0.0900952	8.60758	0.0790631	8.71554	0.038192	0.019897	8.64896	8.802	0.153043	ILMN_274811	306115	XM_001076325.1	RGD1560797_predicted			XP_001076325.1	ILMN_1363059	S	CAAGATGGTAATGAAGCAGGTGTCCGAGGGCCCACTAAAGGGCATCCTGG	PREDICTED: Rattus norvegicus similar to glyceraldehyde-3-phosphate dehydrogenase (predicted) (RGD1560797_predicted), mRNA.
6900746	8.41125	0.0298914	8.48621	0.0362275	8.34664	0.0415532	8.53397	0.0336573	8.40788	0.0698853	8.56839	0.0570912	8.33218	0.0463813	8.51362	0.044917	0.0412715	8.37449	8.52555	0.151059	ILMN_62353	291369	XM_214522.3	Dnajc1_predicted			XP_214522.3	ILMN_1356200	S	GGAGGTAGTAACCAGGGTGGAACCAGAGGAGAAGCTGAGAGGAAAGAGGC	PREDICTED: Rattus norvegicus DnaJ (Hsp40) homolog, subfamily C, member 1 (predicted) (Dnajc1_predicted), mRNA.
580181	8.53119	0.0543211	8.6347	0.0499265	8.55263	0.0212013	8.70889	0.0381376	8.52705	0.027806	8.62945	0.0728296	8.47227	0.0489025	8.70373	0.0290749	0.0382139	8.52079	8.66919	0.148405	ILMN_269393	297402	XR_008912.1	RGD1560795_predicted				ILMN_1363007	S	AGGTGAAGAGGGCGGGGTCTGATTCACAGAGAGGACCGAGGGCATCGTGT	PREDICTED: Rattus norvegicus similar to Sepiapterin reductase (SPR) (predicted) (RGD1560795_predicted), mRNA.
1340110	7.52554	0.055449	7.59599	0.0458794	7.61426	0.0523503	7.79869	0.0473014	7.57472	0.0410145	7.70682	0.0457382	7.51951	0.0539039	7.69805	0.0330076	0.0203742	7.55851	7.69989	0.141378	ILMN_274028	298169	XR_008328.1	RGD1560119_predicted				ILMN_1366543	S	TGTGGATCAGCGAACAAGAGTATGACGAGTCGGGCCCCTCCATCGTCCAC	PREDICTED: Rattus norvegicus similar to actin alpha 1 skeletal muscle protein (predicted) (RGD1560119_predicted), mRNA.
1940487	8.13131	0.0487346	8.14743	0.0662406	8.12293	0.0421594	8.17403	0.0220923	8.06986	0.051153	8.34004	0.0411528	8.11762	0.0698486	8.34528	0.0575876	0.0256291	8.11043	8.2517	0.141265	ILMN_280483	25383	NM_012907.2	Apobec1	REPR	4	NP_037039.1	ILMN_1368847	S	CTGTGGGGAGTGCTCCAGGGCCATTACAGAATTTTTGAGCCGATACCCCC	Rattus norvegicus apolipoprotein B mRNA editing enzyme, catalytic polypeptide 1 (Apobec1), mRNA.
6760239	8.4124	0.0553824	8.59247	0.0405631	8.61598	0.0358736	8.57037	0.0427741	8.49045	0.0865621	8.64741	0.0394225	8.42776	0.0570983	8.70122	0.0429076	0.0276494	8.48665	8.62786	0.141215	ILMN_285902	65160	NM_031719.1	Clns1a	Clci; pICln; Icln; Clcni	1	NP_113907.1	ILMN_1366686	S	CACGCTGGCAAAAGTGAGGTGGGAGCTTAGATGTCTCTGGGACTTAGGAG	Rattus norvegicus chloride channel, nucleotide-sensitive, 1A (Clns1a), mRNA.
6400070	8.64802	0.0553637	8.66001	0.102594	8.44229	0.0513608	8.91421	0.0388705	8.36342	0.0782594	8.46938	0.0513047	8.57789	0.0523697	8.54127	0.0568198	0.00126158	8.5079	8.64622	0.138314	ILMN_284029	652929	XM_001061998.1	Cd99			XP_001061998.1	ILMN_1530273	S	CTCTGACCGAGACCTGGAGGATGTGGCTGGACATGGGGGACGAGGAGGCG	PREDICTED: Rattus norvegicus CD99 antigen (Cd99), mRNA.
4230441	9.0263	0.0385608	9.25383	0.0538818	9.09552	0.0178276	9.18668	0.0410072	9.12429	0.0201999	9.19681	0.0250585	9.06361	0.0610896	9.22155	0.0464324	0.028372	9.07743	9.21472	0.137289	ILMN_270495	117272	NM_057131.1	Prpsap2	MGC93257; Pap41	10	NP_476472.1	ILMN_1369270	S	CCTCTCAGAAGCCATCCGCCGAATTCACAACGGGGAGTCCATGTCCTACC	Rattus norvegicus phosphoribosyl pyrophosphate synthetase-associated protein 2 (Prpsap2), mRNA.
5910670	7.70283	0.0203893	7.87685	0.047527	7.82552	0.044701	7.92085	0.0520798	7.80456	0.0426101	7.94515	0.0517218	7.73875	0.051899	7.87791	0.0448895	0.0444851	7.76792	7.90519	0.137273	ILMN_56934	311865	XM_231144.4	Ptges2_predicted		3	XP_231144.1	ILMN_1356563	S	GGTCTGGGGGTCACAAAGGACTACCCTCCAATCCCAGTTCCAGAGCCTGA	PREDICTED: Rattus norvegicus prostaglandin E synthase 2 (predicted) (Ptges2_predicted), mRNA.
580168	9.62424	0.0536134	9.66811	0.0786805	9.50536	0.0377605	9.70912	0.0603085	9.50855	0.020673	9.54709	0.0572728	9.576	0.0667122	9.8386	0.0628343	0.0274115	9.55354	9.69073	0.137194	ILMN_274027	363485	XM_001053847.1	RGD1562502_predicted			XP_001053847.1	ILMN_1358626	S	GTGCTGCTCACACAGCCCCCATTGGTTAAATGATGCCCTTGTGCAAGTGG	PREDICTED: Rattus norvegicus similar to RIKEN cDNA 2610029G23 (predicted) (RGD1562502_predicted), mRNA.
5080465	8.50484	0.054146	8.57403	0.0490732	8.36289	0.0338638	8.53264	0.0513557	8.38394	0.044037	8.59299	0.047367	8.4302	0.0566069	8.5244	0.0315983	0.0499097	8.42047	8.55601	0.135547	ILMN_268680	171047	NM_133525.1	RGD620382	Rcl; C6orf108	9	NP_598209.1	ILMN_1354636	S	GCAGTAGCTCTTGGGAAGCCAATTCTGTGCCTGTTTCGACCACAGTCTGG	Rattus norvegicus Nucleoside 2-deoxyribosyltransferase domain containing protein RGD620382 (RGD620382), mRNA.
5050438	11.1922	0.0597403	11.3244	0.0402788	11.2957	0.0300924	11.4252	0.0490019	11.2687	0.0665382	11.3231	0.0538538	11.3125	0.0377487	11.534	0.044354	0.0167288	11.2673	11.4017	0.134413	ILMN_65759	296076	XM_215815.4	Srp14_predicted		3	XP_215815.3	ILMN_1361542	S	TTCACGGAAGGGTCTATTAAGAGAGAAGGGTTGGGATGGCCATAGGCTAG	PREDICTED: Rattus norvegicus signal recognition particle 14 (predicted) (Srp14_predicted), mRNA.
1400010	8.78389	0.0444419	8.86991	0.0565191	8.80329	0.0386342	8.98111	0.037748	8.73718	0.0235635	8.86284	0.0574952	8.72022	0.0290143	8.86475	0.0253954	0.019844	8.76114	8.89465	0.133508	ILMN_68380	299905	XM_216917.4	Thrap6_predicted		7	XP_216917.3	ILMN_1372085	S	CCGGGCTGGTCCACCTCGTTTTGCTAGTGAAGAGAGACGAGAAATTGCAG	PREDICTED: Rattus norvegicus thyroid hormone receptor associated protein 6 (predicted) (Thrap6_predicted), mRNA.
5130022	10.6788	0.0955115	10.8015	0.0667713	10.8426	0.0399297	10.9268	0.0600669	10.928	0.0502403	10.9888	0.0402174	10.7762	0.043565	11.0422	0.0321778	0.0165918	10.8064	10.9398	0.133416	ILMN_274701	293481	XM_001077188.1	Tufm_predicted			XP_001077188.1	ILMN_1352847	S	CCAGCCATGACCGAGGAGGACAAGAACATCAAATGGAGCTGAGTCTGGAC	PREDICTED: Rattus norvegicus Tu translation elongation factor, mitochondrial (predicted) (Tufm_predicted), mRNA.
7040079	10.1099	0.0508721	10.2136	0.0733478	10.2101	0.0295104	10.2959	0.061616	9.87247	0.0831048	10.0452	0.0750892	10.0033	0.0590762	10.1663	0.0334752	0.00992571	10.0489	10.1803	0.131332	ILMN_280314	290851	XM_001064954.1	Vps36_predicted			XP_001064954.1	ILMN_1369775	S	GATGGGCCACCTTTGCCGAGATGACTCTGTGGAAGGCTTGCGGTTTTATC	PREDICTED: Rattus norvegicus vacuolar protein sorting 36 (yeast) (predicted) (Vps36_predicted), mRNA.
4070575	7.80869	0.0268931	7.90772	0.060199	7.71221	0.0297015	7.88744	0.0423441	7.80386	0.0358304	7.88099	0.0383157	7.83744	0.0430804	8.00864	0.0615206	0.0270279	7.79055	7.9212	0.130646	ILMN_53754	299639	XM_216841.4	Ankrd24_predicted		7	XP_216841.4	ILMN_1372716	S	CCATTTTGTGTGTGCGTGTACAGTGGGTGGGGACAGGCATAACCAGTGGC	PREDICTED: Rattus norvegicus ankyrin repeat domain 24 (predicted) (Ankrd24_predicted), mRNA.
6980576	8.76935	0.0594559	8.96041	0.0937981	8.73756	0.0365402	8.79324	0.05991	8.91438	0.0472961	8.95577	0.0792484	8.92702	0.0705853	9.14914	0.0451893	0.0184305	8.83708	8.96464	0.127559	ILMN_276137	295490	NM_001004228.1	Emcn	MGC94175	2	NP_001004228.1	ILMN_1353553	S	CTAGACTTCCGGGTTTTATAGCCGCGATCTGTGGAGACTTGCCTGTTTTC	Rattus norvegicus endomucin (Emcn), mRNA.
6200193	9.12734	0.0317817	9.16194	0.0525078	9.00859	0.0361207	9.18553	0.060112	9.0859	0.0309111	9.20787	0.0299086	9.1277	0.0579179	9.30238	0.0501015	0.0359866	9.08738	9.21443	0.127051	ILMN_70400	288621	XM_213762.4	Mrps17_predicted		12	XP_213762.4	ILMN_1363698	S	GAAGAGCTCAAGTCCTCCTGAACCTGGGGAAGAGGGAGCCAGAGGATGGA	PREDICTED: Rattus norvegicus mitochondrial ribosomal protein S17 (predicted) (Mrps17_predicted), mRNA.
1690615	12.4924	0.0641436	12.5919	0.0901689	12.6066	0.0499794	12.8557	0.0457778	12.5327	0.0776747	12.5225	0.0614872	12.5534	0.0290973	12.7219	0.0617465	0.0326191	12.5463	12.673	0.126689	ILMN_292849	58854	NM_031629.1	Psmb4		2	NP_113817.1	ILMN_1371481	S	AGCCCCTTCACTAGCCACTGGTTATGGTGCATACTTGGCTCAGCCTCTGC	Rattus norvegicus proteasome (prosome, macropain) subunit, beta type 4 (Psmb4), mRNA.
4730711	8.23347	0.0383652	8.17808	0.0622351	8.14019	0.0520382	8.365	0.0485476	8.14743	0.0381365	8.35345	0.043222	8.18668	0.0469104	8.31735	0.0413565	0.0301639	8.17694	8.30347	0.126528	ILMN_268216	24244	NM_012518.2	Calm3	RNCAMIII	1	NP_036650.1	ILMN_1374160	S	GAGGGAGGGACAGAGCTTATCAGGAGACCCAGCCTAGAGTTGAGGGCAAG	Rattus norvegicus calmodulin 3 (Calm3), mRNA.
5360148	7.25956	0.0538426	7.24413	0.0571656	7.24147	0.0286076	7.37139	0.0564541	7.28775	0.0628901	7.45844	0.0653393	7.19392	0.0309349	7.41314	0.0394379	0.0496689	7.24568	7.37177	0.126098	ILMN_65107	498954	XM_574243.1	LOC498954			XP_574243.1	ILMN_1351402	S	CATGTGCCGACAGTGCTTCCGAGCTCGTGTTCATACTTGTAGCTATGCGG	PREDICTED: Rattus norvegicus similar to 40S ribosomal protein S16 (LOC498954), mRNA.
6420450	8.82464	0.0381935	8.89806	0.0422384	8.78381	0.0492913	8.81449	0.0254022	8.59664	0.0358187	8.89605	0.0328554	8.69739	0.0300098	8.79266	0.0426827	0.00130948	8.72562	8.85031	0.124691	ILMN_51175	498014	XM_573212.2	RGD1565033_predicted		10	XP_573212.2	ILMN_1354551	S	GCACACGACTCAGACACTAGACCCCCGCAGGTCAAACAGATCACACCACT	PREDICTED: Rattus norvegicus similar to hypothetical protein LOC284018 isoform b (predicted) (RGD1565033_predicted), mRNA.
7050129	10.5607	0.0475247	10.6825	0.0561794	10.5949	0.0349572	10.6724	0.0410939	10.4192	0.0457187	10.5636	0.0375561	10.5287	0.0397683	10.6802	0.0543334	0.024832	10.5259	10.6497	0.123822	ILMN_68377	299198	XM_216747.4	RGD1310899_predicted		6	XP_216747.2	ILMN_1370951	S	GCCATGCACACACAAAGGAACCTATGCCGATGACTGCCTGGTGCAGAGGG	PREDICTED: Rattus norvegicus similar to CGI-35 protein (predicted) (RGD1310899_predicted), mRNA.
4560286	7.69946	0.0375791	7.78652	0.0745385	7.58606	0.0393419	7.72226	0.023899	7.71642	0.0245539	7.73246	0.0348345	7.69113	0.0479195	7.94628	0.0661206	0.0125243	7.67327	7.79688	0.123614	ILMN_284515	361537	NM_212525.1	Tyrobp	Karap	1	NP_997690.1	ILMN_1372404	S	GGCAGTATTACAGATGAACCCACCCTATGCCCACCAACAACCTGATGCCC	Rattus norvegicus Tyro protein tyrosine kinase binding protein (Tyrobp), mRNA.
4480563	8.95025	0.0458644	8.99803	0.0503505	8.78326	0.0377557	8.87673	0.0384675	8.67239	0.0755887	8.96932	0.045088	8.78793	0.051693	8.83857	0.0404936	0.0096532	8.79846	8.92066	0.122202	ILMN_265119	290230	XM_001059939.1	RGD1311147_predicted			XP_001059939.1	ILMN_1353012	S	GCCGCTGCTTCACGGACAAGTGAGATAGAAGGGGCCAACCAACTCCTGGA	PREDICTED: Rattus norvegicus similar to magnesium-dependent phosphatase-1 (predicted) (RGD1311147_predicted), mRNA.
380072	8.27327	0.0601182	8.39745	0.0481513	8.25138	0.0739712	8.5774	0.0320457	8.49868	0.0792808	8.47353	0.0703504	8.40443	0.0653195	8.46783	0.0203945	0.0445823	8.35694	8.47905	0.122112	ILMN_57239	304913	XM_222794.4	Tnn_predicted		13	XP_222794.2	ILMN_1363912	S	CTGAGGCAAGCTGAGGCTTGTTGTCTCCTGGTTCTCCTGGTTTTGAGGGG	PREDICTED: Rattus norvegicus tenascin N (predicted) (Tnn_predicted), mRNA.
3450180	10.3184	0.0480928	10.3976	0.0423491	10.3464	0.0239431	10.5941	0.0632906	10.2798	0.0624723	10.2748	0.0274904	10.2644	0.0518193	10.426	0.0348136	0.00522329	10.3023	10.4231	0.120854	ILMN_263086	83809	NM_031981.1	Nsfl1c	p47; XY40	3	NP_114187.1	ILMN_1370528	S	CCTTCCCTAACAAAGAGCTGGCTGATGAGAACCAAACCCTGAAGGAAGCC	Rattus norvegicus NSFL1 (p97) cofactor (p47) (Nsfl1c), mRNA.
4200110	9.23641	0.0408196	9.42172	0.0659001	9.31984	0.0375794	9.45564	0.0473151	9.24036	0.0427409	9.24723	0.0386452	9.2314	0.0427696	9.37349	0.0372012	0.0238324	9.257	9.37452	0.11752	ILMN_63297	366673	XM_345692.2	LOC366673			XP_345693.2	ILMN_1351312	S	GAGCATTACTTCTGCAAGGCACTGAAAGCCTGAACCGAGCCACCCAAAGC	PREDICTED: Rattus norvegicus similar to vesicle transport through interaction with t-SNAREs 1B homolog (LOC366673), mRNA.
3390441	13.0053	0.0477221	13.04	0.0942056	13.1106	0.0302575	13.2061	0.0527984	12.8021	0.0532372	12.7948	0.0557731	12.677	0.0504099	13.019	0.0702725	0.000186279	12.8988	13.015	0.116201	ILMN_278563	362334	NM_001009709.1	Tmem140		4	NP_001009709.1	ILMN_1372260	S	ACTAGTCACCACAAACACACAGCGCGTCCCCTCACCTTACCCAGACTGGA	Rattus norvegicus transmembrane protein 140 (Tmem140), mRNA.
580364	7.63256	0.0302405	7.73661	0.025431	7.57422	0.047012	7.69298	0.0218618	7.59323	0.044305	7.75184	0.045218	7.59306	0.0211518	7.67197	0.0303781	0.0307184	7.59827	7.71335	0.115083	ILMN_265226	81920	NM_031237.1	Ube2d3		2	NP_112516.1	ILMN_1360101	S	GCTGAAGAAGCCATCTGAGGGGGAGGGGGATGGATGCTGAGCTGTCACAT	Rattus norvegicus ubiquitin-conjugating enzyme E2D 3 (UBC4/5 homolog, yeast) (Ube2d3), mRNA.
4200041	8.18607	0.0296334	8.2606	0.0552236	8.14379	0.046434	8.16345	0.0396088	8.19778	0.0459689	8.37486	0.062479	8.24376	0.0322631	8.43138	0.0498431	0.0105589	8.19285	8.30757	0.114721	ILMN_270981	140734	NM_080697.2	Dynll2	MGC72334; Dlc2	10	NP_542428.1	ILMN_1367739	S	TGTTTTTCTTCAGTGCTGGCAGGGGAGGGTGGGAACTGGTGGTGACTGAG	Rattus norvegicus dynein light chain LC8-type 2 (Dynll2), mRNA.
2350541	8.44728	0.0472398	8.57571	0.0564746	8.27146	0.0497254	8.39148	0.0212895	8.41036	0.0461215	8.62031	0.0780027	8.53714	0.0624712	8.53747	0.0260251	0.00995741	8.41656	8.53124	0.114681	ILMN_297305	287721	NM_001033683.1	Vat1	MGC124668	10	NP_001028855.1	ILMN_1366784	S	AAAGTGGGGACCTTTGAGGCTAGGTGGGGGTCACCTGCTGCTTCTGAGCT	Rattus norvegicus vesicle amine transport protein 1 homolog (T californica) (Vat1), mRNA.
6980397	7.48718	0.0702042	7.71029	0.0443176	7.61378	0.0494212	7.83098	0.0577531	7.6381	0.0375322	7.64967	0.068825	7.5679	0.0271071	7.57001	0.0618178	0.0365606	7.57674	7.69024	0.113495	ILMN_272179	81763	NM_031099.1	Rpl5		14	NP_112361.1	ILMN_1358686	S	TGCTACATACTGCGCATGCGTACGCGACTCCGGTCTTTTTCCCCCTAGCG	Rattus norvegicus ribosomal protein L5 (Rpl5), mRNA.
5550609	7.57486	0.0505623	7.6858	0.0387599	7.71326	0.0451551	7.80209	0.0447667	7.59447	0.0318826	7.68948	0.0414804	7.56009	0.0233149	7.71463	0.0268795	0.0146779	7.61067	7.723	0.112334	ILMN_278503	316729	XM_001056810.1	RGD1309701_predicted			XP_001056810.1	ILMN_1370964	S	TGTCACACCTGGAGATTCTGTCCAATGAGAGCGAGAGCAAGGTTCAGTCA	PREDICTED: Rattus norvegicus similar to RIKEN cDNA 9130005N14 (predicted) (RGD1309701_predicted), mRNA.
130168	8.86045	0.0288608	9.07599	0.0417147	8.88824	0.0244652	8.9576	0.0372863	9.03398	0.0591535	8.99742	0.0530787	8.95454	0.0341694	9.14929	0.0535213	0.0107042	8.9343	9.04507	0.110773	ILMN_50683	499178	XM_579926.1	LOC499178			XP_579926.1	ILMN_1357213	S	CGGCCGCGCTTCGACCCGGTATCTTAGAAGATGGTAATGTGGTTGCCGAT	PREDICTED: Rattus norvegicus LOC499178 (LOC499178), mRNA.
4570168	8.06657	0.0371601	7.96622	0.0728527	7.91887	0.053202	8.08623	0.0186006	8.08649	0.0538204	8.26935	0.0551543	8.01243	0.0547932	8.2025	0.0528991	0.00993023	8.02109	8.13108	0.109986	ILMN_270986	116502	NM_053812.1	Bak1	MGC108627	20	NP_446264.1	ILMN_1372846	S	GAGGCAGATGGATTCCCCCACCTCGCCCTCGGTGTCTGGAAATAAACGGT	Rattus norvegicus BCL2-antagonist/killer 1 (Bak1), mRNA.
6980711	10.0506	0.0330581	10.0319	0.060752	9.93949	0.0367033	10.0016	0.05183	9.93872	0.0401666	10.2057	0.0624878	9.91969	0.0498177	10.0429	0.0301352	0.0312562	9.96213	10.0705	0.108402	ILMN_58801	155173	NM_130412.1	Sdf4	MGC93237		NP_569096.1	ILMN_1354307	S	GTACAGTGAGTTCTTCACGGGCAGCAAGCTGATGGACTATGCCCGCAACG	Rattus norvegicus stromal cell derived factor 4 (Sdf4), mRNA.
6130605	7.55295	0.0393664	7.69129	0.0714344	7.48743	0.0389972	7.69485	0.0532655	7.44974	0.0438327	7.50833	0.0352003	7.44533	0.0258167	7.4649	0.0357832	0.00804715	7.48386	7.58984	0.105978	ILMN_265889	360945	XM_001055920.1	RGD1562860_predicted			XP_001055920.1	ILMN_1362137	S	GCGGCCAGACCTGGCTGGGAGATACTTGGGCGTTAATTGTGTTTGGCGAT	PREDICTED: Rattus norvegicus similar to RIKEN cDNA 2310045A20 (predicted) (RGD1562860_predicted), mRNA.
60136	7.48681	0.0105909	7.61053	0.0281451	7.40788	0.0350356	7.57312	0.0307978	7.42653	0.0275651	7.54645	0.0280708	7.55865	0.0168078	7.5706	0.0373596	0.00154754	7.46997	7.57517	0.105207	ILMN_54106	501062	XM_576478.1	LOC501062			XP_576478.1	ILMN_1368284	S	TTTGGTTCTTCTTTTCGGAGCTGGGGATCGAACCCAGGGCCTTGCGCTTC	PREDICTED: Rattus norvegicus similar to Leucine rich repeat containing 2 (predicted) (LOC501062), mRNA.
2810181	9.73904	0.0307127	9.75596	0.0510611	9.72169	0.0672539	9.82437	0.0326436	9.64259	0.0323213	9.81158	0.0461402	9.78325	0.0419634	9.91392	0.019911	0.04137	9.72164	9.82646	0.104813	ILMN_288884	298203	NM_001031646.1	Stoml2	MGC116331	5	NP_001026816.1	ILMN_1353220	S	CGGAGCGCAGAACTCCAGCGAGGCCAGAAGAGATGTCCAGACTACAGACA	Rattus norvegicus stomatin (Epb7.2)-like 2 (Stoml2), mRNA.
4780368	7.72485	0.0176851	7.70826	0.0560535	7.71977	0.0282759	7.92759	0.0649931	7.70149	0.0446512	7.7569	0.0445943	7.7558	0.0707758	7.92249	0.0541754	0.0478523	7.72548	7.82881	0.103334	ILMN_280075	296395	XM_001072764.1	Kcng1			XP_001072764.1	ILMN_1362431	S	CGGGGTGGGGGACACCAACAAGCCGGTCATCTCTGCTGTTTCAAAGGTGA	PREDICTED: Rattus norvegicus potassium voltage-gated channel, subfamily G, member 1 (Kcng1), mRNA.
4670400	7.3488	0.0356254	7.46238	0.0469052	7.37544	0.0394612	7.42489	0.0433231	7.4476	0.0298396	7.52929	0.0287044	7.38641	0.0249885	7.54717	0.0286439	0.0248755	7.38956	7.49093	0.101368	ILMN_270235	360655	XR_009489.1	Cd300le_predicted				ILMN_1363786	S	GCCCATAGCTCTGGTGCCCAGGACAGAGAGAAACACTTCCCAGGAGATGG	PREDICTED: Rattus norvegicus CD300 antigen like family member E (predicted) (Cd300le_predicted), mRNA.
1570403	9.82942	0.0269203	9.86487	0.0661457	9.82222	0.0455294	9.77051	0.05011	9.82849	0.0343053	10.0472	0.0448781	9.70329	0.0212294	9.88801	0.0548795	0.0111374	9.79586	9.89265	0.0967907	ILMN_49417	292994	XM_218747.4	Tjp1_predicted		1	XP_218747.3	ILMN_1365283	S	CCTGTACCTCTTGAGCCTTGAACTTTGACCTCTGCAGCAATAAAGCAGCA	PREDICTED: Rattus norvegicus tight junction protein 1 (predicted) (Tjp1_predicted), mRNA.
2680754	7.49086	0.0118199	7.59486	0.0403695	7.51589	0.0162534	7.68739	0.0310431	7.5386	0.0363348	7.60088	0.0354617	7.50415	0.0217594	7.55302	0.0370415	0.0154758	7.51238	7.60904	0.096662	ILMN_288436	500874	XM_001068872.1	RGD1563224_predicted			XP_001068872.1	ILMN_2040238	S	GTACTGACTTGGGGTTTGCTTTCTTACATAACCTGCACGGGATACCTATT	PREDICTED: Rattus norvegicus similar to 4930438D12Rik protein (predicted) (RGD1563224_predicted), mRNA.
1090288	11.5881	0.0273825	11.5809	0.0618834	11.5753	0.0337402	11.7351	0.0510291	11.4501	0.0402996	11.4791	0.0476222	11.4965	0.0513231	11.7002	0.0576132	0.0152453	11.5275	11.6238	0.0963168	ILMN_48525	308061	XM_217732.4	Pdcd6_predicted		1	XP_217732.2	ILMN_1361127	S	GAACACAGACGTTGGGGTTGCTGACTGATTGTGCCATGAGGTGAGACCTA	PREDICTED: Rattus norvegicus programmed cell death 6 (predicted) (Pdcd6_predicted), mRNA.
1570390	8.38823	0.0428981	8.54461	0.0409059	8.30454	0.0651635	8.51389	0.0209573	8.43054	0.0555733	8.5469	0.039371	8.61375	0.0470976	8.5025	0.0411854	0.0124336	8.43427	8.52698	0.0927093	ILMN_69947	314993	XM_235326.3	Atad2_predicted			XP_235326.3	ILMN_1650533	S	GCTTCTCTGCTATGCTTCTGTGCTAGAGAAAGGAGGGGGAGGAGGAAGGG	PREDICTED: Rattus norvegicus ATPase family, AAA domain containing 2 (predicted) (Atad2_predicted), mRNA.
2470086	7.45764	0.0217854	7.48466	0.0323625	7.50172	0.0213115	7.62758	0.0360689	7.52137	0.0295972	7.58133	0.0377227	7.45649	0.0258793	7.61307	0.0342336	0.00963885	7.4843	7.57666	0.0923546	ILMN_295197	306203	NM_182821.1	Pxk	MGC114238	15	NP_877973.1	ILMN_1355525	S	ACTGTCTCAGTCCTCAGCAATTAAATCCAGTGGGGGTAGAGGGAGGGCCA	Rattus norvegicus PX domain containing serine/threonine kinase (Pxk), mRNA.
5130400	7.50956	0.0240025	7.54806	0.0318916	7.43555	0.0222134	7.56713	0.0233479	7.52513	0.0111622	7.636	0.0168894	7.46037	0.019015	7.54768	0.02586	0.0007502	7.48265	7.57472	0.0920659	ILMN_56227	303491	XM_220896.3	Hoxb1_predicted		10	XP_220896.3	ILMN_1359593	S	TGCTCGTCAGAACCCAGCTCTCTCACTGCCCGGACCTTCGACTGGATGAA	PREDICTED: Rattus norvegicus homeo box B1 (predicted) (Hoxb1_predicted), mRNA.
3610138	7.42535	0.0158248	7.46909	0.0246587	7.38652	0.0188592	7.45333	0.0399114	7.41824	0.017281	7.5747	0.0346084	7.41144	0.0211941	7.48533	0.0251165	0.00859659	7.41039	7.49561	0.0852219	ILMN_302019	192352	NM_138918.1	Ss18l1	CREST	3	NP_620273.1	ILMN_1355520	S	GCAGAGCTACGACCGTTCATTTGAGGACCCCACACAGCACTACTATGAGG	Rattus norvegicus synovial sarcoma translocation gene on chromosome 18-like 1 (Ss18l1), mRNA.
2100176	7.35938	0.0134852	7.39681	0.0260839	7.25219	0.0168625	7.38616	0.0283917	7.3806	0.030141	7.45612	0.0267051	7.38797	0.0398003	7.47954	0.0281235	0.00292806	7.34503	7.42966	0.0846221	ILMN_61987	501818	XM_577230.1	LOC501818			XP_577230.1	ILMN_1369493	S	GGTGTTCTTCCTGTGGTGGAAGCAAAGAAGTGCATGGAGCCTGCTGTCCT	PREDICTED: Rattus norvegicus similar to cell surface receptor FDFACT (LOC501818), mRNA.
2760563	7.26343	0.0414648	7.24762	0.0312682	7.23691	0.0185161	7.34652	0.0310018	7.25832	0.0358916	7.34173	0.0296684	7.22298	0.0299186	7.37896	0.0269265	0.0398234	7.24541	7.3287	0.0832961	ILMN_66973	367250	XM_578785.1	LOC367250			XP_578785.1	ILMN_1356211	S	GGCTCAGCTGGTGGTGTTTGCCCATTATGTTAACTTGGAAGACAAGGGTG	PREDICTED: Rattus norvegicus similar to 60S ribosomal protein L7a (LOC367250), mRNA.
2970368	7.37232	0.0342562	7.38396	0.0322567	7.30091	0.0269034	7.43329	0.0294116	7.46578	0.0265333	7.49474	0.0500858	7.35331	0.0349557	7.51245	0.0512364	0.024997	7.37308	7.45611	0.0830296	ILMN_273654	303677	XR_009492.1	RGD1309310_predicted				ILMN_1356213	S	TGACCATAAGTCATCCACACAGGACCCTGCCCATGCACTGTGGCCCCTGT	PREDICTED: Rattus norvegicus similar to mKIAA0195 protein (predicted) (RGD1309310_predicted), mRNA.
520204	7.37105	0.0335762	7.46157	0.0223259	7.40139	0.0212405	7.51335	0.0292215	7.41626	0.0116493	7.4604	0.0225965	7.3937	0.0104975	7.47891	0.019922	0.0137902	7.3956	7.47856	0.0829565	ILMN_52267	365361	XM_344957.3	RGD1563498_predicted		1	XP_344958.3	ILMN_1371750	S	GTGGAGGGGATTGTTTTGAGACAGGGATTTCCTATGTAGCACTTGCTGGC	PREDICTED: Rattus norvegicus similar to RIKEN cDNA 4930404J24 (predicted) (RGD1563498_predicted), mRNA.
4480736	7.39643	0.0164944	7.49732	0.0294449	7.46055	0.0194165	7.52876	0.0255482	7.45287	0.0323862	7.55853	0.0282971	7.43491	0.0132947	7.49121	0.0190922	0.012319	7.43619	7.51895	0.082765	ILMN_64460	367136	XM_345966.2	LOC367136			XP_345967.2	ILMN_1356619	S	CCACCAGCCCACAGTACGGTATAGGCAAAGCCTCTCAGACTACCACCAGC	PREDICTED: Rattus norvegicus similar to cytosolic thymidine kinase (LOC367136), mRNA.
3710161	7.66665	0.0273394	7.69286	0.0218619	7.63912	0.0334134	7.81614	0.0325677	7.609	0.0330761	7.68725	0.0411678	7.63667	0.0107652	7.67928	0.0340018	0.0210273	7.63786	7.71888	0.0810231	ILMN_276942	291942	NM_001010948.1	Slc10a7	Slc10a7		NP_001010948.1	ILMN_1650893	S	GTCTTGGATGGTGTCGAGGCAGAAGGGAGTGAAGCTGACGAGGCCAACAG	Rattus norvegicus solute carrier family 10 (sodium/bile acid cotransporter family), member 7 (Slc10a7), mRNA.
360369	7.30871	0.027344	7.40152	0.049384	7.31484	0.0175348	7.41536	0.0268623	7.38211	0.0164467	7.39496	0.0274879	7.34695	0.0299689	7.46344	0.0169195	0.0473332	7.33815	7.41882	0.0806677	ILMN_274590	365333	NM_001000547.1	Olr154	Olr154	1	NP_001000547.1	ILMN_1374073	S	TGCTGCGACTGCCCTCAAAGGATGCCCAGTTCCGAGCATTCAGCACGTGT	Rattus norvegicus olfactory receptor 154 (Olr154), mRNA.
780110	7.29225	0.0199912	7.35068	0.0255403	7.28178	0.0118359	7.35395	0.0300665	7.31173	0.0260403	7.34281	0.0270402	7.29025	0.0269381	7.4463	0.0310367	0.0167145	7.294	7.37344	0.0794342	ILMN_292313	296616	NM_001011962.1	Cercam		3	NP_001011962.1	ILMN_1376709	S	AGGACAGGGGGGCCTCAGCCTTGGGGGTTTCAAGTTGGACAGAACCCAGA	Rattus norvegicus cerebral endothelial cell adhesion molecule (Cercam), mRNA.
7100195	7.6599	0.022	7.67848	0.038357	7.6311	0.0276145	7.81999	0.0338957	7.722	0.0476136	7.75205	0.0697637	7.78962	0.028341	7.86841	0.0298771	0.019067	7.70066	7.77973	0.0790785	ILMN_56948	500675	XM_576053.1	LOC500675			XP_576053.1	ILMN_1351545	S	CGAGAGGACACAGAGAGTGTGTCAAAATTAACAAAATCAGAAATGGGGAG	PREDICTED: Rattus norvegicus similar to LRRGT00108 (LOC500675), mRNA.
840605	7.55514	0.011117	7.60567	0.0440848	7.58761	0.0195351	7.65349	0.0197124	7.52033	0.0262647	7.58773	0.0224943	7.49254	0.00736093	7.62414	0.0416715	0.0287502	7.53891	7.61776	0.0788548	ILMN_300442	113990	NM_001007020.1	Hmgn3		8	NP_001007021.1	ILMN_1362726	S	GCCTTGTCTGTCCGCCCAGAGTTGACGTGTGTTTCCAAGTAGACCGAAGC	Rattus norvegicus high mobility group nucleosomal binding domain 3 (Hmgn3), mRNA.
3140161	7.84735	0.0381122	7.81729	0.0307672	7.96401	0.028585	7.99039	0.0415122	7.78636	0.0402812	7.88122	0.0272503	7.66456	0.0447836	7.88793	0.0242713	0.00030576	7.81557	7.89421	0.0786378	ILMN_59662	497724	XM_579510.1	LOC497724			XP_579510.1	ILMN_1360414	S	CCTGCCTGGAGCAGCAGAGGCTGGGGAATACTGCTCACAACGGTACCAAA	PREDICTED: Rattus norvegicus hypothetical gene supported by NM_031525 (LOC497724), mRNA.
4850673	8.23638	0.0217644	8.29366	0.0320214	8.08454	0.022849	8.20589	0.0230593	8.19418	0.0334567	8.28882	0.0393846	8.12931	0.0298014	8.16426	0.0306493	0.0033284	8.1611	8.23815	0.0770504	ILMN_274873	293673	NM_001008305.1	Eif1ad	MGC94083	1	NP_001008306.1	ILMN_1369141	S	GGAGGGGGGCTGTTGTGGGTAGTTGGTTGAGCTTGGAGGCATGCATTAGC	Rattus norvegicus eukaryotic translation initiation factor 1A domain containing (Eif1ad), mRNA.
3780039	7.72955	0.0269377	7.78226	0.0415129	7.65765	0.0346219	7.72881	0.0259238	7.6794	0.0429281	7.88132	0.0488837	7.7228	0.0283415	7.70508	0.0235508	0.0290564	7.69735	7.77437	0.077019	ILMN_267796	57341	NM_020656.2	Parva	Actp	1	NP_065707.2	ILMN_1369439	S	CATGCAAGATGGAGGGCTGGAAAAGCCTAAACCTCGGCCAGAAGACATTG	Rattus norvegicus parvin, alpha (Parva), mRNA.
5700703	7.5509	0.0318457	7.60477	0.0184789	7.58876	0.0226301	7.64298	0.0354719	7.60027	0.0074222	7.68115	0.0147243	7.50854	0.0187636	7.62603	0.0323949	0.0123593	7.56212	7.63873	0.0766113	ILMN_284540	117184	NM_054009.1	Ctrl		19	NP_446461.1	ILMN_2039175	S	AGCACCGGCCATGTACACTCGGGTCAGCAAGTTCAACACCTGGATCAACC	Rattus norvegicus chymotrypsin-like (Ctrl), mRNA.
4480025	7.98995	0.0466253	7.97846	0.0388638	7.89022	0.0392885	8.08242	0.0345068	8.03156	0.0309161	8.0994	0.0464735	8.06082	0.038461	8.1153	0.0261668	0.0301492	7.99314	8.06889	0.0757574	ILMN_291191	404896	NM_001000691.1	Olr29	Olr29	1	NP_001000691.1	ILMN_1357793	S	GAGTAGTGGTAACTGTGTACTGATGGTAGGTGTTTCCTGGGCTACTGGGG	Rattus norvegicus olfactory receptor 29 (Olr29), mRNA.
6380301	9.75268	0.0402663	9.67919	0.0367071	9.65941	0.0260549	9.74519	0.0218573	9.5596	0.0402807	9.7482	0.0431341	9.55715	0.0239038	9.65856	0.0457285	0.0111616	9.63221	9.70778	0.0755759	ILMN_263049	361196	XM_001059348.1	Habp4_predicted			XP_001059348.1	ILMN_1366331	S	GTCTGAGATGGTGCTGAACTGGAAGGTTACTATTGTACTCCCCTCTGCAC	PREDICTED: Rattus norvegicus hyaluronic acid binding protein 4 (predicted) (Habp4_predicted), mRNA.
6980022	7.51759	0.0316349	7.5272	0.0440532	7.40905	0.0284023	7.47928	0.03793	7.56429	0.0193529	7.67842	0.0289394	7.56656	0.0395318	7.67327	0.0612957	0.00496515	7.51437	7.58954	0.0751693	ILMN_282349	114511	NM_053719.1	Emb		2	NP_446171.1	ILMN_1359464	S	TTACCCTCTCTGGGAGATCAGGGGGACAGGGCAGACACCAGCAAAATCAG	Rattus norvegicus embigin (Emb), mRNA.
2650605	7.44138	0.0204029	7.47163	0.0188707	7.43574	0.00952242	7.54992	0.0343661	7.48171	0.0132723	7.54063	0.0338121	7.44199	0.0169619	7.53647	0.0258511	0.0191091	7.4502	7.52466	0.0744575	ILMN_265413	288093	XM_001061135.1	Cdgap_predicted			XP_001061135.1	ILMN_1373980	S	GGGGCAGTGCAGAAAGCGCACATCAGAGACAGAGCCATCAGAAGACAACC	PREDICTED: Rattus norvegicus Cdc42 GTPase-activating protein (predicted) (Cdgap_predicted), mRNA.
6510301	7.45148	0.0455759	7.47026	0.0485659	7.35894	0.0242099	7.42624	0.0205855	7.30667	0.0235021	7.3664	0.00733453	7.30607	0.0328904	7.45603	0.0343393	0.0190634	7.35579	7.42974	0.0739445	ILMN_280661	498176	NM_001017487.1	Bri3bp		12	NP_001017487.1	ILMN_1356542	S	ACCTGGTGTTTCCCACTGTGTGTCCACCTTAGGAGCCATTGGAGGGGAAG	Rattus norvegicus Bri3 binding protein (Bri3bp), mRNA.
4150040	7.36285	0.042711	7.44549	0.0327805	7.47156	0.0327082	7.58111	0.0312068	7.40277	0.0260408	7.45129	0.0316767	7.51441	0.0587521	7.56909	0.0238397	0.0177092	7.4379	7.51175	0.0738487	ILMN_53168	307248	XM_225698.4	RGD1563090_predicted		18	XP_225698.4	ILMN_1363359	S	TCTGGATTCTGAGTGTTGGCTTGAGCAGGGGTGCAGAGGATGGTGCCAGT	PREDICTED: Rattus norvegicus similar to macrophage actin-associated-tyrosine-phosphorylated protein (predicted) (RGD1563090_predicted), mRNA.
5690176	7.31984	0.0184473	7.37575	0.0202402	7.30547	0.0248611	7.43045	0.032228	7.35085	0.0155238	7.41174	0.0182135	7.31496	0.019749	7.3671	0.0166527	0.0148769	7.32278	7.39626	0.0734772	ILMN_61525	366910	XM_345831.2	LOC366910			XP_345832.2	ILMN_1352562	S	GGCCTTCCATGTTCCTACCCCCAGTCTGGCATTGCTCAACGACAACTTCG	PREDICTED: Rattus norvegicus similar to glyceraldehyde-3-phosphate dehydrogenase (LOC366910), mRNA.
5670048	14.3913	0.033517	14.479	0.0318033	14.4836	0.0323567	14.5536	0.0368277	14.4988	0.0425599	14.5338	0.0143624	14.5085	0.0332707	14.5999	0.0239647	0.0378259	14.4705	14.5416	0.0710976	ILMN_283564	24794	NM_012657.1	Serpina3k	CPi-21; Spin2; Spin2b; SPI2	6	NP_036789.1	ILMN_1371501	S	GTGCACTGGAGCCTTTGGATTGTCAGTGTGCAGGCACTTAGGACCCTTGG	Rattus norvegicus serine (or cysteine) peptidase inhibitor, clade A, member 3K (Serpina3k), mRNA.
1090706	7.48958	0.0241975	7.50668	0.0236158	7.49466	0.020055	7.54784	0.0116903	7.47734	0.0205227	7.54204	0.0204308	7.42558	0.0125739	7.57318	0.0281966	0.00978355	7.47179	7.54243	0.0706411	ILMN_61599	310764	XM_227559.4	RGD1306526_predicted		2	XP_227559.2	ILMN_1650082	S	TCCAGCACAGGAGAGCCCAGACATATTGAAACCCCGGCCACAAGCAGTCC	PREDICTED: Rattus norvegicus hypothetical LOC310764 (predicted) (RGD1306526_predicted), mRNA.
5700400	7.27375	0.0148128	7.31667	0.00824779	7.26948	0.0132136	7.3545	0.0186863	7.31121	0.0165866	7.36951	0.0161586	7.30409	0.0233909	7.39731	0.0219412	0.00146493	7.28963	7.3595	0.0698642	ILMN_268286	315957	NM_001012126.1	Tmem22		8	NP_001012126.1	ILMN_1376675	S	CGCCTTGGACAAATTCCACCCAGCTTTGGTCAGCACAGTACAACATCTGG	Rattus norvegicus transmembrane protein 22 (Tmem22), mRNA.
6370088	7.42075	0.00787268	7.49914	0.00820739	7.43525	0.0207855	7.49904	0.0168194	7.43322	0.0208059	7.49916	0.0269023	7.44378	0.0158975	7.51089	0.025539	0.0300725	7.43325	7.50206	0.0688114	ILMN_276959	309161	XM_001070153.1	RGD1565319_predicted			XP_001070153.1	ILMN_1365610	S	CACTAACTCACACAGCACCAACAGCCAGCAGCACCAGGACACCCTGTAGG	PREDICTED: Rattus norvegicus similar to Delta-interacting protein A (Hepatitis delta antigen interacting protein A) (predicted) (RGD1565319_predicted), mRNA.
130731	7.32233	0.0141351	7.40461	0.0264404	7.40702	0.0120009	7.43924	0.030121	7.385	0.0155679	7.44659	0.0214378	7.36655	0.0206964	7.46484	0.0206197	0.010334	7.37022	7.43882	0.0685942	ILMN_68327	362148	XM_342447.2	LOC362148			XP_342448.2	ILMN_1361670	S	TCAGGATCAGGAGGCACACAAGTCCATCCAAACCGCCCTCGCCCAGTCAC	PREDICTED: Rattus norvegicus similar to Rpl7a protein (LOC362148), mRNA.
2190300	8.864	0.0246124	8.90245	0.0371543	8.85355	0.0177069	8.97801	0.0106656	8.81184	0.0248329	8.86937	0.0257577	8.87725	0.0307624	8.925	0.0213605	0.0274363	8.85166	8.9187	0.0670441	ILMN_57636	50993	NM_017359.2	Rab10	Ac1075	6|NW_047768.1	NP_059055.2	ILMN_2039130	S	GATATCAGCAGTGGAGGAGGTGTGACGGGCTGGAAGAGCAAATGCTGCTG	Rattus norvegicus RAB10, member RAS oncogene family (Rab10), mRNA.
2810435	7.78115	0.0174027	7.80133	0.0331628	7.75033	0.0276374	7.90702	0.0210202	7.85671	0.0277868	7.88037	0.050135	7.86902	0.0239515	7.923	0.0235022	0.0180382	7.8143	7.87793	0.0636267	ILMN_54890	295500	XM_215717.3	Metap1_predicted			XP_215717.3	ILMN_1371266	S	CAGTCTAGCAAAGTGCCAGCACCACTGGAGATGTAGCTGTGACAGGGGAG	PREDICTED: Rattus norvegicus methionyl aminopeptidase 1 (predicted) (Metap1_predicted), mRNA.
2230450	7.55385	0.0173847	7.62704	0.0300385	7.57717	0.0136805	7.57533	0.022175	7.50596	0.00883665	7.56356	0.0159076	7.52641	0.0168807	7.64681	0.0278146	0.00664172	7.54085	7.60319	0.0623379	ILMN_55852	362937	XM_343265.3	RGD1305866_predicted		7	XP_343266.3	ILMN_1354491	S	CAGTAGTGCGGCAGGAGACAACTTGGCAGATGAGGACACCAGGGACAGTA	PREDICTED: Rattus norvegicus similar to hypothetical protein FLJ20200 (predicted) (RGD1305866_predicted), mRNA.
110168	7.32861	0.0290363	7.26334	0.0371659	7.36026	0.0200475	7.43627	0.0321251	7.27129	0.0204925	7.36704	0.0230607	7.27195	0.0184306	7.41389	0.04929	0.0116783	7.30803	7.37014	0.0621092	ILMN_50082	365437	XM_345013.2	LOC365437			XP_345014.2	ILMN_1353764	S	CACATCACCATATTGTGCGGAACAAACCTCCACTAGTGCACACAGCCGCC	PREDICTED: Rattus norvegicus similar to proteasome (prosome, macropain) subunit, beta type 6 (LOC365437), mRNA.
2450044	7.43587	0.0213243	7.56974	0.0225384	7.42853	0.0371148	7.47019	0.0329294	7.51701	0.0381306	7.46795	0.0200858	7.40853	0.0206953	7.5275	0.0194363	0.0246906	7.44748	7.50885	0.0613644	ILMN_267669	288256	NM_001013044.1	Cryzl1		11	NP_001013062.1	ILMN_1350259	S	CCTGTGGTAGTAGTGGCATAGCATTTGCATAGAGGGCTGGGGTGGTCGGG	Rattus norvegicus crystallin, zeta (quinone reductase)-like 1 (Cryzl1), mRNA.
2810377	7.47598	0.0122861	7.53424	0.0261192	7.48016	0.0152929	7.48138	0.0166266	7.46108	0.00355701	7.56235	0.0143979	7.49147	0.0128366	7.57601	0.0249088	0.00235164	7.47717	7.5385	0.0613238	ILMN_58933	298496	XM_233477.3	LOC298496			XP_233477.3	ILMN_1352998	S	ATCTCTCGCTCAGTCAGCACCAACATGGACTGAAGGGCTTCTCAGGGGCG	PREDICTED: Rattus norvegicus similar to potassium voltage-gated channel KQT-like protein 4 isoform a (LOC298496), mRNA.
1050537	7.33716	0.0140673	7.36223	0.00968238	7.31322	0.0159608	7.37476	0.017858	7.31686	0.0139451	7.38484	0.00987042	7.34029	0.0133252	7.4302	0.0186965	0.00112205	7.32688	7.38801	0.0611266	ILMN_61616	500683	XM_576063.1	LOC500683			XP_576063.1	ILMN_1373751	S	TGTTGTCAGTAGGGACTGTGAGGGTCTGGTCATGATGCACATGCGTCAGG	PREDICTED: Rattus norvegicus similar to RIKEN cDNA 1700025B16 (LOC500683), mRNA.
5390196	7.6556	0.0229527	7.69449	0.0197165	7.63868	0.0143264	7.70746	0.0271283	7.68067	0.0168116	7.7587	0.0202285	7.6359	0.0150832	7.69463	0.0318834	0.0455699	7.65271	7.71382	0.06111	ILMN_278468	298384	XM_001059650.1	RGD1559786			XP_001059650.1	ILMN_2039557	S	CAATAGTAGAGTTTGAGTGCCGGGGCCTTGAACCAGTTGACTTCCAGCCC	PREDICTED: Rattus norvegicus similar to RIKEN cDNA 0610037L13, transcript variant 2 (RGD1559786), mRNA.
2470435	7.33344	0.0160082	7.33289	0.0189479	7.32389	0.0176896	7.38313	0.0294917	7.26603	0.0244052	7.34741	0.0167925	7.29869	0.0130994	7.39992	0.0212728	0.01661	7.30551	7.36584	0.0603251	ILMN_54338	365297	XM_344915.3	RGD1309666_predicted		1	XP_344916.3	ILMN_1360800	S	CAGCAGAGCCACCGAGAACCACAGGACTCGTTCCACTTGAGACCAAACCC	PREDICTED: Rattus norvegicus similar to FLJ00364 protein (predicted) (RGD1309666_predicted), mRNA.
3120390	7.27827	0.0216688	7.35588	0.0100766	7.31418	0.0216838	7.3179	0.0202165	7.26517	0.0131123	7.31096	0.0173728	7.27122	0.00900634	7.38373	0.0109243	0.00223487	7.28221	7.34211	0.059905	ILMN_55439	361911	XM_347010.2	LOC361911			XP_347011.2	ILMN_1365508	S	GCTGCGAGTGGAGGATAGCTCTGGAGAAGTGGCCGGGTGTAGTGGTTGTT	PREDICTED: Rattus norvegicus hypothetical LOC361911 (LOC361911), mRNA.
5360017	7.39581	0.0179521	7.40288	0.0137477	7.42485	0.0144308	7.49514	0.0162363	7.45293	0.0228189	7.57366	0.0326427	7.46043	0.023914	7.50109	0.0322686	0.00194622	7.43351	7.49319	0.0596845	ILMN_51864	363495	XM_343818.2	LOC363495			XP_343819.2	ILMN_1354940	S	GTGCCAAGAAACTTAGAGCCTTAGCAGCAGATTGTAGTGACCCAGAGGTG	PREDICTED: Rattus norvegicus similar to AI448196 protein (LOC363495), mRNA.
6380193	7.44854	0.0204587	7.45259	0.0117102	7.42247	0.017629	7.46939	0.0196639	7.4233	0.0146794	7.55328	0.0123724	7.42203	0.0117778	7.47122	0.0226477	0.00194598	7.42909	7.48662	0.0575358	ILMN_54881	25729	XM_574426.1	Ccne1			XP_574426.1	ILMN_1366252	S	GTCCTGACACCCCCACACAGCAGTAAGAAGGCAGAGCAGTGAGCAGGAGA	PREDICTED: Rattus norvegicus cyclin E (Ccne1), mRNA.
1260113	7.3384	0.0155412	7.38678	0.0140649	7.36046	0.0156267	7.40964	0.0170696	7.35604	0.0102058	7.44414	0.0148317	7.33951	0.0129525	7.38336	0.0260865	0.0103308	7.3486	7.40598	0.057378	ILMN_277700	303889	XM_001072259.1	RGD1559590_predicted			XP_001072259.1	ILMN_2039613	S	CCACTCCTTCAGCCGATGCCCCTATGTTTGTGATGAGTGTGAACCACGAG	PREDICTED: Rattus norvegicus similar to glyceraldehyde-3-phosphate dehydrogenase (phosphorylating) (EC 1.2.1.12) (predicted) (RGD1559590_predicted), mRNA.
4120056	7.27051	0.0226495	7.31526	0.0147955	7.33208	0.015447	7.33434	0.0345529	7.29357	0.0161769	7.37715	0.0232719	7.29659	0.0113724	7.39504	0.0229725	0.0270299	7.29819	7.35545	0.0572583	ILMN_270437	494304	NM_001008961.1	V1re7		1	NP_001008961.1	ILMN_1369118	S	GTCTTCCAAGCCATCACCATCAGTCCCAGAAACTCCTGCCTTAACGGTCT	Rattus norvegicus vomeronasal 1 receptor, E7 (V1re7), mRNA.
70176	8.04251	0.0247239	8.1242	0.026962	8.0169	0.0330362	8.14123	0.0163123	8.12884	0.0394179	8.14824	0.0342227	8.18138	0.0253812	8.18465	0.0102136	0.0119926	8.09241	8.14958	0.0571696	ILMN_62854	303730	XM_221185.4	LOC303730		Un|NW_047902.1	XP_221185.4	ILMN_1370475	S	GTCAGACCTGCCTTCCAGTCTCTGGTTTTGCTTTGATGCTTGACCGGGGG	PREDICTED: Rattus norvegicus similar to chromobox homolog 2 (LOC303730), mRNA.
5900520	7.59991	0.0273113	7.63792	0.0245868	7.53407	0.0183681	7.60908	0.0195561	7.59212	0.00912925	7.63843	0.0247192	7.55086	0.0171939	7.61535	0.0161568	0.0471053	7.56924	7.6252	0.0559561	ILMN_268640	363130	XM_001081962.1	Aste1		8	XP_001081962.1	ILMN_1372987	S	GCCTGGGAACCACTTCAGACACCAAGCACTGGTATGACAGAAGCAACCGG	PREDICTED: Rattus norvegicus asteroid homolog 1 (Drosophila) (Aste1), mRNA.
4730561	7.39075	0.0274017	7.43027	0.0131032	7.42456	0.00995498	7.46553	0.0277772	7.36438	0.0133399	7.50016	0.0134844	7.41754	0.0109389	7.4222	0.019755	0.00782505	7.39931	7.45454	0.0552299	ILMN_284081	362202	XM_001076442.1	Epb4.2_predicted			XP_001076442.1	ILMN_2039600	S	ACCTGACCGGCCACAGAAGTGTCCTTGTGGTGGCCCCTGAAGTTTCTGTT	PREDICTED: Rattus norvegicus erythrocyte protein band 4.2 (predicted) (Epb4.2_predicted), mRNA.
3290398	7.64967	0.0184552	7.77044	0.0405821	7.65683	0.0286068	7.6433	0.0186776	7.66713	0.0211993	7.73607	0.0230838	7.68166	0.023699	7.72628	0.0129655	0.0391953	7.66382	7.71902	0.0552026	ILMN_57881	307200	XM_225667.4	Socs6_predicted		18	XP_225667.4	ILMN_1374646	S	GAGTCATCGATTTGTTCAGGGGTGGGGAAGTGTCTGCAAGGTGTCCTGAG	PREDICTED: Rattus norvegicus suppressor of cytokine signaling 6 (predicted) (Socs6_predicted), mRNA.
4280193	7.30915	0.0116417	7.38253	0.0181652	7.32804	0.0121199	7.30931	0.0126789	7.32409	0.00873754	7.40437	0.0109606	7.33493	0.0147344	7.42025	0.0235151	0.000237151	7.32406	7.37911	0.0550597	ILMN_273121	24477	NM_012587.1	Ibsp	MGC156673; Bsp	14	NP_036719.1	ILMN_1371246	S	GGAGAGTGTTGGAATGAGTGTGGGTCTCAAGGAGCAGGGAACAATTTGGC	Rattus norvegicus integrin binding sialoprotein (Ibsp), mRNA.
2480035	7.69613	0.0373533	7.70968	0.0209931	7.74686	0.0235806	7.71368	0.0286229	7.59587	0.0243519	7.72547	0.0231757	7.61603	0.0255262	7.72482	0.0339759	0.0288579	7.66372	7.71842	0.0546905	ILMN_290204	362779	NM_001012194.1	Vrk1		6	NP_001012194.1	ILMN_1376349	S	ACGTGCTTTGGGACTTGGGAGCGTGTGCTGGCTCTGGCCGCTCTGCACTT	Rattus norvegicus vaccinia related kinase 1 (Vrk1), mRNA.
460445	7.48753	0.0276089	7.53486	0.021083	7.46087	0.0187431	7.47137	0.0188784	7.46164	0.0110699	7.52602	0.0161267	7.48302	0.0155567	7.57736	0.0124121	0.00854451	7.47327	7.52741	0.0541393	ILMN_161855		XM_343751.1	LOC363429				ILMN_2040706	S	GTTTGTGGAGTAAGTTCTGGGCAGTGTATTTTGAGCTTCCTGCCAGGGGG	Rattus norvegicus similar to RIKEN cDNA 4933431D05 (LOC363429), mRNA.
3870193	7.44537	0.0162961	7.53196	0.0178877	7.47193	0.0125861	7.55757	0.0146719	7.44268	0.027161	7.47651	0.0171701	7.48196	0.00999512	7.48979	0.0176414	0.00767787	7.46049	7.51396	0.0534708	ILMN_266806	498029	XR_005461.1	LOC498029		10		ILMN_1370797	S	CAGGAGCAGAAGGACCAGCAGTTGAAGGGAACTAGGTGTCAGGAAGACCC	PREDICTED: Rattus norvegicus similar to RIKEN cDNA A730011L01 gene (LOC498029), misc RNA.
6200164	7.70827	0.0269899	7.73146	0.0298751	7.67712	0.0327204	7.83387	0.0258417	7.78064	0.0189512	7.77104	0.032539	7.77909	0.0199911	7.8222	0.0174978	0.0196749	7.73628	7.78964	0.0533657	ILMN_58467	502536	XM_578023.1	LOC502536			XP_578023.1	ILMN_1352257	S	CCAACAGCTGAAGGAGCCAATCTTTTCATCGCATCTGTCAGTCCCAGGGG	PREDICTED: Rattus norvegicus similar to DNA segment, Chr 18, Wayne State University 98, expressed (LOC502536), mRNA.
1340114	7.93347	0.0323954	7.93755	0.0160321	7.9639	0.0265344	8.02576	0.014439	8.00305	0.0331859	8.09841	0.0249826	7.9705	0.0230079	8.01748	0.0323081	0.0188679	7.96773	8.0198	0.0520723	ILMN_277809	29436	NM_017200.1	Tfpi		3	NP_058896.1	ILMN_1373066	S	TGGTGATTCCTCAGGCTACCAAAGCGCCCAGCCAATGGGACTATGATGGC	Rattus norvegicus tissue factor pathway inhibitor (lipoprotein-associated coagulation inhibitor) (Tfpi), mRNA.
3120035	7.37145	0.0217689	7.39118	0.0137501	7.36335	0.0099731	7.4003	0.0294324	7.34762	0.0127898	7.48383	0.024693	7.41556	0.0202923	7.4283	0.0250924	0.0185847	7.3745	7.4259	0.051404	ILMN_53401	315820	XM_236411.4	Myo5c_predicted		8	XP_236411.4	ILMN_1367044	S	GCAGTCACAGAAGCGGGAGATGAGAGAACGGATGTCAGAGGTCACCAAGC	PREDICTED: Rattus norvegicus myosin VC (predicted) (Myo5c_predicted), mRNA.
360097	7.33363	0.0220692	7.35323	0.0234925	7.32505	0.0268469	7.3548	0.0181154	7.38686	0.0177968	7.43489	0.0243038	7.33125	0.0190801	7.43927	0.0159896	0.0141657	7.3442	7.39555	0.051347	ILMN_67274	364352	XM_344375.2	LOC364352			XP_344376.2	ILMN_1353706	S	CTGGTGGAGCCTGCTGAAAGGACTGAGGTGCCTGTGAAGTTGGAGTCTGT	PREDICTED: Rattus norvegicus similar to T cell receptor alpha chain (LOC364352), mRNA.
70706	7.82816	0.0185447	7.88319	0.0278626	7.83299	0.0146533	7.91344	0.0177815	7.94441	0.0326718	7.9239	0.0302841	7.89317	0.0247801	7.98318	0.0165157	0.0103197	7.87469	7.92593	0.051241	ILMN_290656	361724	XM_001077908.1	Mta2			XP_001077908.1	ILMN_1351228	S	GGGAAGAGTAAACATATCAGGTGTTGGTCCCTGGCAGGGGGAAGGGGGAG	PREDICTED: Rattus norvegicus metastasis-associated gene family, member 2 (Mta2), mRNA.
6550176	7.26657	0.0226637	7.33402	0.0191683	7.28094	0.0247601	7.3965	0.0146003	7.29506	0.0199869	7.31329	0.019475	7.30001	0.0263955	7.30304	0.0165374	0.0363238	7.28565	7.33671	0.0510649	ILMN_301965	296081	NM_001024245.1	Ccdc32	Gm631	3	NP_001019416.1	ILMN_1375021	S	AGAGCTGCCATGTGTGACTGTCCTGGATGAAGTGAGGGACCCAGTGTGCG	Rattus norvegicus coiled-coil domain containing 32 (Ccdc32), mRNA.
1240273	7.38439	0.0213505	7.42329	0.020053	7.40129	0.0110007	7.49973	0.0191985	7.4405	0.011172	7.47881	0.0158133	7.39661	0.0175343	7.4249	0.014159	0.00427123	7.4057	7.45668	0.050984	ILMN_292922	293282	XM_001073233.1	Olr144_predicted			XP_001073233.1	ILMN_1368762	S	GACCCATTCCTACTGCTTACACCCAGACCTGATACGCTTACCGTGTGGAG	PREDICTED: Rattus norvegicus olfactory receptor 144 (predicted) (Olr144_predicted), mRNA.
5910131	7.31082	0.0215269	7.3823	0.0264408	7.35871	0.0150767	7.42801	0.0157704	7.35352	0.0106432	7.36269	0.00950274	7.34476	0.00942134	7.39786	0.0208642	0.0199595	7.34195	7.39271	0.0507596	ILMN_57913	365110	XM_344820.2	LOC365110			XP_344821.2	ILMN_1650928	S	TCAGTTCCCCTGTGTTTGTTGGGTGCCACGGCTTTGTGCATTCTGGTTGC	PREDICTED: Rattus norvegicus similar to Afadin (Af-6 protein) (LOC365110), mRNA.
3360411	7.33899	0.0214858	7.42124	0.0285142	7.37365	0.0152911	7.32647	0.0110897	7.31639	0.0232045	7.40063	0.0211326	7.28482	0.0230729	7.36761	0.021341	0.0149215	7.32846	7.37899	0.0505229	ILMN_49362	363144	XM_343481.2	LOC363144			XP_343482.1	ILMN_1649729	S	CTTAGAGGAAGAGGCAGAAATGGCCGGGATGAGTTGGTGGAGAGCCGGAC	PREDICTED: Rattus norvegicus similar to RIKEN cDNA D330022A01 gene (predicted) (LOC363144), mRNA.
2650010	7.6138	0.0249488	7.7036	0.0257311	7.62319	0.0222154	7.72259	0.0263521	7.68183	0.0204487	7.72974	0.0209371	7.76631	0.0230138	7.72933	0.00935985	0.00427846	7.67128	7.72131	0.0500313	ILMN_289773	287110	XM_001057264.1	RGD1306143_predicted			XP_001057264.1	ILMN_1370531	S	ATGTTCATGGCTGGGGGCAACGACTGCCTCATCATTGGGGGAGGAGGTGG	PREDICTED: Rattus norvegicus similar to CG9339-PA (predicted) (RGD1306143_predicted), mRNA.
3840497	7.28835	0.0157196	7.36727	0.0225408	7.29711	0.0256143	7.3582	0.013766	7.26691	0.0138421	7.30204	0.018112	7.28779	0.0102312	7.3111	0.0121724	0.0218761	7.28504	7.33465	0.0496077	ILMN_50943	503461	XM_579014.1	LOC503461			XP_579014.1	ILMN_1365136	S	AGTGGCGGAGGTTGCCAAGGCTACTAGGAAGATGGTGTCCATGTCTGCCT	PREDICTED: Rattus norvegicus similar to RIKEN cDNA 1700001F22 (LOC503461), mRNA.
2940041	7.30402	0.0207078	7.34908	0.0158984	7.30424	0.0220934	7.28666	0.0178724	7.27471	0.0127439	7.35873	0.0286511	7.29067	0.0131606	7.36888	0.0140909	0.0361681	7.29341	7.34084	0.047427	ILMN_65765	363393	XM_347133.2	LOC363393			XP_347134.2	ILMN_1349385	S	TGGGACTCAGGTGTAGGCAGGCATAGTTTACAAGATTTATGCAGGAGGAG	PREDICTED: Rattus norvegicus similar to GTPase activating protein testicular GAP1 (LOC363393), mRNA.
1990435	7.31497	0.0160697	7.35144	0.0247869	7.37503	0.0260644	7.3693	0.0204411	7.32733	0.0121034	7.41758	0.0156577	7.3052	0.0174305	7.37198	0.0151309	0.0319102	7.33063	7.37757	0.0469433	ILMN_302441	295322	NM_001024244.1	Vtcn1	RGD1311204	2	NP_001019415.1	ILMN_1353007	S	TGCCAAAGCCACAGGGGACATCAAAGTGACAGATTCAGAGGTCAAAAGGC	Rattus norvegicus V-set domain containing T cell activation inhibitor 1 (Vtcn1), mRNA.
1400594	14.5505	0.0194247	14.6554	0.0369805	14.5694	0.0225698	14.6508	0.0136245	14.6928	0.0230362	14.6676	0.0166498	14.6339	0.0211721	14.6557	0.0223195	0.0143995	14.6117	14.6574	0.0457254	ILMN_264237	25292	NM_012824.1	Apoc1	ALPCI	1	NP_036956.1	ILMN_1371556	S	CCAGGCGGCCCCTGACTTTTCCAGCGCAATGGAGAGCTTACCGGATAAAC	Rattus norvegicus apolipoprotein C-I (Apoc1), mRNA.
5290598	7.33109	0.0130094	7.33672	0.013671	7.31519	0.00955883	7.34891	0.0100516	7.33336	0.0113899	7.41691	0.0142616	7.33311	0.00859812	7.39042	0.010963	0.000239764	7.32819	7.37324	0.0450546	ILMN_275902	65272	NM_023096.2	Kcnk10	TREK2	6	NP_075584.1	ILMN_2039953	S	GACACACCGAGGAGGACCATGGCATCTTTCCATCTCAGGGCTTCCTGTCC	Rattus norvegicus potassium channel, subfamily K, member 10 (Kcnk10), mRNA.
3170717	7.35747	0.0166994	7.39239	0.014808	7.33414	0.0123323	7.37898	0.0116926	7.3937	0.0183446	7.46647	0.0156629	7.39147	0.01745	7.41648	0.0206857	0.00407812	7.36919	7.41358	0.044385	ILMN_283123	289261	NM_001000087.1	Olr1601	Olr1601	13	NP_001000087.1	ILMN_1366865	S	TGAGGATCCCTACAGCACAGGGACGCCACAAAGCCTTCTCCACCTGCACC	Rattus norvegicus olfactory receptor 1601 (Olr1601), mRNA.
770348	7.26653	0.0203007	7.3448	0.0130928	7.30842	0.0101653	7.33778	0.0126169	7.30031	0.0141528	7.32966	0.0113342	7.31319	0.0132955	7.34645	0.0187402	0.046951	7.29711	7.33967	0.0425624	ILMN_48216	304014	XM_221527.4	Gpr128_predicted		11	XP_221527.4	ILMN_1354835	S	CGCTGTCTTCATCCTTTGACCGAGCGAAGCCAATGCCTTCAATGACCCCG	PREDICTED: Rattus norvegicus G protein-coupled receptor 128 (predicted) (Gpr128_predicted), mRNA.
360762	7.57774	0.0258799	7.55312	0.00726288	7.54126	0.0158297	7.58056	0.020269	7.52572	0.00954142	7.61818	0.0195636	7.56359	0.016225	7.62421	0.0235435	0.0390339	7.55208	7.59402	0.0419391	ILMN_291056	117089	NM_053401.1	Ngfrap1	Bex3; Nade	X	NP_445853.1	ILMN_2040432	S	CATCACCGGAGAGGACAGGCCCGCCGACTTGCCCCTAACTTTCGATGGGC	Rattus norvegicus nerve growth factor receptor (TNFRSF16) associated protein 1 (Ngfrap1), mRNA.
1660408	7.33418	0.0147897	7.33614	0.0303581	7.30025	0.00844882	7.28351	0.0167639	7.29027	0.0192331	7.37569	0.0335453	7.26684	0.0188415	7.35945	0.0102862	0.0451359	7.29789	7.3387	0.0408118	ILMN_62131	365973	XM_345308.2	LOC365973			XP_345309.2	ILMN_1363040	S	AGCCCATAGGAGCAGTACACACTTGCCCAGTCCTGTGTCAGCAAAATCTG	PREDICTED: Rattus norvegicus similar to Rab6 interacting protein 1 (LOC365973), mRNA.
5910494	7.2843	0.0166409	7.32214	0.00896521	7.31775	0.0147365	7.32614	0.0249626	7.29857	0.0166659	7.3504	0.0252932	7.34485	0.0207638	7.40617	0.0261215	0.0469371	7.31137	7.35121	0.0398438	ILMN_50204	287353	XM_213311.4	RGD1305774_predicted		10	XP_213311.4	ILMN_1353687	S	CAGGCATACCAGGAACGAGACATCTTGGCTACCCTCAGCCACCCACTGGT	PREDICTED: Rattus norvegicus hypothetical LOC287353 (predicted) (RGD1305774_predicted), mRNA.
6510609	7.43731	0.00824796	7.47602	0.0225005	7.47725	0.0226157	7.55056	0.0150287	7.48325	0.0183603	7.52526	0.0126596	7.50488	0.0109205	7.51011	0.0187669	0.0203726	7.47567	7.51549	0.0398145	ILMN_267689	313905	XM_001062292.1	RGD1562206_predicted			XP_001062292.1	ILMN_1349267	S	GGTGGAGGCTTCGCCACAGGCTTCAAGTGCAGAGGTAAATGCTTCTCCTC	PREDICTED: Rattus norvegicus similar to STAGA complex 65 gamma subunit (predicted) (RGD1562206_predicted), mRNA.
3710564	7.34668	0.0152153	7.33571	0.0101031	7.32196	0.0193666	7.39436	0.0179959	7.33841	0.00747438	7.41824	0.0159595	7.34939	0.00758231	7.36709	0.0165026	0.00937076	7.33911	7.37885	0.0397392	ILMN_57652	294090	XM_220058.2	Ifit1_predicted		1	XP_220058.1	ILMN_2040190	S	TTTGCAGAAGCTGGCTGAAAGACGCATGCAGCAGAATGTTCATGTCCTGG	PREDICTED: Rattus norvegicus interferon-induced protein with tetratricopeptide repeats 1 (predicted) (Ifit1_predicted), mRNA.
4150463	7.33795	0.00846734	7.34922	0.0225492	7.33385	0.0158492	7.36653	0.0211949	7.31126	0.008346	7.39232	0.0140054	7.36649	0.0125237	7.39989	0.0163789	0.0374133	7.33739	7.37699	0.0396006	ILMN_57516	498585	XM_573860.1	LOC498585			XP_573860.1	ILMN_1367634	S	AGGGCAGAGGAGCTCAAGGATCAAGAAAGGGGTTCACAGTGACATCACCC	PREDICTED: Rattus norvegicus similar to hypothetical protein 4933430J11 (LOC498585), mRNA.
3890639	7.46283	0.0252324	7.52795	0.0158975	7.45335	0.0118136	7.44882	0.0218231	7.43416	0.0110647	7.48882	0.0120214	7.4562	0.0135859	7.49669	0.0148115	0.0444991	7.45163	7.49057	0.0389374	ILMN_57646	24779	NM_012651.2	Slc4a1	MGC93554	10	NP_036783.2	ILMN_2040760	S	GTGTCTGGATGGTGATGATGCCAAAGTGACCTTTGACGAGGCGGAAGGGC	Rattus norvegicus solute carrier family 4 (anion exchanger), member 1 (Slc4a1), mRNA.
5690706	7.3783	0.0227871	7.43594	0.0112475	7.41304	0.00666084	7.41964	0.0205158	7.37473	0.0225967	7.36459	0.0103209	7.30424	0.0116078	7.40447	0.0160051	0.0022817	7.36758	7.40616	0.0385846	ILMN_64225	502464	XM_580248.1	LOC502464			XP_580248.1	ILMN_1350456	S	GAGAATCCCACCATCCCCAATGGCACAGCCAGAAGAACCATGCCAAGCAG	PREDICTED: Rattus norvegicus LOC502464 (LOC502464), mRNA.
3190669	7.38137	0.0178941	7.39141	0.0181239	7.40531	0.0144828	7.45786	0.0195547	7.40823	0.00981779	7.44305	0.0134499	7.3622	0.0137691	7.41901	0.0197224	0.0330861	7.38928	7.42783	0.0385528	ILMN_292786	24768	NM_017046.1	Scnn1g	ENaC	1	NP_058742.1	ILMN_2040681	S	GGGGATCATGTTTGGAGAGGGCACAGTAGAGAGAAGCCAAGGGGTGTGGT	Rattus norvegicus sodium channel, nonvoltage-gated 1 gamma (Scnn1g), mRNA.
1340086	7.29469	0.0122461	7.32533	0.0182713	7.3465	0.0160492	7.36629	0.0252911	7.33651	0.0127031	7.36835	0.0274206	7.34673	0.0137153	7.41365	0.0170015	0.043683	7.33111	7.36841	0.0372958	ILMN_295837	306259	XM_001062245.1	RGD1564325_predicted			XP_001062245.1	ILMN_1368772	S	CCCACAAACAGCGAAAGGAATGCAAGAACAGAATGAAGACGGTCAGGAGG	PREDICTED: Rattus norvegicus similar to ribosomal protein S24 (predicted) (RGD1564325_predicted), mRNA.
6220037	7.31903	0.0104887	7.32683	0.0139028	7.28822	0.0134319	7.33335	0.00758412	7.32182	0.0166831	7.37926	0.0146206	7.32855	0.0142053	7.36705	0.00737467	0.00959032	7.31441	7.35162	0.037215	ILMN_54371	316318	XM_237047.4	RGD1561330_predicted		9	XP_237047.4	ILMN_1353718	S	CAATATCCAGCCCCAGTGTCTTCGCTAGGGTCTCCTACTTTGACAAGTGG	PREDICTED: Rattus norvegicus similar to TESP2 (predicted) (RGD1561330_predicted), mRNA.
4150465	7.33558	0.0158601	7.31052	0.0186741	7.25835	0.0212578	7.33366	0.0158581	7.29188	0.0161031	7.37688	0.0179409	7.33272	0.0121031	7.34379	0.0189249	0.0191065	7.30463	7.34121	0.0365803	ILMN_277044	58948	NM_031639.1	Dlg3		X	NP_113827.1	ILMN_1357624	S	TGGGGCCAACCTACAGGAAGAGAAGGGGCTTTGGCTGGGAGCTTGAGCTT	Rattus norvegicus discs, large homolog 3 (Drosophila) (Dlg3), mRNA.
5130187	7.41894	0.0183405	7.40652	0.00930729	7.35359	0.0128442	7.40923	0.00852891	7.42595	0.0140868	7.4952	0.0191121	7.41518	0.0166818	7.43963	0.0169973	0.00157363	7.40341	7.43765	0.0342307	ILMN_283426	299923	NM_001011991.1	Ndrg1	Ndr1	7	NP_001011991.1	ILMN_2040297	A	GGTTTTTGGATTCTGTACATTCCGTGGGAACTTGCTTCCCTTTCCTGCCC	Rattus norvegicus N-myc downstream regulated gene 1 (Ndrg1), mRNA.
270400	7.42081	0.0261488	7.42704	0.0106844	7.42847	0.0168732	7.42889	0.0202476	7.43452	0.0122558	7.51524	0.0089675	7.43763	0.00895525	7.48284	0.0168503	0.0183525	7.43036	7.4635	0.0331428	ILMN_288237	360616	NM_138521.1	Ppp1r1b	Darpp32; Darpp-32	10	NP_612530.1	ILMN_2039038	S	CCTGCCAGTCATTCTTCTATTTACCCGGTGGGAGGGGGGAGGTGCAAGCA	Rattus norvegicus protein phosphatase 1, regulatory (inhibitor) subunit 1B (Ppp1r1b), mRNA.
1190133	7.38033	0.00896865	7.34904	0.0234487	7.3536	0.0141086	7.33949	0.0112731	7.4184	0.0130077	7.35459	0.0176148	7.4122	0.00764577	7.40899	0.0115402	0.00927505	7.39113	7.36303	-0.0281063	ILMN_271203	293856	XM_001057431.1	Pdzd4_predicted			XP_001057431.1	ILMN_1356616	S	GTGCTTGCCAATAGTTGTTTTCTGTTTTGTGGACCTGCTCTGGGGGCTGG	PREDICTED: Rattus norvegicus PDZ domain containing 4 (predicted) (Pdzd4_predicted), mRNA.
3940538	7.37519	0.00663993	7.38954	0.0194986	7.40993	0.0228386	7.38258	0.013074	7.43991	0.00981424	7.36946	0.0151945	7.48504	0.0161347	7.43248	0.0140226	0.00198175	7.42752	7.39352	-0.0340012	ILMN_275684	304656	NM_001037644.1	Ccdc130	MGC125030	19	NP_001032733.1	ILMN_1650392	S	GCATGGCTCTCTCAACCGATACCACAACAGCCACCCACTTCGAGAACGGG	Rattus norvegicus coiled-coil domain containing 130 (Ccdc130), mRNA.
4810091	7.38054	0.0170319	7.34301	0.0204273	7.34561	0.014315	7.30542	0.017024	7.31454	0.0180589	7.28619	0.0178966	7.32303	0.0194729	7.28346	0.0119725	0.0387266	7.34093	7.30452	-0.0364122	ILMN_70411	498858	XM_574144.2	RGD1561942_predicted		18	XP_574144.1	ILMN_1354938	S	AGACTCTGGGCCACTTCTCCATATCCCACACAGGGCCATTCCAACCTGGC	PREDICTED: Rattus norvegicus similar to mutated in bladder cancer 1 (predicted) (RGD1561942_predicted), mRNA.
3190441	7.3478	0.0200218	7.32791	0.00737322	7.36203	0.0132687	7.33849	0.0120603	7.40796	0.0217998	7.3396	0.0142837	7.3952	0.0125285	7.35845	0.0108037	0.0359456	7.37825	7.34111	-0.0371363	ILMN_53743	502752	XM_578250.1	LOC502752			XP_578250.1	ILMN_1350648	S	ATTAGGAACAGGAGGGGGAGTTCTAGATGGACGTGCGACGGATGCAGGGG	PREDICTED: Rattus norvegicus similar to T cell receptor variable region:SUBUNIT=beta:ISOTYPE=12 (LOC502752), mRNA.
2850113	7.42247	0.0281776	7.32077	0.0172351	7.37838	0.0106865	7.3263	0.0180031	7.31043	0.0148148	7.32452	0.0146272	7.32664	0.027591	7.30112	0.0168556	0.0172319	7.35948	7.31818	-0.0413026	ILMN_58285	308998	XM_219354.3	Znf629_predicted			XP_219354.3	ILMN_1352695	S	ACCAGGGTGGAGAGGCCGCAGATGGAAGCCAGTGTCAGTTTCTCCTCGTT	PREDICTED: Rattus norvegicus zinc finger protein 629 (predicted) (Znf629_predicted), mRNA.
5910520	7.39422	0.0211534	7.30861	0.0227484	7.39847	0.0181026	7.32951	0.0104195	7.31869	0.0144062	7.34206	0.0131308	7.37526	0.0126283	7.33472	0.0170274	0.0196619	7.37166	7.32873	-0.0429353	ILMN_65009	291736	XM_214609.4	RGD1307374_predicted		18	XP_214609.4	ILMN_1371852	S	GTCTCCTCCAGGGCCAGGACTTTGCCAGACATGGAGACAGGTTAGGTGAA	PREDICTED: Rattus norvegicus similar to hypothetical protein MGC36325 (predicted) (RGD1307374_predicted), mRNA.
610577	7.33892	0.0161195	7.34366	0.0210997	7.33287	0.0142616	7.27414	0.0155463	7.36249	0.0116031	7.30799	0.0126656	7.37928	0.0186927	7.31491	0.0165873	0.0216416	7.35339	7.31017	-0.0432151	ILMN_269903	367034	XM_001076925.1	Zfp426			XP_001076925.1	ILMN_1367280	S	GTGTCAGCAGTGTGGAAAAGCCTACAGTCACCCTCGTTCACTTCGCAGAC	PREDICTED: Rattus norvegicus zinc finger protein 426 (Zfp426), mRNA.
6040601	7.43334	0.0191305	7.44071	0.0230976	7.43555	0.0266203	7.41307	0.0123667	7.41702	0.0113147	7.33217	0.0275158	7.4565	0.024457	7.37821	0.0137802	0.0330975	7.4356	7.39104	-0.0445608	ILMN_266043	360946	XM_001056045.1	Zcchc4_predicted			XP_001056045.1	ILMN_1363096	S	GTAACACCTGCAATCGCTGTGCACTCCCAGACCATTCCTGTTTGGGGCCG	PREDICTED: Rattus norvegicus zinc finger, CCHC domain containing 4 (predicted) (Zcchc4_predicted), mRNA.
5910438	7.4256	0.00990659	7.42036	0.0103137	7.48602	0.0128868	7.34983	0.0160331	7.42594	0.0167027	7.39854	0.0265177	7.40858	0.0303917	7.39524	0.0189427	0.0248418	7.43653	7.39099	-0.0455407	ILMN_265494	25562	NM_017103.1	Tceb3	El; MGC93501	5	NP_058799.1	ILMN_1650016	S	GTGCTGTGAAGCTTGCTCGTGTTGGACAGGAAAGGTGCTGACGTGGCCAG	Rattus norvegicus transcription elongation factor B (SIII), polypeptide 3 (Tceb3), mRNA.
1340402	7.24696	0.0212404	7.30373	0.0184822	7.34224	0.0284152	7.27284	0.0121359	7.36559	0.0277865	7.2502	0.0225912	7.40182	0.0248448	7.34284	0.0137973	0.00197114	7.33915	7.2924	-0.0467514	ILMN_58867	305549	XM_223656.3	Peli1_predicted			XP_223656.1	ILMN_1371904	S	GCGTTGGTTCCCAGAGCAATCGGCAGTCTGACGAGAAGGAGGTTTAGCTC	PREDICTED: Rattus norvegicus pellino homolog 1 (Drosophila) (predicted) (Peli1_predicted), mRNA.
1940333	7.46542	0.024037	7.46167	0.0179557	7.41378	0.0237973	7.3906	0.0197842	7.48105	0.0158509	7.3753	0.0191743	7.4702	0.0257844	7.4107	0.0165374	0.0301597	7.45761	7.40957	-0.0480426	ILMN_291505	288704	NM_001009630.1	RGD1311899	MGC105760	12	NP_001009630.1	ILMN_1372345	S	CAGTTGTCTTCGAGAATGATGGGGAGGGGTCTTCAAGCTACTGAGGCCCC	Rattus norvegicus similar to RIKEN cDNA 2210016L21 gene (RGD1311899), mRNA.
2190717	7.40484	0.020369	7.3865	0.0197805	7.39674	0.0183577	7.31739	0.0166823	7.37022	0.0116381	7.33032	0.0191014	7.40974	0.0191983	7.35029	0.0134095	0.0279466	7.39538	7.34612	-0.0492604	ILMN_67505	363122	XM_576459.2	Ppp2r3a		8	XP_576459.1	ILMN_1351234	S	AGCCCTCTGACTGGGACAGGTTTGCTGCTGAGGAGTACGAGGCTCTGGTG	PREDICTED: Rattus norvegicus protein phosphatase 2 (formerly 2A), regulatory subunit B'', alpha, transcript variant 2 (Ppp2r3a), mRNA.
1170605	7.3379	0.0165925	7.33384	0.0325796	7.40213	0.0103899	7.2838	0.029224	7.3175	0.0233308	7.3068	0.0230712	7.42821	0.0292803	7.3639	0.0269689	0.0311283	7.37144	7.32209	-0.0493486	ILMN_300321	25565	NM_019141.1	Tle4	Esp2	1	NP_062014.1	ILMN_1373497	S	CTGGACTCCTCCTCATAGCACTTTGCGCTGTTGTACTTTTCTGTTCACCC	Rattus norvegicus transducin-like enhancer of split 4 (E(sp1) homolog, Drosophila) (Tle4), mRNA.
6350110	7.3772	0.0291168	7.3234	0.0185655	7.3553	0.0166634	7.30836	0.0136464	7.41993	0.0159765	7.35501	0.0159292	7.39508	0.0145257	7.3562	0.0164827	0.0273798	7.38688	7.33574	-0.0511371	ILMN_275360	114636	XM_001072096.1	Zyx			XP_001072096.1	ILMN_1370287	S	CTCTTGGAGTTGAAATAAAGGGTCTTGATGGGGAAAAAGATCAGGGGAGG	PREDICTED: Rattus norvegicus zyxin (Zyx), mRNA.
4590593	7.3731	0.0245961	7.24825	0.023919	7.41668	0.0162472	7.37424	0.0367019	7.22835	0.0172022	7.22553	0.0204621	7.31192	0.0246304	7.27555	0.0152457	8.59473e-05	7.33251	7.2809	-0.051619	ILMN_269204	293637	XM_001065824.1	Phlda2_predicted			XP_001065824.1	ILMN_1361885	S	ATCACCATGGCGCTGATCGACTACCAGAACCGTCGGGCGCTGGAGGAGTT	PREDICTED: Rattus norvegicus pleckstrin homology-like domain, family A, member 2 (predicted) (Phlda2_predicted), mRNA.
4920338	7.91788	0.0220883	7.864	0.0288354	7.90157	0.0278584	7.83346	0.020803	7.84181	0.0214451	7.78305	0.0380782	7.80194	0.0181156	7.77508	0.0240098	0.0223889	7.8658	7.8139	-0.0518999	ILMN_298271	259271	NM_148889.2	Aptx		5	NP_683687.1	ILMN_1369321	S	AGATGGGACTTGCGAACTCTTGAAGCTGCCTCTCCGTTGCCATGAGTGTC	Rattus norvegicus aprataxin (Aptx), mRNA.
840092	7.65455	0.0313458	7.65679	0.0233111	7.64489	0.0267487	7.62906	0.0198186	7.69555	0.0320555	7.55884	0.0166316	7.61818	0.0151819	7.55123	0.0258122	0.0248417	7.65329	7.59898	-0.0543109	ILMN_273027	116565	XM_001058156.1	Lrpap1			XP_001058156.1	ILMN_1369193	S	GTGCATCTTCACCAATGTGTGCGTCCCTAGAGCCAGAGGCCATGACTGCA	PREDICTED: Rattus norvegicus low density lipoprotein receptor-related protein associated protein 1 (Lrpap1), mRNA.
3520411	7.65306	0.0193877	7.65095	0.0343536	7.85654	0.0218377	7.73135	0.0434814	7.66126	0.0359118	7.59995	0.019987	7.60893	0.0187475	7.56962	0.0204313	6.88797e-05	7.69494	7.63797	-0.056979	ILMN_67249	362906	XM_343235.3	Nudcd1_predicted		7	XP_343236.3	ILMN_1371250	S	TGCCGTGCTTCTGTCTGCGCCATGATGTGGATGCTCTCCTCTGGCAACCA	PREDICTED: Rattus norvegicus NudC domain containing 1 (predicted) (Nudcd1_predicted), mRNA.
6840504	7.62628	0.0204628	7.56275	0.0277632	7.50888	0.0184958	7.47155	0.0173161	7.5452	0.0161221	7.47864	0.025403	7.57456	0.0218413	7.51375	0.0177474	0.00305121	7.56373	7.50667	-0.0570583	ILMN_283596	313474	NM_001009424.1	Eps15		5	NP_001009424.1	ILMN_1358902	S	GATTGAGTGGGCCAAGAGGGAGAGTGAGCGAGAAGAAGAGCAGAGGCTCG	Rattus norvegicus epidermal growth factor receptor pathway substrate 15 (Eps15), mRNA.
2900204	7.45424	0.0272948	7.31026	0.0368844	7.36681	0.0191979	7.2927	0.0182851	7.33456	0.0229149	7.35285	0.0298912	7.301	0.0312816	7.27237	0.0289027	0.0182139	7.36415	7.30705	-0.057107	ILMN_65789	288417	XM_213690.4	RGD1566141_predicted		12	XP_213690.4	ILMN_1349580	S	GATGAAAATCCGAAGACGTGGGAAGCCTGTGAGCCGGTGCAGTGTGGACC	PREDICTED: Rattus norvegicus similar to CG016 (predicted) (RGD1566141_predicted), mRNA.
1980020	7.92083	0.025773	7.83925	0.0344665	7.93375	0.0288909	7.89653	0.0242846	7.84914	0.0250807	7.76661	0.0334128	7.87267	0.0307967	7.84554	0.0217941	0.0433869	7.8941	7.83698	-0.0571171	ILMN_262651	363237	NM_199410.1	Wdr12		9	NP_955442.1	ILMN_1360454	S	AACAGAACAATTGGGACTGACAAGAACACCCTTGGTGACCCTCTCTGGCC	Rattus norvegicus WD repeat domain 12 (Wdr12), mRNA.
2230364	7.41007	0.0258895	7.36368	0.0283974	7.40835	0.0224568	7.36596	0.0179337	7.35451	0.0207445	7.28791	0.0144868	7.37796	0.0237362	7.30192	0.0201643	0.0251206	7.38772	7.32987	-0.0578579	ILMN_287329	362237	NM_001004281.1	Tbc1d20	MGC94895	3	NP_001004281.1	ILMN_1363352	S	CTGGCAGTGGTGAAGAGTGCCCTGGAGTGGGCCCCTAAGTTCCAGCTGCA	Rattus norvegicus TBC1 domain family, member 20 (Tbc1d20), mRNA.
5910458	7.56677	0.0402838	7.39463	0.0200906	7.54124	0.00765654	7.51082	0.028885	7.41555	0.0322582	7.44155	0.0165372	7.51957	0.0367817	7.46359	0.0228617	0.00951485	7.51078	7.45265	-0.0581382	ILMN_289087	64352	NM_172038.1	Gstm5		2	NP_742035.1	ILMN_1352924	S	GTCTGACCGCTGCTTCAAGATGCCAATCAACAACAAGATGGCCAAGTGGG	Rattus norvegicus glutathione S-transferase, mu 5 (Gstm5), mRNA.
4540463	7.38384	0.020909	7.35975	0.0234155	7.47388	0.028984	7.36729	0.0140505	7.40109	0.0235987	7.38556	0.0115357	7.42416	0.0314302	7.33343	0.0184302	0.0367838	7.42074	7.36151	-0.0592325	ILMN_289911	294961	NM_176861.1	Kcnmb2	Kcmb2	2	NP_789831.1	ILMN_1355562	S	GCTGTTCCATTCTCTCTTCTGGCCAACGTGTATGATGGCTGGGGGTGTGG	Rattus norvegicus potassium large conductance calcium-activated channel, subfamily M, beta member 2 (Kcnmb2), mRNA.
4060112	7.39656	0.0219992	7.32164	0.0196778	7.40697	0.0238274	7.34454	0.0198095	7.38529	0.0200425	7.31177	0.0168957	7.3565	0.0118542	7.32785	0.0178356	0.0436711	7.38633	7.32645	-0.0598787	ILMN_52569	307594	XM_226175.4	Mib1_predicted		18	XP_226175.4	ILMN_1359374	S	TGCCAGCTCTGTGGAGACCGAATGAGTGAATGCCCGATTTGTCGCAAGGC	PREDICTED: Rattus norvegicus mindbomb homolog 1 (Drosophila) (predicted) (Mib1_predicted), mRNA.
6100020	7.2985	0.0167524	7.28466	0.0157946	7.33098	0.0279522	7.2873	0.0265193	7.35207	0.0180748	7.32135	0.0343824	7.40968	0.0208507	7.2563	0.0108829	0.0163881	7.34781	7.2874	-0.0604044	ILMN_300596	315141	NM_001007709.1	Smcr7l			NP_001007710.1	ILMN_1358742	S	TGAATTGGGGTACACCCTCTACTGCTCGTTGTCTGAGCCGGAGGTGCTGC	Rattus norvegicus Smith-Magenis syndrome chromosome region, candidate 7-like (human) (Smcr7l), mRNA.
2480497	7.31795	0.0209846	7.27863	0.012352	7.34404	0.0203042	7.30487	0.019031	7.333	0.0262243	7.23981	0.0104834	7.35492	0.0213182	7.2834	0.0149553	0.0220815	7.33748	7.27668	-0.0607996	ILMN_266653	497886	XM_001067870.1	RGD1561041_predicted			XP_001067870.1	ILMN_1363044	S	TAGACAAGCTGGGGTTGAGCGTCCAGGCAGGGACTAAGATTCCGCAAGGG	PREDICTED: Rattus norvegicus similar to C1q and tumor necrosis factor related protein 2 (predicted) (RGD1561041_predicted), mRNA.
4920632	7.48692	0.0203787	7.40856	0.0377374	7.51844	0.0295393	7.37667	0.0248522	7.41723	0.0143459	7.40719	0.0248364	7.39299	0.0105845	7.37901	0.0261886	0.01908	7.45389	7.39286	-0.0610365	ILMN_52494	501559	XM_576964.1	LOC501559			XP_576964.1	ILMN_1357410	S	AGAAGCCTAGAGAAGAAGTGCATCCTCTCCATCAGGTCATGGCGAGTGCA	PREDICTED: Rattus norvegicus similar to chromosome X open reading frame 23 (LOC501559), mRNA.
1580154	7.8433	0.0231448	7.74547	0.0253399	7.71301	0.0346923	7.73937	0.0373449	7.80933	0.0281411	7.70909	0.0251587	7.77237	0.0155	7.69333	0.0173391	0.0327068	7.7845	7.72182	-0.0626858	ILMN_301911	171357	NM_134356.1	Ptprg	Ptpg	15	NP_599183.1	ILMN_1367742	S	GCTGTGTGCCCTTACCACCTTGTCCCAGCAGCTAGAGAATGAAAACGCTG	Rattus norvegicus protein tyrosine phosphatase, receptor type, G (Ptprg), mRNA.
4730184	7.35155	0.0362165	7.36513	0.0336368	7.3811	0.0146869	7.37421	0.0336123	7.43466	0.018328	7.34644	0.0243233	7.49262	0.0313312	7.32176	0.0208479	0.0277197	7.41498	7.35188	-0.0630971	ILMN_272374	301436	XM_001062473.1	RGD1564820_predicted			XP_001062473.1	ILMN_1364111	S	TGGGCGTGCAGACTGAGAACAGGAAAGACCAGCCTGATGGATAAGTGGGC	PREDICTED: Rattus norvegicus similar to potassium channel tetramerisation domain containing 18 (predicted) (RGD1564820_predicted), mRNA.
110309	7.57193	0.02789	7.5356	0.020131	7.56804	0.0151958	7.4631	0.0152882	7.50632	0.0185638	7.45837	0.0304613	7.50767	0.0321621	7.4413	0.0307666	0.0248199	7.53849	7.47459	-0.0638931	ILMN_61061	295568	XM_215728.4	Smarca3_predicted		2	XP_215728.4	ILMN_1373107	S	GGAGGGTAGGAAGTGGAATAACTGGGATTGGCCTGCTGGGGGTAGTAGCC	PREDICTED: Rattus norvegicus SWI/SNF related, matrix associated, actin dependent regulator of chromatin, subfamily a, member 3 (predicted) (Smarca3_predicted), mRNA.
3850138	7.67813	0.0319331	7.58791	0.0287744	7.66181	0.0323344	7.64895	0.0131592	7.62264	0.0259497	7.48426	0.0278647	7.63419	0.0400577	7.61351	0.0211836	0.0167895	7.64919	7.58366	-0.0655385	ILMN_62841	361727	XM_342020.1	LOC361727			XP_342021.1	ILMN_1362818	S	CATGGGACCGAGGAGGGCCTTACAGCCTCTGGATTATTAGTTACAGGTGG	PREDICTED: Rattus norvegicus similar to thymus atrophy-related protein (predicted) (LOC361727), mRNA.
5910110	7.44946	0.0270266	7.46588	0.0334192	7.48626	0.0167931	7.44916	0.0266731	7.45672	0.0120651	7.3836	0.0181493	7.55441	0.0336148	7.3822	0.0222154	0.0103138	7.48671	7.42021	-0.0665039	ILMN_279869	498160	NM_001025760.1	Zkscan1		12	NP_001020931.1	ILMN_1650096	S	TGGAGAGCCCTGCACTCATCAGTGAGATCAGTCCTACCTGCGGGAATAGC	Rattus norvegicus zinc finger with KRAB and SCAN domains 1 (Zkscan1), mRNA.
4150279	7.98275	0.0156743	7.92559	0.0237835	8.013	0.0408259	7.9909	0.0247539	8.0489	0.0199399	7.94787	0.0338723	8.14832	0.0228204	8.06146	0.0437801	0.00505499	8.04824	7.98145	-0.0667884	ILMN_68331	309859	XM_228308.4	Scml4_predicted		20	XP_228308.4	ILMN_1362365	S	TCTACCTGGACCGTGGAGGACGTGGTCCGGTTTGTGAAAGATGCAGACCC	PREDICTED: Rattus norvegicus sex comb on midleg-like 4 (Drosophila) (predicted) (Scml4_predicted), mRNA.
3610040	7.41128	0.0318464	7.31862	0.0221236	7.46842	0.0249577	7.35385	0.0223298	7.35786	0.0230799	7.36257	0.0332717	7.36102	0.0322201	7.29545	0.0236417	0.029036	7.39965	7.33262	-0.0670254	ILMN_279740	308568	NM_001014018.1	RGD1309326		1	NP_001014040.1	ILMN_1369210	S	AGATCTGGATTTAGTGGAGGGGTGAGGTGGGCAGCCCTGGAACTTTTGCC	Rattus norvegicus similar to RIKEN cDNA 2410002F23 (RGD1309326), mRNA.
4120451	7.51288	0.0340967	7.48679	0.0386611	7.52686	0.0104026	7.47332	0.0319586	7.54422	0.0171327	7.40593	0.0206373	7.43601	0.0354161	7.38413	0.0289329	0.0242904	7.50499	7.43755	-0.0674465	ILMN_61906	306104	XM_224451.4	RGD1305077_predicted		15	XP_224451.3	ILMN_1371349	S	AAAGTCAGCCCTGCTGCAGACGAAGAACCAGATGGCACTGGATTTGGAGC	PREDICTED: Rattus norvegicus similar to Progesterone-induced blocking factor 1 (predicted) (RGD1305077_predicted), mRNA.
70717	7.31656	0.0145929	7.25991	0.0214738	7.31606	0.0254134	7.28784	0.0163964	7.35056	0.0187459	7.26805	0.0203976	7.38494	0.00939195	7.28	0.0186024	0.00727374	7.34203	7.27395	-0.0680791	ILMN_63955	294307	XM_228042.3	RGD1309887_predicted		20	XP_228042.3	ILMN_1371311	S	AGCTCGACCGGCTAAACGCGCCGCTTGCTCAGATGGCTCCGAATGACTTT	PREDICTED: Rattus norvegicus similar to RIKEN cDNA 2410004N11; DNA segment, Chr 17, ERATO Doi 562, expressed (predicted) (RGD1309887_predicted), mRNA.
1660121	7.72025	0.0306907	7.7689	0.0418996	7.7504	0.0167961	7.68499	0.0309301	7.79192	0.0163644	7.64211	0.0259865	7.7791	0.0126031	7.67267	0.0253377	0.019938	7.76042	7.69217	-0.0682505	ILMN_297899	116718	NM_053921.1	Pex12		10	NP_446373.1	ILMN_1355019	S	GAGATGGAGGCGGGAGTTTGAGTTCAAGGCCACCAAAGGGGGAGTGTCAA	Rattus norvegicus peroxisomal biogenesis factor 12 (Pex12), mRNA.
5050148	7.51481	0.03379	7.48278	0.0421304	7.50267	0.0141596	7.40226	0.0230318	7.51464	0.0214659	7.46256	0.0235206	7.47438	0.0196573	7.38312	0.0142802	0.0328765	7.50163	7.43268	-0.0689477	ILMN_48482	288167	XM_221566.4	Senp7_predicted		11	XP_221566.4	ILMN_1362128	S	GTACTTCCACATGACTGGGTGTTGATGGGAGGTAGGCTCTCCCTGGTGCC	PREDICTED: Rattus norvegicus SUMO1/sentrin specific protease 7 (predicted) (Senp7_predicted), mRNA.
4010048	7.49032	0.0281782	7.40291	0.0303217	7.42191	0.0233645	7.38641	0.0104314	7.49953	0.0278027	7.48285	0.0251148	7.50114	0.0273065	7.35903	0.015798	0.00649798	7.47822	7.4078	-0.0704257	ILMN_70046	498008	XM_573204.1	LOC498008			XP_573204.1	ILMN_1372738	S	GTGGCTCCAGGCAGCACCTTAGCACATGCACCTTGATGGCTGTTCAAGAG	PREDICTED: Rattus norvegicus similar to cardiac lineage protein 1 (LOC498008), mRNA.
6370041	7.37967	0.0256746	7.30371	0.0186465	7.30321	0.0217222	7.30201	0.0142233	7.34487	0.0236134	7.23728	0.00755712	7.34216	0.0191118	7.23795	0.0157525	0.00151998	7.34248	7.27024	-0.0722403	ILMN_299376	688018	XR_009418.1	LOC688018				ILMN_1359825	S	TCCAGACGCTGAAGTGTCGCTGGAGGAACTGTGATGCTTTTTTCACAGCC	PREDICTED: Rattus norvegicus similar to SH3-domain binding protein 3 (LOC688018), mRNA.
1050433	7.5694	0.0270927	7.50863	0.0450271	7.54976	0.0281859	7.46691	0.0115137	7.48342	0.0325573	7.48945	0.0253479	7.56191	0.0164854	7.40579	0.0225307	0.0272259	7.54112	7.4677	-0.0734262	ILMN_279535	302812	XM_001069185.1	Suhw3_predicted			XP_001069185.1	ILMN_1375149	S	GGAACTTACGGTGTCACCAGGGAACTCACACGTGTATTGAGTGCCATTCC	PREDICTED: Rattus norvegicus suppressor of hairy wing homolog 3 (Drosophila) (predicted) (Suhw3_predicted), mRNA.
1780025	8.48315	0.0314376	8.38979	0.0301882	8.38656	0.0190991	8.33774	0.0319763	8.41532	0.0260139	8.34514	0.0398794	8.51079	0.0200216	8.4243	0.0343308	0.0215588	8.44895	8.37424	-0.07471	ILMN_263561	361056	NM_001007007.1	Rnaseh2b		15	NP_001007008.1	ILMN_1351331	S	GTGGGAAAGTGATTGTGCGAGCTTCTGTCCAGGGCCTTTGGAACGTTTGC	Rattus norvegicus ribonuclease H2, subunit B (Rnaseh2b), mRNA.
5270332	7.49561	0.0249414	7.34144	0.019127	7.39176	0.0321521	7.28807	0.0264678	7.41597	0.0405	7.46207	0.0264781	7.42513	0.0357601	7.33398	0.036539	0.00936957	7.43212	7.35639	-0.0757272	ILMN_280479	246212	NM_139330.1	Sipa1l1	Spa-1; Spar; Spa1	6	NP_647546.1	ILMN_1356407	S	CTGAGGCTGCAGGAGGAGTCCCAGAATGCCTCGGACAAGCTGAAGAAGTT	Rattus norvegicus signal-induced proliferation-associated 1 like 1 (Sipa1l1), mRNA.
2370066	7.75773	0.017313	7.67892	0.0226666	7.74514	0.0188036	7.67956	0.0334475	7.75416	0.0328038	7.63331	0.0358704	7.66202	0.0261781	7.62083	0.0175684	0.0211972	7.72976	7.65316	-0.0766064	ILMN_293560	313155	NM_001007702.1	RGD1359108	MGC93924	5	NP_001007703.1	ILMN_1372455	S	CCAAGTCACTCCATCATGGTAAATGGGTAGATCCCTCCTTCTAGTGTGCC	Rattus norvegicus similar to RIKEN cDNA 3110043O21 (RGD1359108), mRNA.
2570301	8.2681	0.0282992	8.23061	0.0457322	8.1995	0.0298074	8.09235	0.0432401	8.26889	0.0304424	8.20931	0.0241611	8.17381	0.0260711	8.0601	0.0423103	0.0112585	8.22757	8.14809	-0.0794812	ILMN_280558	245922	NM_139091.1	Nupl1	p58/p45	15	NP_620791.1	ILMN_1367491	S	GCAGCCCTCGGTCCAGATTATGGGGGAGGATAGGAAAGGGTGTGCTTTGG	Rattus norvegicus nucleoporin like 1 (Nupl1), mRNA.
5890035	7.53357	0.0460697	7.49614	0.0616917	7.41305	0.0353371	7.38532	0.0250225	7.53662	0.0353578	7.44758	0.0373834	7.50113	0.0441762	7.32984	0.0246554	0.0477821	7.49609	7.41472	-0.0813719	ILMN_296060	309828	NM_001012075.1	Tspyl4		20	NP_001012075.1	ILMN_1376888	S	GGCCTCCAAACTGCTTCTATGCCAAGCTCACGTGCTGTAGTTTGTACTGC	Rattus norvegicus TSPY-like 4 (Tspyl4), mRNA.
5360019	7.81439	0.0366741	7.67887	0.0384416	7.84289	0.0224618	7.73099	0.0336826	7.72864	0.0286271	7.61733	0.035157	7.69081	0.0548642	7.71887	0.0507393	0.0455841	7.76918	7.68651	-0.0826709	ILMN_262540	296649	NM_001024871.1	Rabepk	9530020d24rik; RGD1310612	3	NP_001020042.1	ILMN_1375097	S	AGCCTCCAAGATGAGAAAGGGGACGCTGCTGAGAAACCAGAGACCCGGAG	Rattus norvegicus Rab9 effector protein with kelch motifs (Rabepk), mRNA.
3850278	7.35228	0.02776	7.40988	0.0354502	7.37317	0.0349561	7.29607	0.0232256	7.35623	0.0350588	7.26849	0.0124701	7.49673	0.0696258	7.27172	0.0400155	0.0245193	7.3946	7.31154	-0.0830609	ILMN_68904	363129	XM_343464.3	Nudt16_predicted		8	XP_343465.2	ILMN_1370474	S	TCTAAGTAGAGTCGGCCCAGCATGGACCCCTGGAACCCAAGTTGAAGGCC	PREDICTED: Rattus norvegicus nudix (nucleoside diphosphate linked moiety X)-type motif 16 (predicted) (Nudt16_predicted), mRNA.
3130433	7.49642	0.0414929	7.52714	0.0307982	7.56632	0.0273668	7.4139	0.0453129	7.57002	0.0213253	7.4911	0.0212311	7.60228	0.0343078	7.4668	0.0344161	0.0438441	7.55876	7.47473	-0.0840257	ILMN_288778	311567	NM_001005887.1	Itch		3	NP_001005887.1	ILMN_1373173	S	GGGATGCAGGAGATCGATTTGAATGACTGGCAGAGACACGCCATCTACCG	Rattus norvegicus itchy, E3 ubiquitin protein ligase (Itch), mRNA.
4230524	7.42403	0.030026	7.36045	0.0314218	7.42017	0.0290422	7.40812	0.0248306	7.47132	0.0250869	7.36944	0.0298663	7.50095	0.0189677	7.33724	0.028465	0.0233408	7.45412	7.36881	-0.0853029	ILMN_297666	308283	NM_001007690.1	Fbxo30	MGC94907	1	NP_001007691.1	ILMN_1650644	S	CCCGTACTGTAAAACTGTGACTTCACTTGCACAGCATGCAAGCAGCTGGC	Rattus norvegicus F-box protein 30 (Fbxo30), mRNA.
2510408	7.60952	0.02629	7.4766	0.0318116	7.58079	0.0199572	7.47417	0.0224433	7.52661	0.0207878	7.50962	0.0214223	7.49026	0.0181454	7.4052	0.0380984	0.00278784	7.55179	7.4664	-0.0853956	ILMN_280306	305268	XM_001074883.1	RGD1308324_predicted			XP_001074883.1	ILMN_1360610	S	GGGCTTACAGCCTCTAGAAGTAACTCGCCTGGAGCTCCTACTCTTGTTAG	PREDICTED: Rattus norvegicus similar to RIKEN cDNA 5730469D23 (predicted) (RGD1308324_predicted), mRNA.
6660575	7.44124	0.0274534	7.50507	0.028757	7.39615	0.0129403	7.32983	0.0386095	7.45204	0.0462305	7.32899	0.0286129	7.64183	0.0514638	7.42327	0.025585	0.000292992	7.48281	7.39679	-0.0860205	ILMN_69842	497742	XM_579138.1	LOC497742			XP_579138.1	ILMN_1349796	S	AGGCGGGCATGTTTGACCAGAAGTCATCCAGCCATGAGCGGAGGGCATTT	PREDICTED: Rattus norvegicus hypothetical gene supported by NM_001004446 (LOC497742), mRNA.
5390537	8.57997	0.0307971	8.59053	0.0401065	8.61136	0.0220578	8.50842	0.0468729	8.71595	0.0542659	8.66931	0.0313084	8.74592	0.0386081	8.53944	0.0263469	0.0105627	8.6633	8.57693	-0.0863759	ILMN_64040	306630	XM_225044.4	RGD1308317_predicted		16	XP_225044.3	ILMN_1372845	S	CCTCTTGATGGAGGGTGATGGTGTCTTTTCTGGGTGTGTGTCCATACCGG	PREDICTED: Rattus norvegicus similar to 1110065L07Rik protein (predicted) (RGD1308317_predicted), mRNA.
6450239	14.315	0.0362697	14.2587	0.0448266	14.2102	0.0439259	14.0766	0.0394853	14.328	0.0319943	14.2488	0.0273675	14.3621	0.0451612	14.2827	0.0441916	0.0100545	14.3038	14.2167	-0.087151	ILMN_295579	25649	NM_013112.1	Apoa2	APOAII	13	NP_037244.1	ILMN_1358319	S	GGCAAGGATTTGATGGAGAAGGCCCAGCCCTCAGAGATTCAGAACCAAGC	Rattus norvegicus apolipoprotein A-II (Apoa2), mRNA.
2690044	7.27974	0.0319688	7.29761	0.0360635	7.35166	0.0260449	7.27157	0.0292503	7.37499	0.0399885	7.21819	0.0330266	7.43001	0.0295111	7.29963	0.0253526	0.0171218	7.3591	7.27175	-0.0873476	ILMN_63902	310638	XM_227409.4	Ash1l_predicted		2	XP_227409.4	ILMN_1369891	S	AGGCACAGCCAGAGGGAACGGCTCAACCAGATCCTGCTCAACCTCCTGGA	PREDICTED: Rattus norvegicus ash1 (absent, small, or homeotic)-like (Drosophila) (predicted) (Ash1l_predicted), mRNA.
6760332	7.66177	0.0326353	7.57891	0.0431242	7.57938	0.0187268	7.55841	0.0233957	7.58629	0.026998	7.49555	0.0164472	7.60204	0.0215032	7.44614	0.0206176	0.003272	7.60737	7.51976	-0.0876129	ILMN_59110	500483	XM_580071.1	LOC500483			XP_580071.1	ILMN_1650108	S	TGTGTGTGGCTTTCCCGGGCACCATCTGAGCTCGCCGTTTAGTTTTGGGG	PREDICTED: Rattus norvegicus LOC500483 (LOC500483), mRNA.
6200452	7.83454	0.0413847	7.84814	0.0253717	7.91562	0.0103858	7.81165	0.0198963	7.9591	0.0144219	7.82397	0.0146047	7.92417	0.0291209	7.79591	0.014604	0.00191682	7.90836	7.81992	-0.0884393	ILMN_64217	290907	XM_225045.4	Lig4_predicted		16	XP_225045.1	ILMN_1361941	S	TGAGCTGCGGTTTCGTGGAGCAAAGGTGGTTTCCCGCTTATCTGAAGGGG	PREDICTED: Rattus norvegicus ligase IV, DNA, ATP-dependent (predicted) (Lig4_predicted), mRNA.
4920239	7.66128	0.0581559	7.76553	0.0337914	7.9003	0.0448502	7.65187	0.0559994	7.76952	0.0522452	7.63215	0.0453372	7.86145	0.0204319	7.78735	0.0362376	0.0117411	7.79814	7.70922	-0.0889157	ILMN_271559	683686	XM_001064799.1	LOC683686			XP_001064799.1	ILMN_1368615	S	AGACAATGACATCCTTCTCAACCTGGTGGGATGCAAGGACGCTGGTGCTG	PREDICTED: Rattus norvegicus similar to zinc finger, CCHC domain containing 7, transcript variant 1 (LOC683686), mRNA.
2370072	7.55735	0.0423518	7.40248	0.0428144	7.39175	0.0217114	7.36217	0.0271511	7.43002	0.0241907	7.39983	0.0218961	7.49605	0.030577	7.34748	0.0115968	0.00500615	7.46879	7.37799	-0.0908025	ILMN_273757	296753	XM_001059468.1	Srpk2_predicted			XP_001059468.1	ILMN_1353945	S	CAGTTTGCAGCGCAGTGGACAGAACACGCCTCACAGCTTACAGGTAGCCG	PREDICTED: Rattus norvegicus serine/arginine-rich protein specific kinase 2 (predicted) (Srpk2_predicted), mRNA.
6040112	7.85691	0.0305602	7.74356	0.0244923	7.78872	0.0440551	7.66404	0.0267026	7.72457	0.0171296	7.69529	0.0221467	7.74922	0.032484	7.65329	0.0422334	0.0146734	7.77985	7.68905	-0.0908082	ILMN_54538	362643	XM_342959.3	RGD1310427_predicted		5	XP_342960.3	ILMN_1356778	S	CACGGGTGGGCTTTTGTGTGGGGTGTGTGCATTCCTGCCTGGGGCTTTTG	PREDICTED: Rattus norvegicus similar to KIAA0090 protein (predicted) (RGD1310427_predicted), mRNA.
6840092	7.91638	0.0521794	7.80326	0.0442189	7.77354	0.0310776	7.81185	0.0309254	7.95356	0.0310127	7.78104	0.0294374	8.01769	0.0552599	7.89746	0.0357858	0.00919912	7.91529	7.8234	-0.0918915	ILMN_63836	316344	XM_237071.4	Rev1l_predicted		9	XP_237071.4	ILMN_1350640	S	AGCCAGAGCAGCTGTTTTAGACCGGCAGCACCCAACCTAGCTGGAGCTGT	PREDICTED: Rattus norvegicus REV1-like (S. cerevisiae) (predicted) (Rev1l_predicted), mRNA.
1570292	7.40615	0.0217209	7.31638	0.0113984	7.39622	0.0166428	7.31397	0.0134915	7.35462	0.0282676	7.22593	0.0215205	7.33809	0.0266868	7.27112	0.0191523	0.000307352	7.37377	7.28185	-0.0919167	ILMN_280779	363886	XM_001075687.1	RGD1307636_predicted			XP_001075687.1	ILMN_1352776	S	CAATGACAGGACAATAATGGGAGCTGGACCTGATGTGGTGGCACAGCCCT	PREDICTED: Rattus norvegicus similar to hypothetical protein MGC40499 (predicted) (RGD1307636_predicted), mRNA.
4610451	7.73813	0.0335899	7.61905	0.0198003	7.66113	0.0212026	7.59304	0.034509	7.5783	0.0310104	7.54225	0.0294366	7.6772	0.0312779	7.53096	0.0239076	0.00311332	7.66369	7.57132	-0.0923661	ILMN_262685	300947	XM_001069174.1	Tcfdp2_predicted			XP_001069174.1	ILMN_1363133	S	ACCGGTGCCACTGTACCCCAATCAAGTGTAAACCAAGGGTTGTGCTTGGA	PREDICTED: Rattus norvegicus transcription factor Dp 2 (predicted) (Tcfdp2_predicted), mRNA.
2650176	8.18618	0.0513125	7.96748	0.0485749	8.09448	0.0403496	8.01112	0.0412159	8.18407	0.0422816	8.11097	0.0336685	8.12629	0.0403171	8.13121	0.0296663	0.0458225	8.14776	8.0552	-0.0925589	ILMN_292846	303731	NM_001034078.1	Cbx8	MGC116381	Un|NW_047902.1	NP_001029250.1	ILMN_1355830	S	CGGCTTAGTGCTTTTTATCTCTGGGTGACTGTGGCCTCTGGCTGGTCCTG	Rattus norvegicus chromobox homolog 8 (Pc class homolog, Drosophila) (Cbx8), mRNA.
3130059	7.45894	0.0260533	7.28711	0.0180451	7.33548	0.0302549	7.36719	0.0126136	7.42004	0.0265689	7.35297	0.0431355	7.56079	0.0392601	7.38235	0.0297539	0.000516388	7.44381	7.34741	-0.0964042	ILMN_62721	29362	NM_019194.2	Tef		7	NP_062067.2	ILMN_1372235	S	TTCAACCCTCGGAAGCACAAGTTTGCAGAGGAAGACCTGAAGCCCCAGCC	Rattus norvegicus thyrotrophic embryonic factor (Tef), mRNA.
360167	10.4897	0.0411545	10.4272	0.0521033	10.5912	0.0474563	10.3099	0.0721229	10.4555	0.0218405	10.4937	0.0655495	10.3853	0.0447175	10.2953	0.042979	0.0310393	10.4804	10.3815	-0.0989196	ILMN_295338	298934	NM_199097.1	Adi1	Alp1; MGC108527	6	NP_954528.1	ILMN_1368814	S	CCTCCCTCTCTGATATTTGGGTGGGGAAGTGGGGTTGTTGTTCCTCTTTC	Rattus norvegicus acireductone dioxygenase 1 (Adi1), mRNA.
4280670	10.241	0.0462845	10.1364	0.0318935	10.3813	0.0557109	10.2428	0.0449469	10.0808	0.0700556	10.0218	0.039214	10.2336	0.0412346	10.1397	0.0229153	0.00365424	10.2342	10.1352	-0.098995	ILMN_266423	84014	NM_032067.1	Ralbp1	MGC108645	9	NP_114456.1	ILMN_1353861	S	TGCCTTGCTGCACCCGTCAGATGTGCAACACTCATTCTATATTTGCTGGC	Rattus norvegicus ralA binding protein 1 (Ralbp1), mRNA.
380253	7.38816	0.0255669	7.27947	0.0495513	7.42686	0.0218574	7.36771	0.025544	7.33254	0.00944855	7.28608	0.0121622	7.49401	0.0179216	7.30357	0.0312829	0.00071936	7.41039	7.30921	-0.101184	ILMN_280296	288529	XM_001075553.1	Gje1			XP_001075553.1	ILMN_1363031	S	CTTGGAGCTTGTGCTTTTGGGTTTAGGGAGGGTTTGGAAGACGTACAGGC	PREDICTED: Rattus norvegicus gap junction membrane channel protein epsilon 1 (Gje1), mRNA.
6100494	8.85224	0.0495409	8.6662	0.0430692	8.73113	0.0404422	8.52772	0.0691151	8.68697	0.0539786	8.5908	0.0356485	8.67425	0.0404497	8.75413	0.0364123	0.0173495	8.73615	8.63471	-0.101434	ILMN_269703	298404	XM_001063105.1	RGD1310376_predicted			XP_001063105.1	ILMN_1357577	S	CAGTAGCCAGGTACGGCAGCACACACCTATACACCCAACACCTGAGAGGC	PREDICTED: Rattus norvegicus similar to hypothetical protein FLJ14642 (predicted) (RGD1310376_predicted), mRNA.
4540278	7.79082	0.02706	7.61007	0.0449939	7.77351	0.0614103	7.62138	0.0370742	7.49765	0.0214728	7.52925	0.0456939	7.66372	0.0374926	7.55303	0.0302387	0.00105057	7.68143	7.57843	-0.102995	ILMN_50015	313235	XM_575819.1	Coro2a_predicted			XP_575819.1	ILMN_1375888	S	AGGAACTTCGTGTGGATGAGGAGAGTGCTTGGAGATGAGCTTGTACCCCC	PREDICTED: Rattus norvegicus coronin, actin binding protein 2A (predicted) (Coro2a_predicted), mRNA.
110671	7.6822	0.0339446	7.58864	0.0388955	7.69818	0.0226652	7.52788	0.0198492	7.60449	0.0222378	7.57854	0.0321958	7.65221	0.0321826	7.52528	0.0373596	0.0151609	7.65927	7.55509	-0.104184	ILMN_272002	207122	XM_001076809.1	Pkn2			XP_001076809.1	ILMN_1362697	S	GAGAACAGCAGCCTTTCATTTGCTTTCCGTGCCCAGGAGCTTTTGAGGCC	PREDICTED: Rattus norvegicus protein kinase N2 (Pkn2), mRNA.
3940670	7.54928	0.0312531	7.49067	0.0187742	7.55226	0.0204588	7.47101	0.0418152	7.60284	0.0239542	7.4763	0.0224952	7.59065	0.018865	7.43883	0.0353375	0.0131959	7.57376	7.4692	-0.104552	ILMN_53626	114114	NM_053655.2	Dnm1l	DLP1; Dnml1	11	NP_446107.2	ILMN_1365756	S	CAAGTACATCGATTGCAGTCCAGATGCACCTTAGGGTGGGGCGCTGACTC	Rattus norvegicus dynamin 1-like (Dnm1l), mRNA.
6940403	8.57121	0.0218333	8.3689	0.0416596	8.54291	0.0332458	8.46889	0.0438774	8.27094	0.0318226	8.30242	0.0547163	8.42258	0.0348794	8.24789	0.0687876	0.000619706	8.45191	8.34703	-0.104884	ILMN_265578	498273	XR_009102.1	RGD1559938_predicted				ILMN_1351431	S	CAGCCGGAGGACAATTAGCCCTGCAAAGACTACGGAATGCACTGACCCCC	PREDICTED: Rattus norvegicus similar to spermine synthase (predicted) (RGD1559938_predicted), mRNA.
450338	10.5091	0.0300141	10.42	0.0353759	10.4304	0.0248413	10.4025	0.0279392	10.4423	0.0598707	10.2627	0.0418613	10.5446	0.0452199	10.4189	0.0526971	0.0248884	10.4816	10.376	-0.105552	ILMN_296040	291841	XM_001060702.1	RGD1308009		19	XP_001060702.1	ILMN_1650113	S	CTCCTGACTTTCCTAGCCCTTTGGTTCTCAGGCGTCTGCCCCAACAACTG	PREDICTED: Rattus norvegicus similar to KIAA1007 protein; adrenal gland protein AD-005 (RGD1308009), mRNA.
3840315	9.27616	0.0429472	9.05799	0.0764367	9.16967	0.0549764	9.02804	0.0338516	9.1241	0.0527325	9.23963	0.051241	9.20716	0.0491904	9.02668	0.0426362	0.0435581	9.19427	9.08809	-0.106185	ILMN_278527	289400	XM_001063776.1	RGD1310950_predicted			XP_001063776.1	ILMN_1350806	S	GCCAAAGTCCCCTTCTTTGATGTGACTCATGGACACTGTTGGGCAATGTG	PREDICTED: Rattus norvegicus similar to KIAA1078 protein (predicted), transcript variant 2 (RGD1310950_predicted), mRNA.
1190440	8.76692	0.0727866	8.74118	0.0488429	8.87309	0.0379045	8.71259	0.0562248	9.01417	0.0659856	8.73034	0.049255	8.87456	0.0707238	8.90785	0.0171859	0.0350385	8.88219	8.77299	-0.109199	ILMN_58959	306182	XM_224534.3	Kpnb3_predicted			XP_224534.3	ILMN_1365751	S	GGCTTAGGATTTTCATTGCAGACTGTAATTGCTCAGAGCCACACGCAGCT	PREDICTED: Rattus norvegicus karyopherin (importin) beta 3 (predicted) (Kpnb3_predicted), mRNA.
5890288	7.53246	0.0620971	7.54213	0.0166199	7.5927	0.0298805	7.5098	0.0532275	7.64053	0.0319728	7.43882	0.0303826	7.69854	0.0346899	7.53657	0.0450536	0.026304	7.61606	7.50683	-0.109227	ILMN_70223	360527	XM_340800.2	LOC360527			XP_340801.2	ILMN_1372213	S	GCTGGCTGAGTACCTGAGGGGACAGATGCGTGTTCATGTCAAGGAGCTAG	PREDICTED: Rattus norvegicus similar to mKIAA1961 protein (predicted) (LOC360527), mRNA.
5220253	10.5982	0.042984	10.4567	0.0587997	10.6736	0.0462527	10.3628	0.0548836	10.7136	0.0692224	10.7755	0.0448009	10.8042	0.0485658	10.7572	0.0643979	0.00031579	10.6974	10.5881	-0.109365	ILMN_278482	171447	NM_134408.1	Lphn2	Cirl2; Cl2ac; Cirl-2	2	NP_599235.1	ILMN_1367511	S	CTCTGTTTATTCTGGAACAGAGGGCGAAGGGGTCACTGGGCACTTCTCAC	Rattus norvegicus latrophilin 2 (Lphn2), mRNA.
5690735	9.07474	0.0432792	8.92977	0.0562577	8.86235	0.0588774	8.80757	0.0351166	9.00348	0.0456694	8.93653	0.0610919	8.99715	0.0424243	8.81988	0.0424603	0.034726	8.98443	8.87344	-0.110994	ILMN_269652	308942	XM_219270.3	Rab6ip1_predicted		1	XP_219270.3	ILMN_1351816	S	CGGGCCATGCACAGGTGTGCGAGTGGGAGATCCCATGCTCAAAGGGATTT	PREDICTED: Rattus norvegicus Rab6 interacting protein 1 (predicted) (Rab6ip1_predicted), mRNA.
2060398	7.7832	0.100231	7.55428	0.0491585	7.48143	0.0207296	7.44525	0.0286402	7.70086	0.0943516	7.56734	0.0399827	7.56649	0.0218323	7.51986	0.029033	0.0274802	7.63299	7.52168	-0.111309	ILMN_58659	499785	XM_580016.1	LOC499785			XP_580016.1	ILMN_1353417	S	GGGAACTGGGGTCAAGTTTGTGGCTTCCTGTTGGCTTCTGTGAGCACGGC	PREDICTED: Rattus norvegicus LOC499785 (LOC499785), mRNA.
6110762	8.44242	0.0465851	8.31619	0.082914	8.19881	0.039672	8.14992	0.0345003	8.50789	0.0517644	8.44639	0.0268571	8.70454	0.0637625	8.49476	0.038546	1.16345e-05	8.46342	8.35181	-0.111601	ILMN_67655	292127	XM_214730.4	Dclre1a_predicted		1	XP_214730.2	ILMN_2039608	S	GTGGAGATTGGAAGCCGGATACTGATGCCGTCACAGACGTCAGCTGGGCT	PREDICTED: Rattus norvegicus DNA cross-link repair 1A, PSO2 homolog (S. cerevisiae) (predicted) (Dclre1a_predicted), mRNA.
670441	7.44909	0.0375514	7.35407	0.0371755	7.39039	0.0296436	7.32136	0.0143524	7.54987	0.0334544	7.43014	0.0400222	7.51573	0.0411338	7.35166	0.0236727	0.00365943	7.47627	7.36431	-0.111964	ILMN_63764	25494	XM_213954.4	Nid1		17	XP_213954.4	ILMN_1364922	S	CGAACTCGGTGATTGCCATGGACCTTGCTGTATCCAAAGAGATGGATGCC	PREDICTED: Rattus norvegicus nidogen 1 (Nid1), mRNA.
1580142	7.58509	0.0358651	7.53057	0.0342828	7.55678	0.0262117	7.51683	0.0303811	7.64782	0.0216836	7.50598	0.0336997	7.61353	0.0147418	7.40099	0.0251586	0.00135981	7.60081	7.48859	-0.112214	ILMN_267574	303918	XM_001062046.1	Gtf2e1			XP_001062046.1	ILMN_1356667	S	GGGTTGAAGAACAGAGAGCACTGGGAACCAAGCCTTATGCTGCGTCTGGT	PREDICTED: Rattus norvegicus general transcription factor II E, polypeptide 1 (alpha subunit) (Gtf2e1), mRNA.
1780048	8.69203	0.0661555	8.68819	0.0685217	8.81038	0.0392026	8.65287	0.052643	8.88745	0.03525	8.82255	0.0356449	8.86505	0.0349929	8.64099	0.077321	0.048053	8.81373	8.70115	-0.112575	ILMN_273693	367779	XR_008575.1	LOC367779				ILMN_1352006	S	GGTTTCAGGAGATGTGTTACAAGGCGTACCTAGCAATTCGGCAGCATGCC	PREDICTED: Rattus norvegicus similar to Phosphatidylinositol-4,5-bisphosphate 3-kinase catalytic subunit alpha isoform (PI3-kinase p110 subunit alpha) (PtdIns-3-kinase p110) (PI3K) (LOC367779), mRNA.
2100427	7.8731	0.0435678	7.73327	0.0523616	7.93053	0.036815	7.7414	0.0408763	7.76121	0.0335671	7.71257	0.0409204	7.7411	0.0396524	7.6658	0.0346431	0.0141745	7.82649	7.71326	-0.113228	ILMN_275585	363735	XM_001065754.1	Gabpa_predicted			XP_001065754.1	ILMN_1355153	S	GCAGCCTGGAGTAGCCACTGCTGGAGTGTAGCTGTTTCCTCTCTGCTGCT	PREDICTED: Rattus norvegicus GA repeat binding protein, alpha (predicted) (Gabpa_predicted), mRNA.
5360142	7.59433	0.026472	7.41594	0.0309237	7.48644	0.0337707	7.48534	0.0233934	7.3025	0.0294849	7.15994	0.027941	7.37289	0.032238	7.24027	0.0312127	7.833e-09	7.43904	7.32537	-0.113667	ILMN_273804	64467	NM_172030.1	Entpd2	NTPDase2; Cd39l1	3	NP_742027.1	ILMN_1356443	S	CAGGGTGAGGTCCATTCGGAGTGGGACTTTTGTTCTGATCTTCAGGGCCC	Rattus norvegicus ectonucleoside triphosphate diphosphohydrolase 2 (Entpd2), mRNA.
6980451	7.6945	0.0460256	7.60447	0.0272414	7.7054	0.0260166	7.59178	0.0270851	7.62637	0.029585	7.52726	0.0319033	7.65561	0.0449126	7.50152	0.0182098	0.00962216	7.67047	7.55626	-0.11421	ILMN_69290	361866	XM_342160.3	Hace1_predicted		20	XP_342161.3	ILMN_1370897	S	TGGCAGTTCCAGGGTCCCGCATGGTGGCTTTGCCAATATCATGGGTGGCA	PREDICTED: Rattus norvegicus HECT domain and ankyrin repeat containing, E3 ubiquitin protein ligase 1 (predicted) (Hace1_predicted), mRNA.
2810450	8.61533	0.0548124	8.61575	0.050632	8.70727	0.0483609	8.59648	0.0543115	8.61639	0.0507516	8.48613	0.026507	8.68545	0.03721	8.46737	0.0349403	0.0479189	8.65611	8.54143	-0.114676	ILMN_60011	360869	XM_341145.3	Tiprl_predicted		13	XP_341146.3	ILMN_1650013	S	TCCAGAAAGAATTGATCCTAACCCCGTGGACTCAGAAAGTGCGCCCTCAG	PREDICTED: Rattus norvegicus TIP41, TOR signalling pathway regulator-like (S. cerevisiae) (predicted) (Tiprl_predicted), mRNA.
460739	8.4272	0.0677081	8.47637	0.0447814	8.61325	0.0436529	8.53773	0.0499512	8.58565	0.0429535	8.4566	0.0427557	8.63673	0.0440027	8.33155	0.0552301	0.0173244	8.56571	8.45056	-0.115145	ILMN_264603	79112	NM_024144.1	Pigm	GPI-MT-I	13	NP_077058.1	ILMN_1365390	S	GCTAACCCTGGGATCAAACTTGGGGCATCAGTCGTGGCAGCAGTACCTTC	Rattus norvegicus phosphatidylinositol glycan anchor biosynthesis, class M (Pigm), mRNA.
3170242	8.67511	0.0408457	8.66934	0.0311133	8.8794	0.0469401	8.63854	0.0491601	8.86389	0.0409775	8.74039	0.0503926	8.81781	0.0741574	8.71625	0.0300538	0.0310278	8.80905	8.69113	-0.11792	ILMN_277450	294711	XM_001064235.1	Ppwd1_predicted			XP_001064235.1	ILMN_1353828	S	CTGTGTTTGGCCGAGTGACTAAAGGAATGGAGGTGGTGCAGAGGATTTCC	PREDICTED: Rattus norvegicus peptidylprolyl isomerase domain and WD repeat containing 1 (predicted), transcript variant 2 (Ppwd1_predicted), mRNA.
6520358	7.49516	0.0322124	7.42219	0.0430459	7.53775	0.0339387	7.42713	0.0326277	7.43125	0.0183635	7.35179	0.0404998	7.5256	0.0282008	7.31535	0.0349433	0.00614168	7.49744	7.37912	-0.118323	ILMN_266195	498198	XM_001070575.1	LOC498198			XP_001070575.1	ILMN_1368287	S	ACCCTGACAGCCAGAAGAAACTGCAGGAGGAAATCGACAGGGCTCTACCC	PREDICTED: Rattus norvegicus similar to Cytochrome P450 3A2 (CYPIIIA2) (P450-PCN2) (P450/6-beta-A) (Testosterone 6-beta-hydroxylase) (LOC498198), mRNA.
6290347	8.52364	0.0856336	8.61137	0.0272106	8.71879	0.039418	8.48053	0.069247	8.63729	0.0662845	8.51011	0.0410496	8.84969	0.0317118	8.65093	0.0576604	0.0118312	8.68235	8.56324	-0.119115	ILMN_52012	79215	NM_024374.3	Mtpn	MGC108675; Gcdp	4	NP_077350.1	ILMN_1649889	S	CTGGGGGCTCCTGGCTGGTTAAGAGCGCTGCCTGCAGTTAGTGACCAAAA	Rattus norvegicus myotrophin (Mtpn), mRNA.
540563	7.96619	0.0385603	7.78465	0.0192416	7.91596	0.0349064	7.87546	0.0329457	7.88127	0.0349601	7.71848	0.0275865	7.8683	0.0280281	7.77305	0.0359946	0.00212163	7.90793	7.78791	-0.120018	ILMN_290539	312952	XM_001069864.1	Impad1			XP_001069864.1	ILMN_1355156	S	CCCGGCTGGTGGTGCTGGTTATAAGGTTTTAGCCCTCTTGGATGTACCTG	PREDICTED: Rattus norvegicus inositol monophosphatase domain containing 1 (Impad1), mRNA.
4670315	7.41398	0.0598107	7.19051	0.0453064	7.53523	0.0736935	7.37344	0.0428621	7.25199	0.0846016	7.23886	0.0558537	7.32657	0.0342298	7.24306	0.0283139	0.0216271	7.38194	7.26147	-0.120474	ILMN_267421	191595	NM_138835.1	Syt12	Srg1	1	NP_620190.1	ILMN_1354055	S	AGGAAGTATGTCCATTGGCCTGCAGAGGGATGTGGGCTTCAGCACTGGCC	Rattus norvegicus synaptotagmin XII (Syt12), mRNA.
4780692	7.92335	0.0705372	7.97997	0.0422442	7.97526	0.0596971	7.77982	0.0385341	7.83084	0.0369954	7.72647	0.0436305	7.98234	0.0770427	7.73796	0.061858	0.0270811	7.92795	7.80605	-0.121892	ILMN_279002	360692	XM_001068357.1	RGD1563888_predicted			XP_001068357.1	ILMN_1370551	S	CTCAGCCAAGGGGTTAGCAGGAAGCGCAGTCGGCATCTCAAGCTATACGC	PREDICTED: Rattus norvegicus similar to DNA segment, Chr 16, ERATO Doi 472, expressed (predicted) (RGD1563888_predicted), mRNA.
1740136	7.94556	0.0391668	7.86407	0.0545621	7.94147	0.0357679	7.79405	0.0296587	7.90063	0.039146	7.86037	0.049781	8.02888	0.0506652	7.80919	0.0234143	0.0441532	7.95413	7.83192	-0.122211	ILMN_278465	292067	NM_201416.1	Zc3h18		19	NP_958819.1	ILMN_1363689	S	GATGAAGATGACGCTGAGTCCCAACCTCCCCACCAGACTGAACCAGCTCC	Rattus norvegicus zinc finger CCCH-type containing 18 (Zc3h18), mRNA.
4010102	7.65686	0.0342975	7.51901	0.0347558	7.56615	0.0484946	7.50389	0.0149601	7.60932	0.0362239	7.49209	0.035614	7.65549	0.03227	7.47382	0.0231081	0.01275	7.62195	7.4972	-0.124753	ILMN_273380	498952	XM_001077676.1	RGD1565049_predicted			XP_001077676.1	ILMN_1363693	S	TCAGCAGGAAGTCTCGCCTCAGCGTCCACCAGAGGGTTCACATGGGATAG	PREDICTED: Rattus norvegicus similar to Zfp1 protein (predicted) (RGD1565049_predicted), mRNA.
2190095	9.04932	0.0587073	9.17516	0.101892	9.10071	0.0527526	8.80594	0.0400216	9.15631	0.0464616	8.98179	0.0591801	9.1553	0.0472196	8.99944	0.0530082	0.0203794	9.11541	8.99058	-0.124826	ILMN_276349	313961	XM_001068591.1	Smc6l1_predicted			XP_001068591.1	ILMN_1351388	S	GCCTTGCCCTCGTACTGAAAGATTGTGAGGGGAATAATCTGGACTGGTGG	PREDICTED: Rattus norvegicus SMC6 structural maintenance of chromosomes 6-like 1 (yeast) (predicted) (Smc6l1_predicted), mRNA.
5860037	8.76475	0.0498519	8.62911	0.0735921	8.60502	0.0433258	8.48319	0.0310335	8.6725	0.067255	8.66552	0.067018	8.85793	0.0681951	8.62292	0.0557061	0.0393169	8.72505	8.60018	-0.124867	ILMN_69398	266732	NM_153624.1	Cdig2			NP_705888.1	ILMN_1369148	S	CCAACAGGAACTCTCGATGCTCTCTGCTGAGCCTCTCACAACGAAGACTC	Rattus norvegicus Cdig2 protein (Cdig2), mRNA.
7100056	10.4148	0.0247725	10.2321	0.0372243	10.3216	0.050595	10.2886	0.0633488	10.193	0.0819227	9.96009	0.0270137	10.2044	0.0602343	10.1475	0.0521901	0.00228536	10.2834	10.1571	-0.126375	ILMN_263991	246302	NM_145085.1	Pcyox1	Clp55	4	NP_659553.1	ILMN_1371164	S	CCAGTGGGCACCTCGAACTGGGAAGCAGTGAGCCCCACAATGTTCTATTT	Rattus norvegicus prenylcysteine oxidase 1 (Pcyox1), mRNA.
2470270	7.75617	0.0373797	7.65596	0.0378687	7.74674	0.0576231	7.64933	0.048084	7.84174	0.028533	7.71328	0.0388755	7.88744	0.0600999	7.70761	0.0385375	0.0423796	7.80802	7.68155	-0.126476	ILMN_58825	25227	XM_345140.2	Arsb			XP_345141.2	ILMN_1366780	S	CCGCTGGCAGGAGAGTGCTCTGTATATGTGGACAGTCGTTGAATGGCAGG	PREDICTED: Rattus norvegicus arylsulfatase B (Arsb), mRNA.
2510114	7.85804	0.0501529	7.76475	0.0538615	7.89373	0.030257	7.67095	0.0502047	7.82265	0.0333779	7.80744	0.0379404	7.82467	0.033211	7.64737	0.0346734	0.0172415	7.84977	7.72263	-0.127144	ILMN_268977	360600	XM_001081278.1	Spag9_predicted			XP_001081278.1	ILMN_1354400	S	GGCAATGAATGAGTCCATGAGAGACAGGTGGAGATGAGGACGTTGCCTCT	PREDICTED: Rattus norvegicus sperm associated antigen 9 (predicted) (Spag9_predicted), mRNA.
2060162	7.60349	0.0378064	7.52675	0.0447795	7.74814	0.0405078	7.59663	0.0340065	7.693	0.058163	7.56638	0.0414199	7.67494	0.0369359	7.51887	0.0379562	0.0318155	7.67989	7.55216	-0.127733	ILMN_61285	117550	XM_341538.2	Kif5b			XP_341539.2	ILMN_1354288	S	AGTCCCTCAAGTGGGATACACAACTTTAATCCCAAGCAGAGGCAGATGGG	PREDICTED: Rattus norvegicus kinesin family member 5B (Kif5b), mRNA.
4560170	10.1732	0.0440745	10.0445	0.0796771	10.2373	0.0363932	10.172	0.0633269	10.0245	0.0778037	9.92786	0.0554535	10.2333	0.0803572	9.99568	0.0506042	0.0458663	10.1671	10.035	-0.132069	ILMN_50988	298557	XM_216543.4	RGD1308048_predicted		5	XP_216543.3	ILMN_1356820	S	TGGAGTCCTTTCTGTGTGGGTGACCTGTGTGGGGTAAGATTGAGACCTGG	PREDICTED: Rattus norvegicus similar to HT014 (predicted) (RGD1308048_predicted), mRNA.
4570128	9.07487	0.0726519	9.05386	0.0960191	8.97515	0.0458601	8.7904	0.0538638	9.09007	0.0550708	8.98604	0.0230508	9.18191	0.0407984	8.9579	0.0531085	0.0281894	9.0805	8.94705	-0.133452	ILMN_297276	117104	NM_053999.1	Ppp2r2a		15	NP_446451.1	ILMN_1362217	S	GCGGTCCATTGTGGCGTCCCTTTCCAGTGTTTGACAGTGTGCCATTCAAC	Rattus norvegicus protein phosphatase 2 (formerly 2A), regulatory subunit B (PR 52), alpha isoform (Ppp2r2a), mRNA.
5900064	8.59584	0.0816423	8.35807	0.0590149	8.37121	0.028627	8.31123	0.0446599	8.51908	0.0552753	8.44834	0.0668768	8.58102	0.0446573	8.41476	0.0591272	0.0468427	8.51679	8.3831	-0.133683	ILMN_279429	316237	NM_001009699.1	Mad2l1bp	MGC109107	9	NP_001009699.1	ILMN_1351104	S	CAAGCAAAGCCCTCGAATTGATGATTGACTCCCAGAAGCCCCTGTGCCAG	Rattus norvegicus MAD2L1 binding protein (Mad2l1bp), mRNA.
6220324	8.18378	0.0468808	8.20659	0.0640338	8.23167	0.0341896	8.14843	0.0641883	8.34118	0.0502529	8.06145	0.0381333	8.27427	0.0603015	8.077	0.0334301	0.0423587	8.25772	8.12337	-0.134355	ILMN_52460	314171	XM_234238.4	Prpf39_predicted		6	XP_234238.4	ILMN_1355423	S	TATCAGAATCCCTGGAATTACGGACAGTATTACCCTCCACCTCCAACCTG	PREDICTED: Rattus norvegicus PRP39 pre-mRNA processing factor 39 homolog (yeast) (predicted) (Prpf39_predicted), mRNA.
3190129	10.818	0.051478	10.6977	0.0609309	10.8014	0.0864264	10.578	0.0291871	10.6368	0.0750947	10.6963	0.0302745	10.7482	0.0586599	10.4874	0.0717371	0.0499126	10.7511	10.6148	-0.136258	ILMN_288819	361174	XM_001073556.1	RGD1564725_predicted			XP_001073556.1	ILMN_1352699	S	GCAGGTTTTCCGACCAGGAGTTTGAAGTAGCATTCCTGTGTTCCGTGGGG	PREDICTED: Rattus norvegicus similar to hypothetical protein B230397C21 (predicted) (RGD1564725_predicted), mRNA.
4610670	7.82864	0.0494558	7.73313	0.0420608	7.82869	0.0226344	7.72347	0.0654118	7.86312	0.0365244	7.73739	0.0282695	7.90699	0.0308211	7.6803	0.0360088	0.0325065	7.85686	7.71857	-0.138288	ILMN_265518	170904	NM_133392.1	Stk17b	Drak2	9	NP_596883.1	ILMN_1370817	S	GGCAGCTGACTGAGTGTTGGGTGTCTAAGTCTCAGGATGCAAGCCCATCG	Rattus norvegicus serine/threonine kinase 17b (Stk17b), mRNA.
5390594	8.05886	0.0735155	8.05867	0.0671641	8.26323	0.0473008	7.9822	0.0572505	8.26664	0.0507382	8.15836	0.0486028	8.20988	0.0290573	8.04036	0.0272545	0.018229	8.19965	8.0599	-0.139757	ILMN_270638	313391	XM_001056029.1	LOC313391			XP_001056029.1	ILMN_1356367	S	TGATAAGCAGACTGATTCTGTGACGGCTGGAGATGCTCGTGACAAGGCTG	PREDICTED: Rattus norvegicus similar to APG4 autophagy 4 homolog C (LOC313391), mRNA.
4050438	9.11355	0.0682761	8.86482	0.0646843	8.89171	0.0679979	8.74874	0.0565638	9.14193	0.0337702	9.05412	0.0441987	9.17917	0.0726621	9.09477	0.0436259	0.00118752	9.08159	8.94061	-0.140976	ILMN_272224	24499	NM_017020.1	Il6ra	Il6r; IL6R1	2	NP_058716.1	ILMN_1349175	S	CCTCCAGCCTGTAGTCCTAGCATAGTCGGGTGCCAGTTCCAGGAAGTTTC	Rattus norvegicus interleukin 6 receptor, alpha (Il6ra), mRNA.
2900048	7.75151	0.0287923	7.67838	0.0634459	7.85283	0.032811	7.65128	0.0244395	7.826	0.0494005	7.7045	0.0393661	7.80593	0.0368429	7.63816	0.0405767	0.0248423	7.80907	7.66808	-0.140991	ILMN_265164	499137	XM_001080227.1	RGD1562094_predicted			XP_001080227.1	ILMN_1353756	S	CGAATGCAAACAGTGTGGGAAAGCCTTTAGGGGTCACAGTTCCTTTCGGA	PREDICTED: Rattus norvegicus similar to RIKEN cDNA 2810426N06 (predicted) (RGD1562094_predicted), mRNA.
7040575	8.22986	0.077472	8.27247	0.0950916	8.1514	0.062114	8.07808	0.0684229	8.11094	0.0289777	7.94519	0.0405963	8.40994	0.102278	8.03706	0.035825	0.0154519	8.22554	8.0832	-0.142337	ILMN_265339	288454	NM_001024968.1	Slc46a3	MGC108818	12	NP_001020139.1	ILMN_1373766	S	CGCTTGGCGGCGTCACTTCGACCTCGGCGTATAATGGGATTTATTCAGCC	Rattus norvegicus solute carrier family 46, member 3 (Slc46a3), mRNA.
3170563	9.31468	0.0476096	9.23673	0.044429	9.41697	0.0393138	9.22732	0.039664	9.3385	0.0268692	9.23864	0.043796	9.40494	0.0536285	9.19803	0.0428222	0.0301496	9.36877	9.22518	-0.143591	ILMN_269299	304289	XM_001072224.1	RGD1310193_predicted			XP_001072224.1	ILMN_1363260	S	CTGATTGACTGTGAGTGGCTTCTGTGAGGCTGGTATGGTGGGGTCTGTCC	PREDICTED: Rattus norvegicus similar to KCCR13L (predicted) (RGD1310193_predicted), mRNA.
6900348	9.82763	0.0527714	9.72618	0.0958072	9.66414	0.0350941	9.50066	0.0357581	9.72034	0.0298497	9.734	0.0388736	10.0197	0.080107	9.68946	0.0959473	0.0070917	9.80794	9.66258	-0.145364	ILMN_49626	305350	XM_223417.2	LOC305350			XP_223417.1	ILMN_1373935	S	TCTGCTTGACTTGTTTGTGCTACTGGTGTGGACACAGCCGACCAGTGTGT	PREDICTED: Rattus norvegicus similar to Mitochondrial carrier triple repeat 1 (LOC305350), mRNA.
3710025	7.93751	0.0921043	7.73316	0.0768861	7.99495	0.0612424	7.70049	0.0499746	7.78894	0.093543	7.6041	0.0894114	7.64954	0.0537269	7.74981	0.040456	0.0453688	7.84274	7.69689	-0.145848	ILMN_270649	362962	NM_199117.1	Cbx7		7	NP_954548.1	ILMN_1367212	S	CCCTGGGGGGTATGTGCTGGGAAGGGTCAGCAAGTGTAGACCGCAGTTTT	Rattus norvegicus chromobox homolog 7 (Cbx7), mRNA.
6840091	9.74488	0.0496422	9.68078	0.0891888	9.95332	0.056959	9.56702	0.0385223	9.82318	0.0542793	9.77557	0.0646759	9.76839	0.0474815	9.67661	0.054745	0.0325665	9.82244	9.675	-0.147444	ILMN_51069	170920	XM_343006.3	Map4k3		6	XP_343007.2	ILMN_1368495	S	TTACCAAGATCGATGGCAAGGTGTAGCGAAGCGCACGCCTCTGACTCTGG	PREDICTED: Rattus norvegicus mitogen-activated protein kinase kinase kinase kinase 3 (Map4k3), mRNA.
1190168	9.65835	0.0810646	9.43906	0.0590778	9.4462	0.0467546	9.47385	0.0577729	9.40516	0.0591767	9.39925	0.0635193	9.62095	0.0694269	9.2258	0.0967901	0.0288334	9.53266	9.38449	-0.148173	ILMN_277428	83526	NM_031351.1	Atrn		3	NP_112641.1	ILMN_1356055	S	GGGTGCCCTCCAGAGTGCAGGGAGAAACTGGCACCTTCTTTCCTAAAGGC	Rattus norvegicus attractin (Atrn), mRNA.
2100041	7.67137	0.0612671	7.39523	0.0920255	7.2974	0.0334591	7.21326	0.0284094	7.67181	0.0911254	7.47884	0.0702128	7.45632	0.0383322	7.40834	0.0643047	0.00259419	7.52423	7.37392	-0.150308	ILMN_302851	24153	NM_012488.1	A2m	Mam; AI893533; MGC114358; A2maa; A2MAC1; A2m1; RATA2MAC1	4	NP_036620.1	ILMN_1352975	S	GCCTGAGGACGCAGTGAATAAGAAGTGTTTCGCCAGAGCCCTGACCTCAG	Rattus norvegicus alpha-2-macroglobulin (A2m), mRNA.
670026	8.36557	0.0701382	8.26153	0.0461641	8.44745	0.0353084	8.21459	0.0715685	8.29947	0.0499527	8.19842	0.0302289	8.32736	0.0381992	8.15211	0.0255971	0.0274523	8.35996	8.20666	-0.1533	ILMN_65595	313370	XM_233196.3	Hook1_predicted			XP_233196.3	ILMN_1370987	S	GCTGAGTAAGGCAGATTGAGCTGGCAGGCTGTGGGGCTGTGGTCTACATC	PREDICTED: Rattus norvegicus hook homolog 1 (Drosophila) (predicted) (Hook1_predicted), mRNA.
6100056	7.71126	0.0517076	7.66961	0.0309558	7.83787	0.0359702	7.75137	0.0317218	7.92143	0.0626343	7.61601	0.0394734	7.95527	0.0678684	7.76948	0.0720687	0.00719843	7.85646	7.70162	-0.154841	ILMN_70030	366608	XM_345665.2	LOC366608			XP_345666.2	ILMN_1650649	S	GACTAGACGTGCTGATGCGCCAGCTGTAGGAGTGTGAAAAAAGCACCTTG	PREDICTED: Rattus norvegicus similar to mKIAA0716 protein (LOC366608), mRNA.
5360324	7.7006	0.0487529	7.38691	0.0330897	7.61319	0.0567954	7.52317	0.0671992	7.43459	0.0471331	7.28942	0.0229156	7.42046	0.0602703	7.349	0.0165942	0.000307463	7.54221	7.38712	-0.155086	ILMN_54558	360251	XM_346415.2	Btg3_predicted			XP_346416.1	ILMN_1364252	S	GTGACCGGAATCACTGGATTAATCCTCACATGTTAGCACCTCACTAGCTC	PREDICTED: Rattus norvegicus B-cell translocation gene 3 (predicted) (Btg3_predicted), mRNA.
1780411	13.1824	0.0877972	12.9979	0.134034	13.3199	0.0419149	12.886	0.0388965	13.1655	0.0641186	13.243	0.0756921	13.086	0.0596334	12.9998	0.0640768	0.0405838	13.1885	13.0317	-0.156794	ILMN_286519	25615	NM_013082.2	Sdc2	HSPG	7	NP_037214.1	ILMN_1361950	S	GGCCCTTCCAAAGCTGCACAATGCCCTCAATCACGGAGGCTGAGAATGTA	Rattus norvegicus syndecan 2 (Sdc2), mRNA.
6350458	13.0663	0.0574058	12.981	0.0545249	13.0868	0.110133	12.7108	0.0684224	12.9097	0.0785249	12.7189	0.0409946	13.0419	0.0787717	13.0659	0.0961249	0.0230021	13.0262	12.8691	-0.157032	ILMN_271762	301517	NM_178847.1	Cyp27a1	Cyp27; P450C27		NP_849178.1	ILMN_1376833	S	GTCACGATGCCAGATTCAACAGGGGACCTCTCTGCCCTTCCCATAGACAC	Rattus norvegicus cytochrome P450, family 27, subfamily a, polypeptide 1 (Cyp27a1), mRNA.
6200647	7.97827	0.0890982	7.81114	0.0449233	8.12603	0.0407023	7.8487	0.0253387	7.82256	0.0553396	7.86047	0.0698276	7.97978	0.0617122	7.75777	0.0260236	0.0131397	7.97666	7.81952	-0.157141	ILMN_66900	364227	XM_344277.3	Asb3_predicted		14	XP_344278.3	ILMN_1362197	S	GGCCTGGTTGCCACATCTCCTGCTTGCTGGATTTGACCCATTGATTCTGC	PREDICTED: Rattus norvegicus ankyrin repeat and SOCS box-containing protein 3 (predicted) (Asb3_predicted), mRNA.
2470364	13.6933	0.0259498	13.5383	0.0256201	13.5371	0.0476072	13.4491	0.0299809	13.6791	0.0398945	13.573	0.0581329	13.7617	0.0550293	13.4719	0.0542768	0.00227901	13.6678	13.5081	-0.159681	ILMN_302952	266685	NM_153314.2	Ugt2b5	Udpgtr-3; Udpgt; Rlug38	14	NP_695226.2	ILMN_1358017	S	TCCTGCTCACCTGTTCGGCAGTCATTGCAGTCCTTACTGTAAAATGCTTC	Rattus norvegicus UDP glucuronosyltransferase 2 family, polypeptide B5 (Ugt2b5), mRNA.
3780075	8.19902	0.0461693	7.97829	0.0602965	8.14578	0.0423812	7.92936	0.0272915	8.15648	0.0312545	8.07269	0.0451608	8.15789	0.0503184	8.03634	0.0331194	0.0100209	8.16479	8.00417	-0.160621	ILMN_64639	301448	XM_217410.2	LOC301448			XP_217410.1	ILMN_1360378	S	GCTGACCAGATTGCAACCACTTTACCGAGACACAGGTACTGAGGGCTCTG	PREDICTED: Rattus norvegicus hypothetical LOC301448 (LOC301448), mRNA.
3710300	10.007	0.0744075	9.76883	0.0534202	9.97698	0.0837145	9.71608	0.0628728	9.6347	0.0481168	9.66891	0.0667557	9.79216	0.0678936	9.60435	0.0824557	0.0117357	9.85271	9.68954	-0.163167	ILMN_67192	294518	XM_215423.4	Sesn1_predicted		20	XP_215423.2	ILMN_1353298	S	CCTCTCATCCTGGAGGGCAGCTATCTTGTGCGGGATTTTTGTTTCCAGCA	PREDICTED: Rattus norvegicus sestrin 1 (predicted) (Sesn1_predicted), mRNA.
3850435	8.8034	0.0772315	8.67491	0.0863341	8.86098	0.0698867	8.59368	0.0454184	8.89689	0.0691737	8.88459	0.0794298	8.86947	0.0466393	8.60209	0.0685624	0.0453517	8.85769	8.68882	-0.168869	ILMN_278373	307271	XM_001062342.1	Rkhd2_predicted			XP_001062342.1	ILMN_1361423	S	CTAGCTGCCGTCTTGTAGATATGGACGAATGTCACCCAGCATGTGTTTCG	PREDICTED: Rattus norvegicus ring finger and KH domain containing 2 (predicted) (Rkhd2_predicted), mRNA.
6040671	8.15347	0.0623085	7.98633	0.0897252	8.1328	0.0415065	7.89357	0.0473385	8.16057	0.0697757	8.13702	0.0477483	8.25606	0.0597849	7.99024	0.0688698	0.0382753	8.17573	8.00179	-0.173937	ILMN_263607	311575	XM_001065863.1	RGD1305020_predicted			XP_001065863.1	ILMN_1374132	S	TCCATTGAGAAGGAGCTGGACGTGCTGGAGAGCTGGCTGGACTACACTGG	PREDICTED: Rattus norvegicus similar to Hepatocellular carcinoma-associated antigen 58 homolog (predicted) (RGD1305020_predicted), mRNA.
1230671	10.7291	0.0759684	10.4799	0.063275	10.7885	0.047278	10.4951	0.0814767	10.4936	0.0504629	10.6193	0.0476322	10.6164	0.0617403	10.3344	0.0769488	0.00769893	10.6569	10.4822	-0.17475	ILMN_287874	81640	NM_031011.2	Amd1	Amd1a; AMD1B; Amd1b	20	NP_112273.2	ILMN_1352980	S	GAGCTGGGTCTTGTAACCCAGTAGATTTTGGCTTGAGGTCTGACTCCCCC	Rattus norvegicus adenosylmethionine decarboxylase 1 (Amd1), mRNA.
2900450	10.5449	0.102168	10.5275	0.0852973	10.7773	0.0404824	10.5429	0.06077	10.4011	0.067787	10.2926	0.100495	10.8814	0.110536	10.5404	0.0840141	0.00996045	10.6512	10.4759	-0.175335	ILMN_265715	117596	NM_057213.2	Atp6v1b2	Atp6b1b2; Vatb; Atp6b2	16	NP_476561.1	ILMN_1360084	S	GCTGTGTGTTCTCAGGTGCAGCCATAACTTCCCCACTCCGAGCATTCCAC	Rattus norvegicus ATPase, H transporting, lysosomal V1 subunit B2 (Atp6v1b2), mRNA.
5570408	8.29979	0.113774	8.04632	0.119223	8.29035	0.0407748	8.05423	0.0337616	8.36172	0.0545871	8.36649	0.0421338	8.51783	0.0488881	8.30107	0.0728784	0.012307	8.36742	8.19203	-0.175394	ILMN_67740	310838	XM_227657.4	Bcar3_predicted		2	XP_227657.4	ILMN_1369511	S	CCAGATCCTAACTGCCCTCTCACGGAAACTGGAACCTCCTTCTGGAAAGC	PREDICTED: Rattus norvegicus breast cancer anti-estrogen resistance 3 (predicted) (Bcar3_predicted), mRNA.
6370315	8.13651	0.0623687	7.88461	0.0724008	7.94439	0.0392461	7.89673	0.0439838	7.83366	0.0351858	7.74333	0.0441821	8.14865	0.0627935	7.82815	0.0186153	0.000360194	8.0158	7.83821	-0.177595	ILMN_275518	294318	NM_001013073.1	Btbd9			NP_001013091.1	ILMN_1369176	S	GTGTTCCACTGTGTCCACTTCGAGTGTCCGGAGCAGCAGAGCACCCAGAA	Rattus norvegicus BTB (POZ) domain containing 9 (Btbd9), mRNA.
6660528	8.76181	0.044364	8.50521	0.0775251	8.74378	0.0452448	8.58122	0.0227877	8.67456	0.0479548	8.58437	0.0507972	8.67538	0.0320094	8.46573	0.0679783	0.0176073	8.71388	8.53413	-0.179753	ILMN_287351	305171	XM_001061440.1	RGD1311361			XP_001061440.1	ILMN_1374210	S	CCGTCCCTTTCCTTCTGTGCGGTTCTAACTGAAGGACGTTTGTGTCAGGC	PREDICTED: Rattus norvegicus similar to hypothetical protein (RGD1311361), mRNA.
4780338	7.93476	0.0667208	8.08044	0.0858416	8.27898	0.0652573	7.94728	0.0578044	8.14201	0.0879326	7.8815	0.0181719	8.21463	0.0939733	7.93892	0.0680689	0.0196033	8.1426	7.96204	-0.18056	ILMN_280248	682593	XM_001062202.1	LOC682593			XP_001062202.1	ILMN_1351553	S	GGAGCAATTTGGACAAGAGGAGTATTACTTAGGTGGTGATCCTGCTCAGC	PREDICTED: Rattus norvegicus similar to acyl-Coenzyme A binding domain containing 5 (LOC682593), mRNA.
4560278	8.83473	0.0870849	8.4965	0.108792	8.85507	0.053028	8.86051	0.0806224	8.54526	0.0822496	8.2794	0.102659	8.71961	0.077322	8.58438	0.0859015	0.00455424	8.73867	8.5552	-0.183469	ILMN_285833	300089	NM_001008323.1	Pmm1	MGC105960	7	NP_001008324.1	ILMN_1357241	S	GCCCTGGCCTCTGACGCTGCTGGTTTTGGGGACAGAATAGGTTTTACCAC	Rattus norvegicus phosphomannomutase 1 (Pmm1), mRNA.
3840324	8.37444	0.0866626	8.10291	0.106827	8.34479	0.0804218	8.21831	0.0765058	8.012	0.115106	7.86251	0.129904	8.20292	0.051302	8.00935	0.0901608	0.0459808	8.23354	8.04827	-0.185268	ILMN_285675	304346	NM_001024996.1	RGD1306932		12	NP_001020167.1	ILMN_1356068	S	TCAGGTTGTCAGACTTGGCGGCAGGGAACTTTACCCGCTGAGCCTTCCTG	Rattus norvegicus similar to CG9117-PA (RGD1306932), mRNA.
1740465	10.729	0.101842	10.3514	0.0876659	10.3496	0.0768169	10.3099	0.0620506	10.4495	0.081071	10.5111	0.0587557	10.5922	0.0515403	10.1873	0.0747418	0.00840985	10.5301	10.34	-0.190123	ILMN_272122	24434	NM_017015.1	Gusb	Ac2-223; Gus-s	12	NP_058711.1	ILMN_1350544	S	GCAGTGCCTTAGGCTCAGTAATGTGTCCTGCTGAGAAGTGTCCCAGGTCA	Rattus norvegicus glucuronidase, beta (Gusb), mRNA.
5050546	9.07439	0.0786449	9.10561	0.0791529	9.20656	0.0693197	8.95918	0.0374038	9.31544	0.103876	9.14604	0.0785438	9.3178	0.0706984	8.94213	0.0681141	0.0385487	9.22855	9.03824	-0.190308	ILMN_265495	363227	NM_001014216.1	Obfc2a	Obfc2a; MGC108887	9	NP_001014238.1	ILMN_1650056	S	TGGCAGAAGCAATGGCCCAGGACCCATCAGTCCACAGCTACCAGGAGAAC	Rattus norvegicus oligonucleotide/oligosaccharide-binding fold containing 2A (Obfc2a), mRNA.
770315	9.37276	0.0512291	9.31722	0.0810964	9.44608	0.0432665	9.19369	0.0508327	9.43523	0.0314996	9.28235	0.0904317	9.4686	0.0257357	9.16201	0.0548652	0.0239818	9.43067	9.23882	-0.191853	ILMN_61802	315871	XM_236461.4	Snx14_predicted		8	XP_236461.3	ILMN_1358019	S	GCAGCTCTTTCAGGAGCATCGGCTGGTGTCACTCATAACCCTTCTCAGAG	PREDICTED: Rattus norvegicus sorting nexin 14 (predicted) (Snx14_predicted), mRNA.
6590270	10.2614	0.103588	10.0943	0.0991314	10.4589	0.0614808	10.0645	0.0516795	10.4963	0.116163	10.2757	0.0411522	10.406	0.100707	10.3998	0.0653365	0.0350489	10.4057	10.2086	-0.197114	ILMN_275772	307745	XM_001066974.1	Papd5_predicted			XP_001066974.1	ILMN_1651034	S	CAGCATTGTATTCGTGAGTACTGTGTATCTGGACTGAGCAGCGAGCAACG	PREDICTED: Rattus norvegicus PAP associated domain containing 5 (predicted) (Papd5_predicted), mRNA.
2970097	8.63161	0.0449251	8.20832	0.119896	8.72538	0.0991315	8.74951	0.0540728	8.28376	0.0681065	8.09953	0.083603	8.46405	0.113836	8.25612	0.0545864	0.000254658	8.5262	8.32837	-0.197832	ILMN_55428	29317	NM_177425.3	Csrp2	SmLIM	7	NP_803174.2	ILMN_1351027	S	TAATGTGGATGGCCTTACCGCACTCAGGCTGTGCATCGGCCAGCACTCAG	Rattus norvegicus cysteine and glycine-rich protein 2 (Csrp2), mRNA.
5050136	7.89539	0.0795511	7.79111	0.0418489	8.16083	0.0821089	7.81531	0.0690934	7.87847	0.0843454	7.77487	0.0660736	8.07252	0.0521838	7.80992	0.0589772	0.0187353	8.0018	7.7978	-0.204001	ILMN_64080	362021	XM_575015.2	RGD1560967_predicted		2	XP_575015.2	ILMN_1374586	S	GGGACTGAAAGGTGCTTCTTCAACCTACCCGACCTTGAGACTCTGCTTGG	PREDICTED: Rattus norvegicus similar to Pins (predicted) (RGD1560967_predicted), mRNA.
3360167	9.94599	0.11639	9.66107	0.0784796	9.70498	0.0426807	9.57671	0.0819529	9.71869	0.0584908	9.53132	0.0250424	9.68159	0.0476741	9.45403	0.0761355	0.0182807	9.76281	9.55578	-0.207034	ILMN_55302	288993	XM_222576.4	Slc35f5_predicted		13	XP_222576.3	ILMN_1369468	S	TGTTAGTGTGGCAAGTGTGCTCATGCGAGGTTGGTGGCACTTAGAGGGTG	PREDICTED: Rattus norvegicus solute carrier family 35, member F5 (predicted) (Slc35f5_predicted), mRNA.
4730465	12.7404	0.100649	12.6088	0.138389	12.4974	0.0521412	12.2988	0.0549041	12.741	0.104416	12.5834	0.0970582	12.8824	0.0962327	12.5332	0.0529826	0.0321914	12.7153	12.5061	-0.209221	ILMN_296868	114768	NM_053768.1	Uox	UOX-2	2	NP_446220.1	ILMN_1363851	S	CCTGCATTAGCAGACACCGCAGGCTCCGTGGCCTTGGGCAGATTCCTTTA	Rattus norvegicus urate oxidase (Uox), mRNA.
6650349	10.5713	0.0860942	10.5146	0.152318	10.5807	0.073304	10.6151	0.0863032	10.5703	0.0803848	9.92751	0.105309	10.5716	0.113069	10.3969	0.0662681	0.00708818	10.5735	10.3635	-0.209976	ILMN_161709	65054	NM_022960.2	Aqp9	MGC93419	8	NP_075249.1	ILMN_2040898	S	TTCTTCAGAGAAGATGTCACCTGTGTGCCTATGCAGACTTGGGGCGGGGG	Rattus norvegicus aquaporin 9 (Aqp9), mRNA.
580687	11.419	0.112389	11.1151	0.102925	11.0529	0.0866993	10.8164	0.0750869	11.1461	0.0784821	11.1544	0.0672688	11.5189	0.0776516	11.2077	0.0537121	0.00193788	11.2842	11.0734	-0.210833	ILMN_294115	29739	NM_017305.2	Gclm	Glclr	2	NP_059001.1	ILMN_1374114	S	GGTGGTTTGGCAATGTGTTGAGTTTGAGTACCTCCCTGGCGTCTGCAGCA	Rattus norvegicus glutamate cysteine ligase, modifier subunit (Gclm), mRNA.
3710484	9.75809	0.119743	9.72928	0.0760468	9.99121	0.0782234	9.6933	0.0482315	9.5468	0.0728871	9.32955	0.136626	9.82221	0.0782416	9.50643	0.0804514	0.00819347	9.77958	9.56464	-0.214942	ILMN_277488	27080	NM_013221.1	Hbp1	HMGB1	6	NP_037353.1	ILMN_1366410	S	CTACAGTAGAGCAAGTCCTTCGGCAGCCCTGCTGCTTTCGCTCTGCGCTA	Rattus norvegicus HMG-box transcription factor 1 (Hbp1), mRNA.
4570368	11.1238	0.0927871	10.8474	0.104914	10.8594	0.0824805	10.7503	0.0940619	11.0465	0.0636252	10.8072	0.0605716	10.8863	0.0616219	10.6511	0.0652741	0.038217	10.979	10.764	-0.21501	ILMN_279900	64018	NM_022252.2	Slc33a1	Acatn	2	NP_071588.2	ILMN_1361158	S	AGCTTGGCGGCTCGTGCGTTACAGCTCTGGATGGTTATTATGTGGAATCC	Rattus norvegicus solute carrier family 33 (acetyl-CoA transporter), member 1 (Slc33a1), mRNA.
6980288	11.2497	0.0826073	10.9056	0.0727841	10.94	0.0644023	11.0379	0.134869	11.1489	0.122777	10.9124	0.107188	11.4568	0.134259	11.078	0.0779636	0.0482381	11.1988	10.9835	-0.215385	ILMN_294128	29244	NM_024356.1	Gch1		15	NP_077332.1	ILMN_1372022	S	TTCCTCACACTCATCAGGAGCTGAACTTCCGTGTGCGAGCCCCGGTTTGC	Rattus norvegicus GTP cyclohydrolase 1 (Gch1), mRNA.
5690750	9.89747	0.100324	9.81718	0.0867858	10.0487	0.0844529	9.66662	0.0633733	10.1533	0.0842689	9.9273	0.0721346	10.0598	0.0998569	9.87306	0.0447078	0.0396111	10.0398	9.82104	-0.218791	ILMN_300996	64520	NM_022588.1	Mta1		6	NP_072110.1	ILMN_1359325	S	CTTACACCTGGAATGTTAGGATTGGTGCAGCCAGCAGCGGCCAAGCTGCC	Rattus norvegicus metastasis associated 1 (Mta1), mRNA.
3780026	7.61032	0.0833249	7.58364	0.0747791	7.81912	0.0423119	7.53425	0.0597188	7.83945	0.0712342	7.60506	0.0673231	7.7682	0.0990682	7.43669	0.0396375	0.0197563	7.75927	7.53991	-0.219362	ILMN_283272	361959	NM_001014793.1	Kpna4	importin	2	NP_001014793.1	ILMN_1360324	S	ATGCCCAAATGAGTCAAGGTGGCGAGTGGGTGCGAGTGAGAATGAGTGGC	Rattus norvegicus karyopherin alpha 4 (importin alpha 3) (Kpna4), mRNA.
1240180	11.4099	0.0756588	11.4895	0.150781	11.4198	0.117773	11.0841	0.0609602	11.6592	0.0482105	11.4186	0.0283299	11.5874	0.105105	11.192	0.09808	0.0221882	11.5191	11.296	-0.223058	ILMN_57863	171072	NM_133547.2	Sult1c2	MGC112625		NP_598231.2	ILMN_1363504	S	CTGGAACATGGCCTAGAAGAAAATGAGTGCTCCTGGCCCTGGGTCTTCCC	Rattus norvegicus sulfotransferase family, cytosolic, 1C, member 2 (Sult1c2), mRNA.
2260632	11.1713	0.0825473	10.9329	0.21921	10.9679	0.0522871	10.8234	0.0608641	11.4543	0.0866409	11.174	0.0730359	11.3478	0.114871	11.113	0.0926143	0.0337509	11.2353	11.0108	-0.224492	ILMN_287421	361749	NM_001014166.1	Il33		1	NP_001014188.1	ILMN_1367779	S	GTATACAATAGCCGGTGGGGTGTAGAACAAAAGAGGCCAGGAACCACCGT	Rattus norvegicus interleukin 33 (Il33), mRNA.
6550068	12.2064	0.0339464	11.7427	0.0934075	11.7804	0.0571422	11.7083	0.120442	11.7975	0.0825995	11.6462	0.0486044	12.054	0.100468	11.8234	0.040042	0.00416107	11.9596	11.7302	-0.229411	ILMN_273263	64300	NM_022508.1	Mthfd1		6	NP_071953.1	ILMN_1365523	S	GGCCAGTGTCTGTTCAGGCCCACTGAGGAAGTGTGCAGAGAAGTCTTGAA	Rattus norvegicus methylenetetrahydrofolate dehydrogenase (NADP+ dependent) 1, methenyltetrahydrofolate cyclohydrolase, formyltetrahydrofolate synthetase (Mthfd1), mRNA.
5290521	9.58942	0.0635017	9.28866	0.0615937	9.61927	0.0404482	9.25956	0.0742501	9.45078	0.0692894	9.37569	0.0709532	9.48074	0.0787921	9.29748	0.0267362	0.0120822	9.53505	9.30535	-0.229705	ILMN_69342	366968	XM_345864.2	LOC366968			XP_345865.2	ILMN_2038931	S	AATGCTTGACTGGGTGTACGAGACGCTGGCGACAGTCCTGTGTCTGAGCC	PREDICTED: Rattus norvegicus similar to cDNA sequence BC023106 (predicted) (LOC366968), mRNA.
4850148	9.36157	0.07909	9.26912	0.115336	9.27999	0.134736	9.34859	0.0941628	9.24708	0.115222	8.92134	0.0624878	9.42579	0.125827	8.84738	0.0969277	0.025448	9.32861	9.09661	-0.232004	ILMN_292847	25620	NM_017334.1	Crem	CREM-17X; Icer	17	NP_059030.1	ILMN_1376694	A	AGATCCGAGCTCCTACTACTGCTTTGCCACAAGGTGTGGTGATGGCTGCC	Rattus norvegicus cAMP responsive element modulator (Crem), transcript variant 2, mRNA.
3190372	9.6412	0.0728182	9.66721	0.0669761	9.77252	0.0607455	9.27232	0.118105	9.6736	0.100165	9.45392	0.14473	9.7718	0.07953	9.53749	0.063518	0.0499627	9.71478	9.48273	-0.232046	ILMN_69144	365382	XM_344971.3	Inpp5a_predicted		1	XP_344972.2	ILMN_1374350	S	CATGGTCGCTGCTTGCCAATGTGCCATGTCCGAAGCGGTTGTCCTCCGTG	PREDICTED: Rattus norvegicus inositol polyphosphate-5-phosphatase A (predicted) (Inpp5a_predicted), mRNA.
5550440	12.2818	0.154519	12.3651	0.128959	12.2152	0.0754499	11.9764	0.0958579	12.4568	0.0875167	12.2584	0.0883595	12.4741	0.0935717	11.8942	0.115985	0.0324228	12.357	12.1235	-0.233462	ILMN_279517	306574	XM_001064514.1	Slc25a15			XP_001064514.1	ILMN_1350697	S	GCTAGAGGGCCGCTGCTAAAAGCCGCTGAGCCTGTGCACTAAGAGGTTAG	PREDICTED: Rattus norvegicus solute carrier family 25 (mitochondrial carrier; ornithine transporter) member 15, transcript variant 2 (Slc25a15), mRNA.
360102	10.6015	0.0615258	10.3517	0.101938	10.645	0.0563373	10.3076	0.108006	10.5753	0.0704201	10.5624	0.0449127	10.4829	0.0546776	10.1366	0.108573	0.0108344	10.5762	10.3396	-0.236605	ILMN_264722	362170	XM_001071044.1	Api5_predicted			XP_001071044.1	ILMN_1357965	S	CCTAGGCTCCCTTGGAATCTGAACAGACAGGAACATGGGATTGCCAGTTG	PREDICTED: Rattus norvegicus apoptosis inhibitor 5 (predicted) (Api5_predicted), mRNA.
4050332	9.48535	0.0491464	9.40175	0.0796242	9.20347	0.075813	9.10247	0.0574639	9.4641	0.0962413	9.25022	0.108599	9.67079	0.134628	9.1212	0.124996	0.0172385	9.45593	9.21891	-0.23702	ILMN_291681	54231	NM_019291.1	Car2	Car2	2	NP_062164.1	ILMN_1364348	S	TCTCATGTGGTGGTAGCATGGTGGCAGGCTGGTGGTTGACTTAGGGCATC	Rattus norvegicus carbonic anhydrase II (Car2), mRNA.
6520446	13.7625	0.0997828	13.403	0.0661193	13.3278	0.0910745	13.368	0.0577734	14.1301	0.0447526	13.8474	0.108931	14.1837	0.0790358	13.8225	0.0754001	3.46387e-07	13.851	13.6102	-0.240789	ILMN_53371	293656	XM_215189.4	RGD1307603_predicted		1	XP_215189.4	ILMN_1349437	S	CTCCTTCGCCGACTACCGCCTACTGGATTTACTTCTGAACCTAGAGCTCC	PREDICTED: Rattus norvegicus similar to hypothetical protein MGC37914 (predicted) (RGD1307603_predicted), mRNA.
5570504	12.6225	0.154756	12.6969	0.103571	12.6281	0.0855692	12.3612	0.115599	12.8612	0.0798881	12.5666	0.0926662	13.0505	0.0845343	12.5678	0.0885364	0.024752	12.7905	12.5481	-0.242415	ILMN_273042	498793	XR_009617.1	LOC498793				ILMN_1369124	S	CTCAGCCTGGTGTCAGATCCAGAGTCAGGGCTTTCAGTCAACGGTCAGCT	PREDICTED: Rattus norvegicus similar to inter-alpha-inhibitor H2 chain (LOC498793), misc RNA.
2120138	8.6259	0.0846926	8.45067	0.024578	8.59147	0.0300557	8.41818	0.0822669	8.55909	0.10856	8.21942	0.0743065	8.61042	0.0489146	8.31007	0.0520639	0.0123402	8.59672	8.34958	-0.247136	ILMN_277990	500514	XM_001064051.1	RGD1564074_predicted			XP_001064051.1	ILMN_1371568	S	TCTGCCAATAACTCCTGGAGAGCAGCTGGAGGTCATCGACACCACTGAGC	PREDICTED: Rattus norvegicus similar to novel protein (predicted) (RGD1564074_predicted), mRNA.
2230576	11.987	0.0973502	11.6985	0.0834459	11.8905	0.0658364	11.5444	0.112494	11.7697	0.071284	11.7276	0.0959267	11.8027	0.0775402	11.4599	0.0911523	0.0319951	11.8625	11.6076	-0.254849	ILMN_277722	84480	NM_053420.2	Bnip3	MGC93043	1	NP_445872.1	ILMN_1356892	S	GGGTGGGCAGTTGTGTTACGCCTTTATCTCTCTGCTGAGTGAAGTTCTAC	Rattus norvegicus BCL2/adenovirus E1B 19 kDa-interacting protein 3 (Bnip3), nuclear gene encoding mitochondrial protein, mRNA.
3360500	12.0303	0.124925	11.428	0.135177	11.93	0.111958	11.5261	0.0991902	10.877	0.169159	11.1292	0.0882745	11.3045	0.103849	10.9795	0.146543	3.26899e-05	11.5355	11.2657	-0.269788	ILMN_274889	293688	NM_001013071.1	Tm7sf2	MGC108990	1	NP_001013089.1	ILMN_1358232	S	CGAGATGAGCAGCAGTGCCTGCGAAAGTATGGCCGTGCCTGGCAGGAATA	Rattus norvegicus transmembrane 7 superfamily member 2 (Tm7sf2), mRNA.
5670019	9.84842	0.114987	9.9043	0.0691774	9.76811	0.167279	9.59524	0.0678401	10.7491	0.110313	10.0002	0.140524	10.4148	0.140865	10.1894	0.162781	0.000266626	10.1951	9.92229	-0.272809	ILMN_293372	252898	NM_145770.1	Acox2		15	NP_665713.1	ILMN_1370783	S	CGCCTGTTTGAGTGGGCTCAGAAGTACCCAGCCAATACTCAGGAGAACCC	Rattus norvegicus acyl-Coenzyme A oxidase 2, branched chain (Acox2), mRNA.
2850066	12.7523	0.0903734	12.6218	0.0680046	12.6929	0.106269	12.1332	0.124842	12.4919	0.101606	12.3748	0.10373	12.6353	0.139562	12.3446	0.09746	0.0283412	12.6431	12.3686	-0.274488	ILMN_294231	24423	NM_017014.1	Gstm1	GSTA3	2	NP_058710.1	ILMN_1365716	S	TTGCTACACTGGCACTCACAGGGAGGACCTGTCCACATTGGATCCTGCAG	Rattus norvegicus glutathione S-transferase, mu 1 (Gstm1), mRNA.
4480500	9.99223	0.119194	9.50749	0.11734	9.38216	0.0947728	9.41581	0.0783855	10.091	0.0910782	9.69774	0.104837	10.1951	0.0980314	9.92107	0.109965	0.000135005	9.91513	9.63553	-0.279601	ILMN_273002	85497	NM_053536.1	Klf15	MGC108619	4	NP_445988.1	ILMN_1368797	S	CTGTGGTGGGAAGCGAAAGGAGCAGGTCTGGTGGATGCAAAGCGACTAGC	Rattus norvegicus Kruppel-like factor 15 (Klf15), mRNA.
70603	10.0534	0.14557	9.80811	0.105769	10.089	0.05629	9.6697	0.138647	9.91244	0.0508135	9.9366	0.0401282	10.0631	0.048669	9.57649	0.10664	0.0270709	10.0295	9.74772	-0.281764	ILMN_53557	58823	XM_230038.4	Nckap1		3	XP_230038.4	ILMN_1351310	S	TGGCCAGCAATGTGATGTCCCAGTACAGCCCTGCAATAGAAGGACACTGC	PREDICTED: Rattus norvegicus NCK-associated protein 1 (Nckap1), mRNA.
580537	10.7188	0.100443	10.2899	0.0867364	10.6412	0.103555	10.2588	0.0673157	10.5817	0.071634	10.661	0.0971506	10.9705	0.077619	10.565	0.0887015	0.00158275	10.728	10.4437	-0.284343	ILMN_300404	25283	NM_012815.2	Gclc	Glclc; MGC93096	8	NP_036947.1	ILMN_1359516	S	CGTCAGTGCAGCCACCAGGTTTCCGCCCTCTCTCAAGTTTGCTGTAGCAG	Rattus norvegicus glutamate-cysteine ligase, catalytic subunit (Gclc), mRNA.
5360059	12.4891	0.105708	11.7881	0.261342	12.4732	0.139281	12.3738	0.11857	12.5143	0.122784	12.2097	0.0839044	12.6676	0.0950103	12.6261	0.10415	0.022796	12.5361	12.2494	-0.286646	ILMN_297529	24913	NM_017060.1	Hrasls3	Hrev107	1	NP_058756.1	ILMN_1376347	S	TCACTGGAGTGGGCTTGGCGGCCTTGGGCCTCATTGGAGTCATGCTCTCA	Rattus norvegicus HRAS like suppressor 3 (Hrasls3), mRNA.
2570088	8.37467	0.139891	7.87992	0.144411	8.21518	0.113023	7.82485	0.079198	8.89089	0.178851	8.7467	0.141567	9.16822	0.0946465	9.02895	0.178042	3.67261e-06	8.66224	8.3701	-0.292136	ILMN_267329	63840	NM_031678.1	Per2	rPER2	9	NP_113866.1	ILMN_1367467	S	AGCTCTCAGAGTTTGTGCGATGATTTGTGAGCCTTGCCGGACAAGCGGTT	Rattus norvegicus period homolog 2 (Drosophila) (Per2), mRNA.
3520048	14.4341	0.0945122	14.2414	0.111705	14.3589	0.065138	14.3068	0.092551	14.4409	0.0701177	13.9442	0.133545	14.274	0.0856307	13.8145	0.149268	0.0117807	14.377	14.0767	-0.300235	ILMN_50651	362282	NM_198780.3	Pck1	GTP; Pepck; MGC93820; RATPEPCK; PEPCK-C; PCK	3	NP_942075.1	ILMN_1363828	S	GGGGGGTTTGGTTCCACTTCGAGGTCACTCAGGAATCCAGTTCTTCACGT	Rattus norvegicus phosphoenolpyruvate carboxykinase 1, cytosolic (Pck1), mRNA.
4070403	9.87826	0.118407	9.58226	0.132574	9.691	0.118905	9.23973	0.101654	9.61142	0.08119	9.28414	0.102706	9.67535	0.14003	9.52533	0.113411	0.048925	9.71401	9.40786	-0.306142	ILMN_270885	308807	NM_001007691.1	Prss23	MGC94216	1	NP_001007692.1	ILMN_1367752	S	CTTGCCAGCACCGATGGTCGTTTTGCACTCATTGTAGGAGAGAGGCCAGC	Rattus norvegicus protease, serine, 23 (Prss23), mRNA.
5290010	9.94181	0.192642	10.0397	0.233236	10.6121	0.110627	9.94385	0.0851977	10.298	0.128547	9.82101	0.0766362	9.89694	0.190305	9.61263	0.152568	0.0286008	10.1872	9.85431	-0.332919	ILMN_264729	683385	XM_001066529.1	LOC683385			XP_001066529.1	ILMN_1362353	S	GATTGCCTTGTAAAAGGTTGAGTGTGCACGTCACTGCGTTCGGTGCGCAG	PREDICTED: Rattus norvegicus similar to Insulin-induced gene 1 protein (INSIG-1) (Insulin-induced growth response protein CL-6) (Immediate-early protein CL-6) (LOC683385), mRNA.
6020739	11.508	0.199775	11.144	0.145783	10.6905	0.273041	10.3622	0.141532	11.6816	0.120595	11.1494	0.0938979	11.4301	0.158938	11.2968	0.126651	0.00147243	11.3276	10.9881	-0.339446	ILMN_284064	364773	NM_001014240.2	LOC364773	TBER1-S; TBER1; x56		NP_001014262.2	ILMN_1373236	S	AAGAATGGGTGGACCAGAACTCCCCCGTTCTCTTGGATGATCCAATTCTC	Rattus norvegicus similar to liver regeneration-related protein LRRG07 (LOC364773), mRNA.
3610411	9.42733	0.0283231	9.03728	0.0491903	9.39238	0.0569708	9.09607	0.029046	9.27802	0.0830336	9.04902	0.0823331	9.55123	0.0943605	9.10053	0.0789927	0.00028946	9.41224	9.07073	-0.341516	ILMN_288689	499677	NM_001024303.1	Lix1l		2	NP_001019474.1	ILMN_1360155	S	GGATCAGAGTAGGGTGTCCAGTTAGATTGGTGTCAGTGCTTGGAGAAGGG	Rattus norvegicus Lix1 homolog (mouse)-like (Lix1l), mRNA.
6180279	10.8611	0.104007	10.4045	0.160122	11.0572	0.0946347	10.9944	0.0902955	10.8514	0.124448	10.2951	0.0525769	10.5549	0.170837	10.2414	0.111322	0.00101036	10.8312	10.4838	-0.347318	ILMN_298572	303336	NM_001025664.1	Wsb1	MGC112712	10	NP_001020835.2	ILMN_1357658	S	GGAAATGGGTTGGTCAGAATGGATGGTGTGAAGCTGACTGGTGAGAGAGG	Rattus norvegicus WD repeat and SOCS box-containing 1 (Wsb1), transcript variant 2, mRNA.
2690292	11.8656	0.138533	11.8081	0.115778	11.9137	0.0519808	11.4128	0.105641	12.1407	0.124621	11.8503	0.0716587	12.1121	0.146475	11.5335	0.113824	0.0096171	12.008	11.6512	-0.356847	ILMN_274808	83765	XM_001065481.1	Rtn4			XP_001065481.1	ILMN_1356186	S	GATCTTTAACCTTGCAGCTGCCCCACAGTGCTTGACCTCTGAGTCATTGG	PREDICTED: Rattus norvegicus reticulon 4 (Rtn4), mRNA.
5900035	11.5774	0.0678243	11.2123	0.0850167	11.4715	0.134657	11.3079	0.0893723	11.5948	0.0614006	11.1705	0.123848	11.7609	0.139565	11.171	0.123852	0.0176902	11.6011	11.2154	-0.385699	ILMN_283939	140927	NM_080892.1	Selenbp1	Selenbp2	2	NP_543168.1	ILMN_1366203	S	GCTTCGTTACCCAGGGGGTGATTGCAGTTCTGACATCTGGATCTGAAGGC	Rattus norvegicus selenium binding protein 1 (Selenbp1), mRNA.
2680162	11.787	0.127052	11.041	0.145003	11.3161	0.173018	11.4154	0.12386	11.5518	0.184367	11.1546	0.0896468	11.865	0.117569	11.1049	0.157097	0.0131883	11.63	11.179	-0.451007	ILMN_265471	361673	XM_341957.2	Ifitm3		1	XP_341958.1	ILMN_1352762	S	CCAGACTTGATAGAGGATTCTGGTTTCTGATCCTGACGTGCTCCACCATC	PREDICTED: Rattus norvegicus interferon induced transmembrane protein 3 (Ifitm3), mRNA.
1570619	10.307	0.226343	9.89938	0.149899	9.91382	0.10461	9.50849	0.139327	9.97817	0.108678	9.60484	0.0779433	9.85775	0.156577	9.20136	0.224015	0.014395	10.0142	9.55352	-0.460677	ILMN_48621	296925	XM_231524.4	Aass_predicted		4	XP_231524.4	ILMN_1373215	S	GGCTTACTGGGGGATGAGCAGGTTCCTCAGGCAGAGTCCATTGTGGATGC	PREDICTED: Rattus norvegicus aminoadipate-semialdehyde synthase (predicted) (Aass_predicted), mRNA.
4920398	10.3036	0.113356	10.0648	0.296592	10.1158	0.156227	9.9404	0.0955702	9.26431	0.126798	8.8778	0.178964	9.88829	0.180354	8.71599	0.234716	4.21899e-05	9.893	9.39975	-0.493252	ILMN_280188	494500	NM_001009920.1	Yc2		9	NP_001009920.1	ILMN_1359094	S	CCTTGTCAAACAGCGTCACGTAGAAACCCTCGTGTCAAACTCTCTTACGC	Rattus norvegicus glutathione S-transferase Yc2 subunit (Yc2), mRNA.
3440035	10.6435	0.203567	10.1113	0.191695	10.9274	0.133488	10.2798	0.21316	10.0584	0.123776	9.96434	0.190864	10.6786	0.127803	9.90059	0.0369512	0.00606701	10.577	10.064	-0.512966	ILMN_289404	60356	NM_021750.1	Csad		7	NP_068518.1	ILMN_1353637	S	AAGGCGGTGAGTGGAACTGTGCCAAAGGTCAGCAGTTTTCCCTGGAGGAG	Rattus norvegicus cysteine sulfinic acid decarboxylase (Csad), mRNA.
5900368	13.1546	0.103186	12.7807	0.187582	13.2187	0.139518	12.9187	0.256471	13.3473	0.129866	12.7156	0.173651	13.4854	0.156373	12.4888	0.139185	0.0204229	13.3015	12.7259	-0.575571	ILMN_272778	286929	NM_173144.1	Cyp3a1		12	NP_775167.1	ILMN_1369391	S	GGAACTTAACCTTTGGTGATTCTCACGGGACTACCTCCATCCACATCTGG	Rattus norvegicus cytochrome P450, family 3, subfamily a, polypeptide 1 (Cyp3a1), mRNA.
7000647	11.7652	0.280683	11.4255	0.155117	11.8609	0.0518635	10.9143	0.168083	11.7514	0.0494629	11.2193	0.212706	11.7166	0.115085	11.2082	0.108367	0.0154021	11.7735	11.1918	-0.581687	ILMN_68513	498989	XM_574280.1	LOC498989			XP_574280.1	ILMN_1363791	S	CCAGGTCTGCTGCCAGGCTCCAAGGGTGGGTCTCTGAGGGGCTAGAAAAT	PREDICTED: Rattus norvegicus similar to Ab2-143 (LOC498989), mRNA.
6400050	13.2792	0.13908	12.6869	0.338116	12.5923	0.376322	11.2888	0.488834	11.6694	0.333724	11.5053	0.578115	12.4266	0.33958	10.799	0.409118	0.0154711	12.4919	11.57	-0.921896	ILMN_283555	246074	NM_139192.1	Scd1		1	NP_631931.1	ILMN_1374191	S	GCTCTTCCCAGAGATCTACAACTATGACCCAGCCAAAGTGCAAGCCTACC	Rattus norvegicus stearoyl-Coenzyme A desaturase 1 (Scd1), mRNA.
6520066	11.3863	0.461698	12.1825	0.159638	10.6506	0.609919	9.24051	0.547047	10.9489	0.669275	9.11448	0.570825	11.705	0.125802	9.31046	0.509045	0.0039201	11.1727	9.96198	-1.21073	ILMN_274453	367102	XR_009081.1	RGD1564649_predicted				ILMN_1365113	S	TCAGGGTCCGCAAGCAGGTGGTGAACGTCATTGTTCGTCTGGACTCTCAG	PREDICTED: Rattus norvegicus similar to 40S ribosomal protein S9 (predicted) (RGD1564649_predicted), mRNA.

## Sheet: (2) B (no interactions)
	Log2 expression data
	ASC		USC		ALC		ULC		ASH		USH		ALH		ULH		p value (FDR)	Averages		Ratio	ANNOTATION
Array_Address_Id	avg	s.e.m.	avg	s.e.m.	avg	s.e.m.	avg	s.e.m.	avg	s.e.m.	avg	s.e.m.	avg	s.e.m.	avg	s.e.m.	1-way ANOVA	Leptin	Saline	Leptin treatment	Transcript	Entrez_Gene_ID	Accession	Symbol	Synonyms	Chromosome	Protein_Product	Probe_Id	Probe_Type	Probe_Sequence	Definition
6510010	12.1501	0.113645	12.4743	0.110397	12.5173	0.088646	12.423	0.0454036	11.7346	0.112401	11.6261	0.114479	12.2187	0.195922	12.2982	0.135627	0.000821161	12.3643	11.9963	0.368018	ILMN_269779	361296	XM_001054760.1	Rnf125_predicted			XP_001054760.1	ILMN_1354552	S	CCAAGTCTTCAGGAGGTGAACACAGGTCAGGAGTGTAAGACCAGCCACAG	PREDICTED: Rattus norvegicus ring finger protein 125 (predicted) (Rnf125_predicted), mRNA.
3850735	11.5032	0.11395	11.2906	0.190392	11.6949	0.0798855	11.6318	0.112454	11.2453	0.117924	10.892	0.183571	11.3132	0.12662	11.6065	0.10955	0.0279646	11.5616	11.2328	0.328793	ILMN_287138	29666	NM_057099.2	Psmb6	Psmb6l	10	NP_476440.2	ILMN_1354766	S	CCACCTCCCTGAAGCCTAGGATTCCCATCCCGACGCACAAGCTAATAAAC	Rattus norvegicus proteasome (prosome, macropain) subunit, beta type 6 (Psmb6), mRNA.
4760487	10.6153	0.112708	10.5667	0.0771505	10.8528	0.0644018	10.7779	0.0740018	10.5361	0.154614	10.0759	0.210574	10.7167	0.114172	10.7096	0.111123	0.0337025	10.7642	10.4485	0.315725	ILMN_290006	361571	NM_001033706.1	Aldh16a1	MGC124726	1	NP_001028878.1	ILMN_1353249	S	CTGAGGTCGAAGCCACCCACTCCATCTTTCATGCCAGGGACACCAAGTGC	Rattus norvegicus aldehyde dehydrogenase 16 family, member A1 (Aldh16a1), mRNA.
4850204	8.78164	0.141672	8.28599	0.108632	8.94773	0.0864852	8.84467	0.0922555	8.62873	0.146638	8.65851	0.115243	8.95887	0.108384	8.86169	0.0884256	0.0310425	8.90324	8.58872	0.314523	ILMN_264158	303637	XM_001081601.1	Abca8b_predicted			XP_001081601.1	ILMN_1359857	S	GTTCTTCAGGGATTGGAGAAAAGGGGTAAGTGCTGGATAGAGGCTGAACC	PREDICTED: Rattus norvegicus ATP-binding cassette, sub-family A (ABC1), member 8b (predicted) (Abca8b_predicted), mRNA.
4560484	8.5643	0.115171	8.36261	0.109303	9.11968	0.102051	8.91353	0.104642	8.6801	0.092951	8.76594	0.0939362	8.74631	0.0961244	8.83479	0.146463	0.0183555	8.90358	8.59324	0.310337	ILMN_293404	312382	NM_181381.2	Abcg2	BCRP1	4	NP_852046.1	ILMN_1362628	S	TCAGGGCATCGATCTGTCACCTTGGGGACTGTGGAGGAATCATGTGGCCC	Rattus norvegicus ATP-binding cassette, sub-family G (WHITE), member 2 (Abcg2), mRNA.
2570706	8.26232	0.136481	8.44354	0.104054	8.42052	0.150467	8.80863	0.0659045	8.25216	0.0502011	8.21214	0.061497	8.49718	0.0608683	8.60688	0.127812	0.02757	8.5833	8.29254	0.290763	ILMN_272609	308572	XM_001080622.1	Myh14			XP_001080622.1	ILMN_1365841	S	TGGATGTCAAGGATGTCCAGTCTGCTCCTGTTTTCAGCAGGCCTGTCCCC	PREDICTED: Rattus norvegicus myosin, heavy polypeptide 14 (Myh14), mRNA.
3440040	10.0617	0.0887754	9.91161	0.145599	10.093	0.0984949	10.1502	0.142133	9.02691	0.154593	9.11934	0.113618	9.79444	0.170563	9.2383	0.120263	1.1236e-05	9.81899	9.52988	0.289112	ILMN_271282	316130	XM_001061015.1	LOC316130			XP_001061015.1	ILMN_1362335	S	CCAGCCCTGTGGTGTAGAAGCAGGAGGGTCAGTTCAAAGCCTGACTGCCA	PREDICTED: Rattus norvegicus similar to mannose-6-phosphate receptor binding protein 1 (LOC316130), mRNA.
1050279	9.6498	0.13287	9.67137	0.127567	9.95548	0.0803956	9.88978	0.0428604	9.57682	0.135255	9.27515	0.154329	9.51714	0.130876	9.93267	0.105968	0.0287364	9.82377	9.54329	0.280479	ILMN_49176	361674	XM_341958.3	Eps8l2_predicted		1	XP_341959.2	ILMN_1367112	S	GCACCAGACATAGGTTCTGACTTCAAATGTCCCATCCCGCCCAAAGAGCC	PREDICTED: Rattus norvegicus EPS8-like 2 (predicted) (Eps8l2_predicted), mRNA.
2570348	13.8176	0.0987562	14.1936	0.0209313	14.2029	0.121902	14.2965	0.0736531	14.0727	0.0951249	13.9679	0.0830472	14.4581	0.118563	14.188	0.0610558	0.011602	14.2864	14.013	0.273432	ILMN_284064	364773	NM_001014240.2	LOC364773	TBER1-S; TBER1; x56	17	NP_001014262.2	ILMN_1358038	S	GCGCCCGATGCCGACGCTCATCAGACCCCAGAAAAGGTGTTGGTTGATAT	Rattus norvegicus similar to liver regeneration-related protein LRRG07 (LOC364773), mRNA.
6590066	8.91047	0.125648	8.7417	0.105395	9.36543	0.0647021	9.08904	0.102531	8.7294	0.122671	8.73578	0.128119	8.76644	0.120141	8.95429	0.0587699	0.0168896	9.0438	8.77934	0.264462	ILMN_61323	309194	XM_219557.4	Taf6l_predicted		1	XP_219557.2	ILMN_1359063	S	GCTGGGCGCTCTCAGACTATTCGCTGTACCTGCCGCTATGAGGCTGCTAA	PREDICTED: Rattus norvegicus TAF6-like RNA polymerase II, p300/CBP-associated factor (PCAF)-associated factor (predicted) (Taf6l_predicted), mRNA.
5290204	7.96164	0.0455514	7.75215	0.0865618	8.03839	0.0659041	8.10052	0.0526563	7.79841	0.0236344	7.73983	0.0343289	8.18985	0.162749	7.97535	0.0685897	0.0162914	8.07603	7.81301	0.263021	ILMN_64874	502503	XM_577983.2	RGD1565105_predicted		2	XP_577983.1	ILMN_1358399	S	CTCCGGCTAGTGGTCAGCATGGCCCGTGGAAATCAAAGAGAAATTGCCCG	PREDICTED: Rattus norvegicus similar to small EDRK-rich factor 1 (predicted) (RGD1565105_predicted), mRNA.
6550242	7.77277	0.111805	7.7756	0.114827	8.20938	0.07637	8.01194	0.0592223	7.3006	0.0385342	7.27894	0.0455168	7.4303	0.0865047	7.52567	0.064969	2.4094e-07	7.79432	7.53198	0.262341	ILMN_302474	25566	NM_013044.2	Tmod1	E-Tmod; Tmod	5	NP_037176.2	ILMN_1373707	S	CTGCAGGGACAGCCAGCTCCACTCAGCTTCTCCTTGAAACACAACTGCAG	Rattus norvegicus tropomodulin 1 (Tmod1), mRNA.
2810411	11.0001	0.156606	10.8448	0.0676514	11.4251	0.0650031	11.1612	0.0965669	11.0128	0.0775586	10.8088	0.0982795	11.0511	0.0778145	11.0768	0.0530436	0.0177367	11.1786	10.9166	0.261936	ILMN_273430	362003	XM_001060170.1	Gpr89_predicted			XP_001060170.1	ILMN_1374215	S	GGAGGGCCGGGTTCCGGTTCTTTCTATGTGGTATCTTCCAACGTGCAACT	PREDICTED: Rattus norvegicus G protein-coupled receptor 89 (predicted) (Gpr89_predicted), mRNA.
1660400	10.8227	0.0935678	10.6781	0.0985835	11.0125	0.0694883	10.9079	0.0756281	10.6105	0.0867272	10.3307	0.151522	10.753	0.089997	10.7871	0.0760823	0.0137258	10.8651	10.6105	0.254604	ILMN_64747	364380	XM_344403.3	Abhd4_predicted		15	XP_344404.3	ILMN_1365062	S	AGTGTTAACTCCTGGTGCTTTGTACTACTGGTCCAGCTGCCTCGGGCTCC	PREDICTED: Rattus norvegicus abhydrolase domain containing 4 (predicted) (Abhd4_predicted), mRNA.
2360333	7.95141	0.107842	7.89146	0.0817805	7.84173	0.0534465	8.19295	0.105683	8.07998	0.0933376	7.83063	0.0412923	8.4627	0.140893	8.26114	0.100901	0.00515817	8.18963	7.93837	0.251259	ILMN_301301	24929	NM_012704.1	Ptger3	Rep3; rEP3a; rEP3b	2	NP_036836.1	ILMN_1359377	S	CCAGCTTATGGGGATCATGTGTGTACTGTCCGTCTGCTGGTCGCCGCTAT	Rattus norvegicus prostaglandin E receptor 3 (subtype EP3) (Ptger3), mRNA.
870519	10.0107	0.0996158	9.98932	0.128253	10.2289	0.0381445	10.26	0.072996	9.87731	0.112052	9.68572	0.127091	10.0125	0.0847723	10.0549	0.0685853	0.0379786	10.1391	9.89077	0.248315	ILMN_288620	306165	NM_001006994.1	Gpr180		15	NP_001006995.1	ILMN_1362935	S	CGCCGAAACGATACTTGCCCTGTGTGTCCAGCTAGCCCAGTCAGGAGATC	Rattus norvegicus G protein-coupled receptor 180 (Gpr180), mRNA.
3870315	10.2324	0.0527438	10.251	0.0713909	10.4828	0.0591739	10.5049	0.0558374	10.245	0.0617036	10.1544	0.104088	10.3285	0.0463032	10.5535	0.0771277	0.0120831	10.4674	10.2207	0.246724	ILMN_280299	29309	NM_019187.1	Coq3	MGC156658	5	NP_062060.1	ILMN_1359089	S	GCCAAAGTCTCCGGCAGCCCAAGTGTGCACGAGGGGCAGAGAAAATGAGA	Rattus norvegicus coenzyme Q3 homolog, methyltransferase (S. cerevisiae) (Coq3), mRNA.
2900450	10.5449	0.102168	10.5275	0.0852973	10.7773	0.0404824	10.5429	0.06077	10.4011	0.067787	10.2926	0.100495	10.8814	0.110536	10.5404	0.0840141	0.00996045	10.6855	10.4415	0.243976	ILMN_265715	117596	NM_057213.2	Atp6v1b2	Atp6b1b2; Vatb; Atp6b2	16	NP_476561.1	ILMN_1360084	S	GCTGTGTGTTCTCAGGTGCAGCCATAACTTCCCCACTCCGAGCATTCCAC	Rattus norvegicus ATPase, H transporting, lysosomal V1 subunit B2 (Atp6v1b2), mRNA.
4590390	12.34	0.111051	12.3429	0.072167	12.6081	0.0824577	12.5906	0.0355572	12.1662	0.0643882	11.9544	0.16783	12.1048	0.10799	12.4719	0.0955493	0.00568357	12.4439	12.2009	0.24299	ILMN_266922	117263	NM_057123.1	Psmc1	s4	6	NP_476464.1	ILMN_1355840	S	AGCCCGTGTCGTGGAGGACGCTGTGTGGTCTGTCTCCAATCTGTTGTTGG	Rattus norvegicus protease (prosome, macropain) 26S subunit, ATPase 1 (Psmc1), mRNA.
2970097	8.63161	0.0449251	8.20832	0.119896	8.72538	0.0991315	8.74951	0.0540728	8.28376	0.0681065	8.09953	0.083603	8.46405	0.113836	8.25612	0.0545864	0.000254658	8.54876	8.3058	0.242959	ILMN_55428	29317	NM_177425.3	Csrp2	SmLIM	7	NP_803174.2	ILMN_1351027	S	TAATGTGGATGGCCTTACCGCACTCAGGCTGTGCATCGGCCAGCACTCAG	Rattus norvegicus cysteine and glycine-rich protein 2 (Csrp2), mRNA.
940184	7.62341	0.0957483	8.01034	0.0780597	8.06861	0.1204	8.23346	0.0548568	7.86577	0.0869312	8.1136	0.0609372	8.08712	0.0533304	8.1305	0.0425075	0.00381417	8.12992	7.90328	0.226643	ILMN_282483	299194	NM_001015009.1	Ptgr2	MGC108784	6	NP_001015009.1	ILMN_1650501	S	GCATTCCAATCCATGATGACAGGAGGCAACATAGGGAAGCAGATCGTCCG	Rattus norvegicus prostaglandin reductase 2 (Ptgr2), mRNA.
6980400	9.34651	0.0939102	9.07681	0.126648	9.40452	0.0423101	9.50599	0.0793815	9.04543	0.0884353	9.27028	0.100058	9.31937	0.0670024	9.40657	0.0736641	0.0471152	9.40911	9.18476	0.224354	ILMN_263517	288707	XM_001080376.1	Gltp_predicted			XP_001080376.1	ILMN_1369554	S	AGCTGCGGAGACCCAAGAAACTGCCTTGCTGCCTTAAACCGTCCTTCAGG	PREDICTED: Rattus norvegicus glycolipid transfer protein (predicted) (Gltp_predicted), mRNA.
6370095	8.91414	0.101119	9.05666	0.0945899	9.19005	0.0877551	9.17595	0.162398	8.8552	0.0661652	8.54693	0.0930754	8.98498	0.0897029	8.8946	0.0829958	0.0216194	9.0614	8.84323	0.218164	ILMN_271236	288617	NM_001011903.1	Tpst1	MGC125193	12	NP_001011903.1	ILMN_1376600	S	GATCCATACGCCAATCCCCCTAACTACGGAAAACCTGACCCCAAGATCCT	Rattus norvegicus tyrosylprotein sulfotransferase 1 (Tpst1), mRNA.
4560278	8.83473	0.0870849	8.4965	0.108792	8.85507	0.053028	8.86051	0.0806224	8.54526	0.0822496	8.2794	0.102659	8.71961	0.077322	8.58438	0.0859015	0.00455424	8.75489	8.53897	0.215923	ILMN_285833	300089	NM_001008323.1	Pmm1	MGC105960	7	NP_001008324.1	ILMN_1357241	S	GCCCTGGCCTCTGACGCTGCTGGTTTTGGGGACAGAATAGGTTTTACCAC	Rattus norvegicus phosphomannomutase 1 (Pmm1), mRNA.
6550750	11.2341	0.103689	10.9529	0.11241	11.3527	0.0683846	11.2925	0.0694865	11.0396	0.111079	10.8077	0.125288	11.1328	0.0985124	11.109	0.08023	0.0493321	11.2217	11.0086	0.21317	ILMN_269659	293862	XM_001055598.1	RGD1560964_predicted			XP_001055598.1	ILMN_1360054	S	CAGGTGACCATGGCAGAGCACTCTGGGAGTATGGTAGTTGCTATTCCCTG	PREDICTED: Rattus norvegicus similar to XAP-5 protein (predicted) (RGD1560964_predicted), mRNA.
4730390	8.17509	0.0621411	8.10192	0.074298	8.38899	0.0355792	8.36768	0.0539772	8.06659	0.0614083	8.18423	0.0843132	8.17903	0.0752043	8.41604	0.0840475	0.026742	8.33793	8.13196	0.205978	ILMN_262613	309112	XM_001062704.1	RGD1560911_predicted			XP_001062704.1	ILMN_1351563	S	CCAGAGGACTATTCTTAGGAGGGGATTGGTCTTGGGTGGCGGTTGCTTGC	PREDICTED: Rattus norvegicus similar to BC026645 protein (predicted) (RGD1560911_predicted), mRNA.
2760736	8.21281	0.057164	8.50507	0.0618882	8.5008	0.0655506	8.53628	0.0415168	8.35199	0.0778244	8.2925	0.0567312	8.52914	0.0628066	8.61526	0.0698814	0.00978782	8.54537	8.34059	0.204777	ILMN_266792	307947	NM_001012504.1	Set	Ab1-115	19	NP_001012522.1	ILMN_1350181	S	ATGCTCAAGTCAAACGCAGAATAAGGCCAGCAGGAAGAGGCAGCACGAAG	Rattus norvegicus SET translocation (Set), mRNA.
6350270	8.11855	0.0740852	8.3598	0.116684	8.53296	0.0917544	8.54922	0.072978	8.07156	0.073848	8.40966	0.106628	8.26429	0.0834562	8.42125	0.11338	0.0392485	8.44193	8.23989	0.202039	ILMN_53571	299315	XM_238474.3	LOC299315			XP_238474.3	ILMN_1369349	S	TGCACAGAACCGTCCTCTCACTTCCACACGAGTGATTTTGGCCCCCGCGT	PREDICTED: Rattus norvegicus hypothetical LOC299315 (LOC299315), mRNA.
6370164	8.62638	0.090812	8.5126	0.105902	8.9397	0.0703107	8.82136	0.0784299	8.12152	0.0634697	8.3416	0.0654704	8.26676	0.0999632	8.38016	0.11323	7.81374e-05	8.60199	8.40053	0.201468	ILMN_301652	287451	NM_001005530.1	Slc16a13		10	NP_001005530.1	ILMN_1375183	S	GCCTTAGGATTCTTGATCCATCTCCTCCAGAGCAGGCCCAGGGTTCCTCC	Rattus norvegicus solute carrier family 16, member 13 (monocarboxylic acid transporter 13) (Slc16a13), mRNA.
130128	8.1844	0.0673499	7.99672	0.0745468	8.25625	0.0671726	8.37565	0.0517311	7.95426	0.076636	7.72791	0.0759698	8.14568	0.131398	7.89023	0.130011	0.00499697	8.16696	7.96582	0.201132	ILMN_286600	499279	NM_001024288.1	LOC499279		1	NP_001019459.1	ILMN_1358195	S	GCTGTTGACACAAAGGTGGTCTCTCCACACCCTCGCACAGGTACCCCAAG	Rattus norvegicus hypothetical gene supported by BC079265 (LOC499279), mRNA.
2120504	8.45363	0.0883241	8.25813	0.0800469	8.55701	0.0608772	8.614	0.0892106	8.32444	0.0804512	8.33329	0.0883051	8.36093	0.0630805	8.63075	0.0608485	0.0465173	8.54067	8.34237	0.1983	ILMN_278302	444984	NM_001003957.1	Dnmt3a	MGC109195	6	NP_001003957.1	ILMN_1376824	S	CAGCTGAGGTGGTCGGAACCTGGGGAAGCGGAGTGTGGAATTTATCCAGA	Rattus norvegicus DNA methyltransferase 3A (Dnmt3a), transcript variant 2, mRNA.
3450131	8.58495	0.107361	8.53478	0.0818672	8.87283	0.0535832	8.60212	0.0773258	8.46444	0.0735994	8.26722	0.123432	8.5754	0.0757947	8.59333	0.0863249	0.0361331	8.66092	8.46285	0.198073	ILMN_272007	366001	XM_001071550.1	Arrdc1			XP_001071550.1	ILMN_1373311	S	AGAGGTTGGGGTAGGGCGGCAGAGATCTGGGGCCTGGAGAGACTGTATAA	PREDICTED: Rattus norvegicus arrestin domain containing 1 (Arrdc1), mRNA.
3990025	11.7325	0.0515078	11.6656	0.0616905	11.9263	0.041783	11.9335	0.0428735	11.7022	0.0680017	11.5895	0.0624407	11.7972	0.0519952	11.8192	0.0575213	0.0117196	11.869	11.6725	0.196566	ILMN_48955	500650	XM_576028.2	RGD1559672_predicted		6	XP_576028.1	ILMN_1350582	S	TTGCCCTCAGTGAGTGGAAGCCAAACCCTTGGTGGCTCACTGAGAATGTG	PREDICTED: Rattus norvegicus similar to Translocase of inner mitochondrial membrane 23 homolog (predicted) (RGD1559672_predicted), mRNA.
110220	7.6123	0.0784364	7.49202	0.0519224	7.78202	0.0587785	7.62905	0.0312801	7.53149	0.0511577	7.40745	0.0784556	7.70577	0.073586	7.68982	0.0439217	0.022556	7.70167	7.51081	0.190853	ILMN_267389	298744	XM_001064272.1	Crim1_predicted			XP_001064272.1	ILMN_1358960	S	AGGGCACCGGCGAAGGACAGCAGGCATTTCCAGGGGCTACACTTCATTGT	PREDICTED: Rattus norvegicus cysteine-rich motor neuron 1 (predicted) (Crim1_predicted), mRNA.
2630427	9.25893	0.02968	9.0964	0.0593266	9.16316	0.0582781	9.23084	0.0503266	8.87594	0.0964676	8.76875	0.0747587	9.11589	0.0996751	9.21909	0.0710388	0.00282142	9.18225	9.00001	0.18224	ILMN_266302	366468	XM_001056695.1	LOC366468			XP_001056695.1	ILMN_1650456	S	GGGACCCAGAATTCCTTCTGCTGGTGGCCTTGGGGTAGGTGACAATCCCT	PREDICTED: Rattus norvegicus similar to U7 snRNP-specific Sm-like protein LSM10 (LOC366468), mRNA.
7100086	8.95472	0.0739716	8.85924	0.0838473	9.00619	0.0580984	9.00266	0.0559336	8.71393	0.0705261	8.48662	0.136433	8.8576	0.0744223	8.877	0.0923041	0.0205671	8.93586	8.75363	0.182235	ILMN_290375	298032	XM_001061972.1	RGD1307983_predicted			XP_001061972.1	ILMN_1348807	S	GGAACTGAGGTGCTTACTTGTATATGTGCCTCCCACTACCCTTCCTTCGC	PREDICTED: Rattus norvegicus similar to HSPC043 protein (predicted) (RGD1307983_predicted), mRNA.
2030039	8.65798	0.054286	8.56353	0.0548026	8.67643	0.0572007	8.72647	0.0748173	8.54072	0.0540454	8.4989	0.0650432	8.9376	0.0912944	8.64892	0.0771588	0.0226458	8.74735	8.56528	0.182072	ILMN_264001	288513	XM_001065112.1	RGD1305593_predicted			XP_001065112.1	ILMN_1374312	S	CCAACATGGCGGACTCTCTGTGAGCGAGGTCTTGGAACCTGTCTTTCCAG	PREDICTED: Rattus norvegicus similar to RIKEN cDNA 1810042K04 (predicted) (RGD1305593_predicted), mRNA.
4200463	7.59047	0.0199757	7.49655	0.0640863	7.91156	0.0840783	7.69689	0.0451794	7.50444	0.0703784	7.49606	0.0746311	7.47948	0.0546356	7.71593	0.0855319	0.00649322	7.70096	7.52188	0.179083	ILMN_275463	25420	NM_012935.2	Cryab	AACRYA	8	NP_037067.1	ILMN_1365447	S	CACGGCAAGCACGAAGAGCGCCAGGACGAACATGGCTTCATCTCCAGGGA	Rattus norvegicus crystallin, alpha B (Cryab), mRNA.
3710280	9.81861	0.0783689	9.80492	0.0703223	10.0911	0.0651309	10.0628	0.0506108	9.79406	0.0925688	9.74215	0.0609555	9.93901	0.0871629	9.77315	0.0671097	0.0454761	9.96653	9.78993	0.176593	ILMN_275680	360853	NM_001012149.1	Uchl5		13	NP_001012149.1	ILMN_1376954	S	GACTCAGTGCACGTTTGGCATAGTACCAGTCTGTCTTTATGCATGGAGTT	Rattus norvegicus ubiquitin carboxyl-terminal hydrolase L5 (Uchl5), mRNA.
6180152	10.3032	0.0659257	10.2139	0.0835522	10.5453	0.0752176	10.5719	0.0615489	10.1548	0.0511343	10.0254	0.0884605	10.0414	0.111426	10.2405	0.0726886	0.00150238	10.3498	10.1743	0.175456	ILMN_273403	361916	NM_001017466.1	MGC108776		2	NP_001017466.1	ILMN_1364820	S	GTGGACACTCGCAGGCTGTTGCCAGCACCGTTCATTCTCTGCTGTTTTGT	Rattus norvegicus Snf7 homologue associated with Alix 3 (MGC108776), mRNA.
6900138	13.1952	0.0854577	12.9899	0.096655	13.2989	0.0348968	13.3332	0.0766689	12.9521	0.0847882	13.0426	0.0456094	13.0179	0.0621087	13.2269	0.0573292	0.0173678	13.2192	13.045	0.174261	ILMN_61847	29630	NM_017264.2	Psme1		15	NP_058960.2	ILMN_1361208	S	GCCCCCTCTCTCGTTCTATGATGGGTATAACAGAAACCTTCCTACTCTTG	Rattus norvegicus proteasome (prosome, macropain) 28 subunit, alpha (Psme1), mRNA.
2100072	7.71805	0.0797979	7.69897	0.0760479	7.74735	0.0319148	7.84226	0.0451902	7.7348	0.0594558	7.7368	0.066038	7.93768	0.0781281	8.0574	0.0968578	0.049915	7.89617	7.72215	0.174017	ILMN_295257	293750	XM_001075462.1	Ms4a6a_predicted			XP_001075462.1	ILMN_1363346	S	GTACTGTATTGGAGCTTGGCCTGGCGGTCCTCAGTGCTCTGCTTTGGTGG	PREDICTED: Rattus norvegicus membrane-spanning 4-domains, subfamily A, member 6A (predicted) (Ms4a6a_predicted), mRNA.
1500286	9.63886	0.0236969	9.34106	0.117717	9.59818	0.0704371	9.69514	0.0444923	9.61287	0.0678788	9.69071	0.0928314	9.75415	0.0865082	9.91265	0.0854597	0.0205744	9.74003	9.57087	0.169156	ILMN_272735	361241	NM_001007732.1	Serpinb9		17	NP_001007733.1	ILMN_1363621	S	TCCACCCATGTCTTGATGCCTTTATTTGGCTACTACTGGCCCCAGCATCC	Rattus norvegicus serine (or cysteine) peptidase inhibitor, clade B, member 9 (Serpinb9), mRNA.
1340075	9.71217	0.0671914	9.57883	0.0503529	9.795	0.0532558	9.81795	0.0852117	9.55885	0.0461573	9.35007	0.076865	9.60294	0.0676789	9.62624	0.0929877	0.0140399	9.71053	9.54998	0.160555	ILMN_283488	79463	XM_001080619.1	Timm22			XP_001080619.1	ILMN_1356422	S	CAACTCTCCAGCTGTGAACAGGGAGGTGTCAGTGTTCGCCCATAGCCACC	PREDICTED: Rattus norvegicus translocase of inner mitochondrial membrane 22 homolog (yeast) (Timm22), mRNA.
2510364	8.82847	0.051018	8.9067	0.0760287	9.11695	0.0596676	9.06186	0.0678631	8.55513	0.0280745	8.88856	0.0627851	8.80264	0.0477181	8.82822	0.086004	0.000811445	8.95242	8.79471	0.157705	ILMN_284948	81921	NM_031238.1	Sh3gl3	Sh3d2c1; SH3P13	1	NP_112517.1	ILMN_1365281	S	GCATCCCAAGTCCCTAGGCGAGACTACATGCCAAAGCCTGTGAACACGAG	Rattus norvegicus SH3-domain GRB2-like 3 (Sh3gl3), mRNA.
6180148	8.0318	0.0412846	8.18445	0.0942139	8.21602	0.0256115	8.28022	0.0278035	7.97196	0.0215521	8.16218	0.0424831	8.27792	0.0372105	8.2016	0.0729783	0.0139847	8.24394	8.0876	0.156343	ILMN_274716	295457	XM_001077768.1	RGD1566242_predicted			XP_001077768.1	ILMN_1366244	S	ACAGCATTACCGGGTTCGCCCGCCTCACAGTTGCAGAATGGCTCCGCTTA	PREDICTED: Rattus norvegicus similar to RIKEN cDNA 1500009M05 (predicted) (RGD1566242_predicted), mRNA.
1690615	12.4924	0.0641436	12.5919	0.0901689	12.6066	0.0499794	12.8557	0.0457778	12.5327	0.0776747	12.5225	0.0614872	12.5534	0.0290973	12.7219	0.0617465	0.0326191	12.6844	12.5349	0.149527	ILMN_292849	58854	NM_031629.1	Psmb4		2	NP_113817.1	ILMN_1371481	S	AGCCCCTTCACTAGCCACTGGTTATGGTGCATACTTGGCTCAGCCTCTGC	Rattus norvegicus proteasome (prosome, macropain) subunit, beta type 4 (Psmb4), mRNA.
3290025	8.61488	0.0234521	8.57599	0.053203	8.76604	0.0486266	8.86856	0.0453025	8.57934	0.0499912	8.60564	0.0592453	8.77428	0.0658666	8.56223	0.0750788	0.0149276	8.74278	8.59396	0.148816	ILMN_267504	307210	NM_001008343.1	RGD1307279	MGC94128	18	NP_001008344.1	ILMN_1366889	S	GCAAACAACGGGCTAAAGCGCATCCGTGTGAAGTTCTATATCGAGGGCTC	Rattus norvegicus similar to RIKEN cDNA 2700002I20 (RGD1307279), mRNA.
3130181	8.5398	0.045438	8.54458	0.0604007	8.70437	0.0705161	8.68723	0.0402013	8.61117	0.0201709	8.43496	0.0577159	8.67513	0.0477218	8.64849	0.0391737	0.0457998	8.6788	8.53263	0.146176	ILMN_52797	500614	XM_575985.1	LOC500614			XP_575985.1	ILMN_1374246	S	CACTTGGTAGCCCGAGTTGTCAGATGCTGGCTCTACTTTCTCGCGTCTTG	PREDICTED: Rattus norvegicus similar to Phosphatidylinositol glycan, class F (LOC500614), mRNA.
4230750	11.1213	0.0379063	11.0388	0.0562861	11.1342	0.0520565	11.1528	0.0351337	10.7837	0.0312275	10.8882	0.0652307	11.1478	0.0654043	10.9655	0.0287898	0.000534104	11.1001	10.958	0.14208	ILMN_287779	298370	XM_001067457.1	Txndc12			XP_001067457.1	ILMN_1366409	S	ATCCCTGTTTGCACGGATGTGCGTCAAGAATGGCTGTGTGCTGAGGCTCA	PREDICTED: Rattus norvegicus thioredoxin domain containing 12 (endoplasmic reticulum) (Txndc12), mRNA.
1660438	13.9635	0.0574949	13.9102	0.086674	14.0391	0.0242292	14.078	0.039035	13.8619	0.0529526	13.7425	0.081171	13.8566	0.0447823	14.0569	0.044841	0.0218888	14.0076	13.8695	0.13812	ILMN_55371	500669	XM_576046.1	LOC500669			XP_576046.1	ILMN_1369744	S	TGATGAGATCTGTCACCACTGGGGAGGCAACGTCCTGGGTCCTAAGTCTG	PREDICTED: Rattus norvegicus similar to 60S ribosomal protein L7a (LOC500669), mRNA.
2640408	11.2596	0.040282	11.2774	0.0712245	11.2891	0.0395081	11.4665	0.0498484	11.2339	0.0445785	11.0964	0.0843129	11.2946	0.0590388	11.3681	0.042055	0.0401029	11.3546	11.2168	0.137725	ILMN_58137	287541	XM_213403.4	RGD1309400_predicted		10	XP_213403.3	ILMN_1365151	S	AGCGAAGCAGAGAGAAGCCCAGCAACAGCAACTGCAGGCACTGATAGCAG	PREDICTED: Rattus norvegicus hypothetical LOC287541 (predicted) (RGD1309400_predicted), mRNA.
2320114	8.51218	0.0501646	8.45059	0.0518596	8.65879	0.0808415	8.6813	0.0312619	8.38184	0.0393313	8.32637	0.0756081	8.41914	0.0796877	8.45982	0.0548789	0.0184557	8.55476	8.41774	0.137019	ILMN_264467	297522	NM_001006978.1	Sec13	MGC105923	4	NP_001006979.1	ILMN_1351124	S	GCCTCCATCACAGAGGGCCAACAGAATGAGCAATGACAACACAGGCAGCC	Rattus norvegicus SEC13 homolog (S. cerevisiae) (Sec13), mRNA.
580102	7.66675	0.0723698	7.47762	0.0592593	7.67582	0.0360408	7.76917	0.0406397	7.39992	0.0566878	7.64805	0.0525291	7.53175	0.0420818	7.76156	0.0826459	0.0065945	7.68458	7.54808	0.136492	ILMN_48201	362735	XM_343058.3	Coch_predicted		6	XP_343059.3	ILMN_1351350	S	GACGCTTAGACACAACGCACTGTTCCTTCTTTAATCACTCTGCATTGACC	PREDICTED: Rattus norvegicus coagulation factor C homolog (Limulus polyphemus) (predicted) (Coch_predicted), mRNA.
5270397	8.41393	0.0275729	8.42187	0.0632926	8.55763	0.0402746	8.63469	0.0359855	8.31607	0.0321129	8.44865	0.0570926	8.41093	0.0378831	8.54086	0.0617141	0.0116481	8.53603	8.40013	0.135899	ILMN_284568	362228	XM_001055084.1	Nat5_predicted			XP_001055084.1	ILMN_1368990	S	GGACACTGAGAAGAAATCCATCATCCCATTACCTCATCCTGTGAGGCCTG	PREDICTED: Rattus norvegicus N-acetyltransferase 5 (ARD1 homolog, S. cerevisiae) (predicted), transcript variant 3 (Nat5_predicted), mRNA.
6370114	8.5414	0.0507136	8.27058	0.0666662	8.53844	0.0596751	8.52355	0.0640574	8.33299	0.0541404	8.33721	0.0598889	8.42929	0.0476349	8.51437	0.0596381	0.0435638	8.50141	8.37054	0.130869	ILMN_56422	303792	XM_221268.4	Klhl22_predicted		11	XP_221268.4	ILMN_1367059	S	GCCTGCAGCCAGGGCATTGAGCAGCTGTGGAGTTCTCAAGGTATATGTAC	PREDICTED: Rattus norvegicus kelch-like 22 (Drosophila) (predicted) (Klhl22_predicted), mRNA.
4280670	10.241	0.0462845	10.1364	0.0318935	10.3813	0.0557109	10.2428	0.0449469	10.0808	0.0700556	10.0218	0.039214	10.2336	0.0412346	10.1397	0.0229153	0.00365424	10.2494	10.12	0.129352	ILMN_266423	84014	NM_032067.1	Ralbp1	MGC108645	9	NP_114456.1	ILMN_1353861	S	TGCCTTGCTGCACCCGTCAGATGTGCAACACTCATTCTATATTTGCTGGC	Rattus norvegicus ralA binding protein 1 (Ralbp1), mRNA.
7040075	7.36086	0.0547761	7.3483	0.0384822	7.56605	0.0562267	7.54494	0.0462213	7.23061	0.0157867	7.28976	0.0149466	7.32232	0.0543192	7.31316	0.0439723	0.000808672	7.43662	7.30738	0.129235	ILMN_300724	81809	NM_031131.1	Tgfb2		13	NP_112393.1	ILMN_1373682	S	CTGCCTGCCGAAGCTTCATGAGCAGCCATCTGTCCAGAAGGCCTGTTAAC	Rattus norvegicus transforming growth factor, beta 2 (Tgfb2), mRNA.
4780465	8.08101	0.0304563	8.05616	0.0628123	8.04283	0.0639466	8.1414	0.0381079	7.76732	0.0309916	7.76964	0.065108	7.92389	0.0286442	8.05945	0.0704673	0.000724318	8.04189	7.91853	0.123361	ILMN_54047	294067	XM_215278.4	Wbp5_predicted		X	XP_215278.3	ILMN_1360900	S	TGAGCCAAAGCCTGAGGAAGAGCCAAAGCCTGAGGAGAAGCCAGAGGAGG	PREDICTED: Rattus norvegicus WW domain binding protein 5 (predicted) (Wbp5_predicted), mRNA.
3140673	11.1993	0.0465431	11.1828	0.0388039	11.3827	0.0491857	11.4531	0.0259683	11.2262	0.0491392	11.1755	0.0603778	11.1331	0.0463414	11.3008	0.0355594	0.00304489	11.3174	11.196	0.121431	ILMN_268224	307821	XM_001076658.1	Psmd7_predicted			XP_001076658.1	ILMN_1374653	S	CCGACCCCCCTGAACACCAGACCACAGCACATTTTGGACCTGTAACTCGC	PREDICTED: Rattus norvegicus proteasome (prosome, macropain) 26S subunit, non-ATPase, 7 (predicted) (Psmd7_predicted), mRNA.
510132	8.12503	0.0319351	8.10247	0.0416729	8.24425	0.0384633	8.32691	0.0443154	8.096	0.0430068	8.02514	0.0329386	8.14989	0.0534024	8.10794	0.0546212	0.0116735	8.20725	8.08716	0.120089	ILMN_297177	362575	XM_001072348.1	Med8_predicted			XP_001072348.1	ILMN_1373698	S	TCCTTGCAGGAGCCTCAGGATTGCAGCAGGTTCAGATGGCAGGTGCTCCA	PREDICTED: Rattus norvegicus mediator of RNA polymerase II transcription, subunit 8 homolog (yeast) (predicted) (Med8_predicted), mRNA.
4150040	7.36285	0.042711	7.44549	0.0327805	7.47156	0.0327082	7.58111	0.0312068	7.40277	0.0260408	7.45129	0.0316767	7.51441	0.0587521	7.56909	0.0238397	0.0177092	7.53404	7.4156	0.118446	ILMN_53168	307248	XM_225698.4	RGD1563090_predicted		18	XP_225698.4	ILMN_1363359	S	TCTGGATTCTGAGTGTTGGCTTGAGCAGGGGTGCAGAGGATGGTGCCAGT	PREDICTED: Rattus norvegicus similar to macrophage actin-associated-tyrosine-phosphorylated protein (predicted) (RGD1563090_predicted), mRNA.
5050438	11.1922	0.0597403	11.3244	0.0402788	11.2957	0.0300924	11.4252	0.0490019	11.2687	0.0665382	11.3231	0.0538538	11.3125	0.0377487	11.534	0.044354	0.0167288	11.3919	11.2771	0.114766	ILMN_65759	296076	XM_215815.4	Srp14_predicted		3	XP_215815.3	ILMN_1361542	S	TTCACGGAAGGGTCTATTAAGAGAGAAGGGTTGGGATGGCCATAGGCTAG	PREDICTED: Rattus norvegicus signal recognition particle 14 (predicted) (Srp14_predicted), mRNA.
4780368	7.72485	0.0176851	7.70826	0.0560535	7.71977	0.0282759	7.92759	0.0649931	7.70149	0.0446512	7.7569	0.0445943	7.7558	0.0707758	7.92249	0.0541754	0.0478523	7.83141	7.72287	0.108537	ILMN_280075	296395	XM_001072764.1	Kcng1			XP_001072764.1	ILMN_1362431	S	CGGGGTGGGGGACACCAACAAGCCGGTCATCTCTGCTGTTTCAAAGGTGA	PREDICTED: Rattus norvegicus potassium voltage-gated channel, subfamily G, member 1 (Kcng1), mRNA.
3520546	8.1124	0.0195721	8.04706	0.0343166	8.21214	0.0417628	8.28214	0.0362599	7.96444	0.0283608	7.99824	0.0343398	8.0372	0.0512152	8.02104	0.0160651	7.19373e-05	8.13813	8.03053	0.107597	ILMN_267625	499672	NM_001039044.1	Cdc42se1		2	NP_001034133.1	ILMN_1374230	S	AACCTGGAATGGGTTCCCTGCTCTGGAATGAAGGTCGGGTGCCGCCTGTT	Rattus norvegicus CDC42 small effector 1 (Cdc42se1), mRNA.
2120400	8.34358	0.0362656	8.41591	0.0528598	8.5011	0.0234595	8.54207	0.0264243	8.43477	0.0184464	8.42671	0.040363	8.4852	0.0341543	8.51979	0.0360695	0.0452538	8.51204	8.40524	0.106797	ILMN_53764	301555	XM_217454.3	Cul3_predicted			XP_217454.2	ILMN_1373249	S	AGATGTGCTTTGTGCTGGAGATTCGTGTCCGTTACTCTGTGCTTCCAGAG	PREDICTED: Rattus norvegicus cullin 3 (predicted) (Cul3_predicted), mRNA.
7050239	9.30276	0.0570084	9.30175	0.0694223	9.39407	0.0402047	9.38881	0.0543296	9.17621	0.0218425	9.29929	0.0317755	9.26532	0.0414552	9.45595	0.0430506	0.0468781	9.37604	9.27	0.106033	ILMN_302878	65137	NM_147177.1	Ruvbl1	Pontin52; NMP238; Tip49a	4	NP_671706.1	ILMN_1365112	S	ACCCAGAGGACAGACCCCACACCGAGGACAGGGTCTTGCGTTGAGCATGC	Rattus norvegicus RuvB-like protein 1 (Ruvbl1), mRNA.
6590110	10.7421	0.0313286	10.7134	0.04516	10.8824	0.038614	10.7863	0.0378248	10.5988	0.0505914	10.6482	0.0632884	10.7808	0.0520981	10.6734	0.0268474	0.0248267	10.7807	10.6756	0.10513	ILMN_274519	24161	NM_021262.2	Acp1		6	NP_067085.1	ILMN_1361506	S	TGATGATGGGCCTGGAACTCCAGCAGGCCATCCTGGGCTGTACAGTGACT	Rattus norvegicus acid phosphatase 1, soluble (Acp1), transcript variant 1, mRNA.
2340593	8.8833	0.0325105	8.88292	0.0287963	8.87552	0.0523905	8.98114	0.0319751	8.75586	0.0575605	8.71524	0.0530605	8.85518	0.0710344	8.9423	0.0349432	0.0464988	8.91354	8.80933	0.104209	ILMN_49670	292997	XM_214963.3	Snrpa1_predicted			XP_214963.2	ILMN_1360629	S	CGCGTCAACACTGGCTGAAGTTGAGAGGCTGAAGGGCTTGCTGCAGTCTG	PREDICTED: Rattus norvegicus small nuclear ribonucleoprotein polypeptide A' (predicted) (Snrpa1_predicted), mRNA.
1090288	11.5881	0.0273825	11.5809	0.0618834	11.5753	0.0337402	11.7351	0.0510291	11.4501	0.0402996	11.4791	0.0476222	11.4965	0.0513231	11.7002	0.0576132	0.0152453	11.6268	11.5246	0.102223	ILMN_48525	308061	XM_217732.4	Pdcd6_predicted		1	XP_217732.2	ILMN_1361127	S	GAACACAGACGTTGGGGTTGCTGACTGATTGTGCCATGAGGTGAGACCTA	PREDICTED: Rattus norvegicus programmed cell death 6 (predicted) (Pdcd6_predicted), mRNA.
2900014	8.08874	0.0175259	8.15515	0.0393089	8.16661	0.0393301	8.18919	0.0526452	7.97642	0.0567106	7.98208	0.0293238	8.12897	0.0321602	8.11981	0.0264287	0.0177634	8.15114	8.05059	0.100549	ILMN_265908	361836	XM_001080562.1	Slc25a16			XP_001080562.1	ILMN_1366213	S	CCCATTTGATGTAACCCGTCGGAGAATGCAGTTGGGGGCAGTCCTACCGG	PREDICTED: Rattus norvegicus solute carrier family 25 (mitochondrial carrier, Graves disease autoantigen), member 16 (Slc25a16), mRNA.
4590168	8.9201	0.0402535	8.88751	0.0306202	8.98265	0.0573721	9.04108	0.0279832	8.83385	0.0288541	8.80042	0.0350954	8.85616	0.0331099	8.95439	0.0168033	0.00822666	8.95857	8.86047	0.0980978	ILMN_269474	688637	XM_001067706.1	LOC688637		18	XP_001067706.1	ILMN_1363581	S	GGACGGCGGGTCAATAGAGGCCATGCGGAGCTTTTTGAGTATGATCGGGG	PREDICTED: Rattus norvegicus similar to WD repeat domain 36 (LOC688637), mRNA.
1170048	7.95304	0.0479424	7.9508	0.0269991	8.09927	0.0289057	8.11094	0.0344485	7.94332	0.0219651	7.9083	0.0516586	7.91902	0.0364036	8.0092	0.070272	0.0467619	8.03461	7.93886	0.095743	ILMN_283099	362142	XM_001057589.1	Bbs5_predicted			XP_001057589.1	ILMN_1373549	S	GCTTGCCATAGAGAAGCTGAAGGACGGAGTCACACTACAGGGGCTTTGGG	PREDICTED: Rattus norvegicus Bardet-Biedl syndrome 5 homolog (human) (predicted) (Bbs5_predicted), mRNA.
1050400	7.78035	0.041922	7.78764	0.0310713	7.83109	0.0371165	7.89971	0.0291957	7.76932	0.0313076	7.68258	0.0421628	7.86876	0.0449124	7.78978	0.0243382	0.0473842	7.84733	7.75498	0.0923582	ILMN_55351	499561	XM_574885.2	RGD1560629_predicted		2	XP_574885.2	ILMN_1370742	S	CGTTATTTTTGGTGTGCCCCAGATGATGCCACAGCTGGAGAAGAAACTTG	PREDICTED: Rattus norvegicus similar to RIKEN cDNA A930016P21 (predicted) (RGD1560629_predicted), mRNA.
3140292	7.28077	0.0247786	7.38258	0.0323184	7.43456	0.0196598	7.39049	0.0311416	7.36918	0.0135739	7.29193	0.0247888	7.45398	0.0472869	7.40399	0.02529	0.0151439	7.42075	7.33111	0.0896399	ILMN_47833	362984	XM_347090.2	LOC362984			XP_347091.2	ILMN_1349733	S	GGGCAGCACTTGTGTTTGATTCTACCCTCTTTCTTCCGGTCGGTTCTGTC	PREDICTED: Rattus norvegicus hypothetical LOC362984 (LOC362984), mRNA.
1340204	7.32045	0.0417276	7.23759	0.0257252	7.4243	0.0400666	7.44389	0.0403366	7.26778	0.0352085	7.31358	0.0246677	7.27847	0.037417	7.35053	0.0471266	0.0297352	7.3743	7.28485	0.0894452	ILMN_51439	312667	XM_232319.3	LOC312667			XP_232319.3	ILMN_1370590	S	GCCCATTCAGACTGATGGGTCCCAGTTACTGACAGTTCATAGACTCCTTC	PREDICTED: Rattus norvegicus similar to KIAA1074 protein (predicted) (LOC312667), mRNA.
3840239	7.50479	0.028552	7.48486	0.0371457	7.58848	0.0323982	7.63136	0.0344288	7.46585	0.0163842	7.39237	0.011514	7.5161	0.02536	7.45446	0.0254336	0.00089749	7.5476	7.46197	0.085632	ILMN_52601	63852	NM_022224.2	Pter	Rpr1; Rpr-1	17	NP_071560.2	ILMN_1650403	S	CCGAGTACTGCAAGAAGCAGGGGCGGACATCTCTAAAACGGTCATGTCCC	Rattus norvegicus phosphotriesterase related (Pter), mRNA.
3130592	7.47035	0.0382163	7.44417	0.0377702	7.57867	0.0198048	7.53247	0.0289833	7.42949	0.0179476	7.38779	0.0200539	7.5053	0.0307474	7.45344	0.0101777	0.0093794	7.51747	7.43295	0.08452	ILMN_297112	24954	NM_017071.1	Insr		12	NP_058767.1	ILMN_1360127	S	ACCGAGAGCTTGTGCCCTCGAGAGATTCTCCTCAGTCACGTCAGAACTCG	Rattus norvegicus insulin receptor (Insr), mRNA.
4010537	8.43491	0.0400101	8.36167	0.0447653	8.54315	0.020789	8.4472	0.0290391	8.35855	0.0395033	8.27118	0.0613668	8.36106	0.0341032	8.40839	0.0157576	0.0167221	8.43995	8.35658	0.0833743	ILMN_296049	316348	NM_001025709.1	Pdcl3	MGC116329	9	NP_001020880.1	ILMN_1369781	S	CAGAGCTGTTCTTGGCTCTAAGGTCCTGTTAGGTTCGGCTTGGGGGACTG	Rattus norvegicus phosducin-like 3 (Pdcl3), mRNA.
4120136	7.56172	0.0309978	7.59806	0.0316753	7.56686	0.026604	7.74912	0.0248982	7.62734	0.0288175	7.57475	0.0311166	7.71416	0.0377309	7.66255	0.0133685	0.00379457	7.67317	7.59047	0.0827055	ILMN_55438	502492	XM_577973.2	RGD1561229_predicted		2	XP_577973.2	ILMN_1356777	S	CCTGCAGGCGTGTGTAACCAATTGAACCATATTCATGATGGAGAACGGGG	PREDICTED: Rattus norvegicus similar to Ac1147 (predicted) (RGD1561229_predicted), mRNA.
1570398	8.10555	0.0277784	8.16222	0.0273984	8.23756	0.0334712	8.23867	0.0153915	8.10946	0.0339964	8.08094	0.0396187	8.18824	0.0399722	8.11917	0.0246375	0.0310049	8.19591	8.11454	0.0813669	ILMN_281173	294975	NM_001025406.1	Exosc9		2	NP_001020577.1	ILMN_1362725	S	GACTCCTGGAACTGCCCAGATTGGAGAGGGAATAGAAAACTCCTGGGGTG	Rattus norvegicus exosome component 9 (Exosc9), mRNA.
4010072	11.3971	0.0289253	11.3659	0.0456213	11.54	0.0259172	11.4524	0.0279879	11.5405	0.0338357	11.4838	0.0240224	11.569	0.0409633	11.5508	0.0387864	0.010081	11.5281	11.4468	0.0812558	ILMN_291411	313843	NM_001007704.1	Galm	MGC93738	6	NP_001007705.1	ILMN_1363661	S	ACTTTGCACTAGAAGTAGACGCTCCCCTGAGATGAAGTGGGTGGAGGCTC	Rattus norvegicus galactose mutarotase (aldose 1-epimerase) (Galm), mRNA.
2120195	7.89731	0.0153098	7.80281	0.0211726	7.93595	0.0330278	7.91405	0.0210908	7.78332	0.0294892	7.70164	0.034863	7.79803	0.0401018	7.85075	0.0412439	0.00222415	7.87469	7.79627	0.078424	ILMN_61958	362227	XM_342532.3	Hars2_predicted		3	XP_342533.2	ILMN_1364969	S	AGCAGCGGGGCAGAGGGTGATGTGTCTTCAGAGAGGGAGCCATAGATGCA	PREDICTED: Rattus norvegicus histidyl tRNA synthetase 2 (predicted) (Hars2_predicted), mRNA.
6370358	7.29933	0.0324956	7.14845	0.0387005	7.2992	0.0275843	7.33699	0.0335971	7.21158	0.0306617	7.32768	0.0304994	7.2854	0.0253867	7.37789	0.0227831	0.00481122	7.32487	7.24676	0.07811	ILMN_282438	365169	XR_008266.1	RGD1562311_predicted				ILMN_1366128	S	ATGCTGTGACCTCCACCCACTCAGGCACTTACAAATGCTATGGTTCTCGA	PREDICTED: Rattus norvegicus similar to PIRA5 (predicted) (RGD1562311_predicted), mRNA.
4150279	7.98275	0.0156743	7.92559	0.0237835	8.013	0.0408259	7.9909	0.0247539	8.0489	0.0199399	7.94787	0.0338723	8.14832	0.0228204	8.06146	0.0437801	0.00505499	8.05342	7.97628	0.0771426	ILMN_68331	309859	XM_228308.4	Scml4_predicted		20	XP_228308.4	ILMN_1362365	S	TCTACCTGGACCGTGGAGGACGTGGTCCGGTTTGTGAAAGATGCAGACCC	PREDICTED: Rattus norvegicus sex comb on midleg-like 4 (Drosophila) (predicted) (Scml4_predicted), mRNA.
380253	7.38816	0.0255669	7.27947	0.0495513	7.42686	0.0218574	7.36771	0.025544	7.33254	0.00944855	7.28608	0.0121622	7.49401	0.0179216	7.30357	0.0312829	0.00071936	7.39804	7.32156	0.076473	ILMN_280296	288529	XM_001075553.1	Gje1			XP_001075553.1	ILMN_1363031	S	CTTGGAGCTTGTGCTTTTGGGTTTAGGGAGGGTTTGGAAGACGTACAGGC	PREDICTED: Rattus norvegicus gap junction membrane channel protein epsilon 1 (Gje1), mRNA.
4590593	7.3731	0.0245961	7.24825	0.023919	7.41668	0.0162472	7.37424	0.0367019	7.22835	0.0172022	7.22553	0.0204621	7.31192	0.0246304	7.27555	0.0152457	8.59473e-05	7.3446	7.26881	0.0757917	ILMN_269204	293637	XM_001065824.1	Phlda2_predicted			XP_001065824.1	ILMN_1361885	S	ATCACCATGGCGCTGATCGACTACCAGAACCGTCGGGCGCTGGAGGAGTT	PREDICTED: Rattus norvegicus pleckstrin homology-like domain, family A, member 2 (predicted) (Phlda2_predicted), mRNA.
1170273	7.73207	0.0159644	7.81973	0.0370913	7.79673	0.0302214	7.89115	0.03735	7.69887	0.0287657	7.72495	0.0267914	7.80875	0.0410245	7.77046	0.0319722	0.0330864	7.81677	7.7439	0.0728678	ILMN_285515	303518	NM_001024993.1	Smarce1		10	NP_001020164.1	ILMN_1355392	S	GTGGACATGGAGAAGATTGCAGCAGAGATCGCACAGGCGGAGGAGCAGGC	Rattus norvegicus SWI/SNF related, matrix associated, actin dependent regulator of chromatin, subfamily e, member 1 (Smarce1), mRNA.
5080386	7.70934	0.0303266	7.66739	0.036368	7.79135	0.0193597	7.85607	0.039912	7.81585	0.0296953	7.82239	0.0406164	7.77628	0.0261162	7.87683	0.0294726	0.0112648	7.82513	7.75374	0.0713883	ILMN_65267	498469	XM_579827.1	LOC498469			XP_579827.1	ILMN_2038882	S	CGGGGGCAAGTTTCCTAGCTACCTTCCTGAAACATAACGGCTGACTCGGC	PREDICTED: Rattus norvegicus LOC498469 (LOC498469), mRNA.
1090332	7.3205	0.0270116	7.31775	0.0289024	7.45196	0.0247929	7.35265	0.0154345	7.32749	0.0192238	7.31638	0.0112547	7.41089	0.0392355	7.34601	0.0293649	0.034117	7.39038	7.32053	0.0698468	ILMN_289106	501026	XM_001062112.1	LOC501026			XP_001062112.1	ILMN_1367663	S	GACCCGGAGAAGGTGTTTTTGGAGGATGTGGGAATAATGGGGACTGCGTG	PREDICTED: Rattus norvegicus similar to SH3 domain binding glutamic acid-rich protein like 2 (LOC501026), mRNA.
3390068	7.45386	0.0301281	7.46449	0.030764	7.51142	0.0271428	7.48606	0.0219653	7.37544	0.0350881	7.32285	0.0160452	7.46225	0.0293586	7.42782	0.0189531	0.00779519	7.47189	7.40416	0.0677261	ILMN_52233	83579	NM_031770.2	Gnb5	MGC105255	8	NP_113958.1	ILMN_1650386	S	AGCATCAAGCGTGGATTTCTCCCTCAGTGGCCGCCTGCTCTTTGCTGGGT	Rattus norvegicus guanine nucleotide binding protein, beta 5 (Gnb5), mRNA.
6590603	7.58202	0.023301	7.55102	0.0314466	7.72502	0.0272934	7.64113	0.0372785	7.52004	0.021268	7.56591	0.0180209	7.56539	0.037785	7.542	0.0256403	0.00688196	7.61839	7.55475	0.0636375	ILMN_262563	678896	XM_001053686.1	LOC678896			XP_001053686.1	ILMN_1370617	S	AACGGGCAGTTTGATGGCGCCAAGGGTCCTGCTAAAGTTGCCCGGAAAAC	PREDICTED: Rattus norvegicus similar to High mobility group protein 4 (HMG-4) (High mobility group protein 2a) (HMG-2a) (LOC678896), mRNA.
380398	7.29872	0.0210534	7.28275	0.00878834	7.37933	0.0155786	7.35184	0.0166988	7.30069	0.0122628	7.30279	0.0308385	7.33117	0.0183473	7.35259	0.0137282	0.047125	7.35373	7.29624	0.0574952	ILMN_57942	298836	XM_575995.1	Snx17_predicted			XP_575995.1	ILMN_1375915	S	CCTTTGGTTCCCTCTCACTGCCCCCGTCACAACAAGGGGTAAGGCCTAAA	PREDICTED: Rattus norvegicus sorting nexin 17 (predicted) (Snx17_predicted), mRNA.
360168	7.34188	0.0110442	7.33803	0.0213401	7.43618	0.0311993	7.39506	0.0180149	7.31829	0.019675	7.34238	0.0162716	7.37942	0.0223949	7.34651	0.0122013	0.0342541	7.38929	7.33515	0.0541483	ILMN_272468	310855	XM_001077343.1	RGD1311822_predicted			XP_001077343.1	ILMN_1367890	S	TGCCACCCCAGCGGAGACTCATAGGGAAGCAGTGTATGTGCCTGGTGGAT	PREDICTED: Rattus norvegicus similar to hypothetical protein FLJ13273 (predicted) (RGD1311822_predicted), mRNA.
6760725	7.37769	0.0248879	7.43167	0.0188977	7.47928	0.011382	7.44496	0.0213268	7.47169	0.0278009	7.39315	0.0227862	7.51039	0.0339893	7.45451	0.0132667	0.0349021	7.47229	7.41855	0.0537374	ILMN_295434	314243	NM_001014078.1	Wdr89	MGC108878	6	NP_001014100.1	ILMN_1650211	S	GCCACCGTGCGTTCTTTCTGTTGGACCGTGTCTGAGGACTCTTTGCTGAC	Rattus norvegicus WD repeat domain 89 (Wdr89), mRNA.
1340402	7.24696	0.0212404	7.30373	0.0184822	7.34224	0.0284152	7.27284	0.0121359	7.36559	0.0277865	7.2502	0.0225912	7.40182	0.0248448	7.34284	0.0137973	0.00197114	7.33994	7.29162	0.0483135	ILMN_58867	305549	XM_223656.3	Peli1_predicted			XP_223656.1	ILMN_1371904	S	GCGTTGGTTCCCAGAGCAATCGGCAGTCTGACGAGAAGGAGGTTTAGCTC	PREDICTED: Rattus norvegicus pellino homolog 1 (Drosophila) (predicted) (Peli1_predicted), mRNA.
2370014	7.26853	0.0151014	7.33188	0.0278392	7.34475	0.00744535	7.3662	0.00501594	7.30767	0.0138949	7.26231	0.0206812	7.3298	0.0250508	7.32063	0.0105895	0.0209235	7.34035	7.2926	0.0477497	ILMN_66326	366593	XM_345654.3	Dus4l_predicted		6	XP_345655.3	ILMN_1651062	S	GGGTATGAAGAAACCCCACTGAAATGTGTCTGGGACTGGGTTGACATCGC	PREDICTED: Rattus norvegicus dihydrouridine synthase 4-like (S. cerevisiae) (predicted) (Dus4l_predicted), mRNA.
1580132	7.30812	0.0219292	7.3595	0.0197705	7.3351	0.0143691	7.45122	0.0177479	7.35116	0.0107893	7.33639	0.00973455	7.37624	0.0212288	7.36206	0.0305289	0.0120579	7.38116	7.33879	0.042363	ILMN_273626	315045	XM_001058648.1	Pop1_predicted			XP_001058648.1	ILMN_1354438	S	CACACTGCTCCAGGCCCCTCCTGGGCTTCGTGACACATGGAGATTTCTCT	PREDICTED: Rattus norvegicus processing of precursor 1, ribonuclease P/MRP family, (S. cerevisiae) (predicted) (Pop1_predicted), mRNA.
1690341	7.4016	0.0148728	7.40304	0.0112993	7.44822	0.0110466	7.47907	0.0153489	7.41764	0.00796672	7.49981	0.0123624	7.43684	0.0134531	7.52266	0.0141517	1.13693e-05	7.4717	7.43052	0.0411723	ILMN_57103	502325	XM_577790.1	LOC502325			XP_577790.1	ILMN_1370018	S	GGAAAGCCTCCCACACCAAATCTCAGCATCAGAGCACTCCCAGAGACGAG	PREDICTED: Rattus norvegicus similar to RIKEN cDNA 2610020C11 (LOC502325), mRNA.
1570671	7.44656	0.0143895	7.44569	0.00885258	7.46807	0.0138193	7.4919	0.0195271	7.48276	0.0189855	7.49742	0.0167529	7.52567	0.0202827	7.5261	0.0151124	0.0373444	7.50294	7.46811	0.0348313	ILMN_55869	363974	XM_344134.3	RGD1564507_predicted		13	XP_344135.3	ILMN_1374060	S	GAATATGCTGAGGATGCAGTGCCAAGTGAGCCCCTTTCAGGATGGAGGGG	PREDICTED: Rattus norvegicus similar to Nck-associated protein 5 (predicted) (RGD1564507_predicted), mRNA.
6200706	7.29421	0.0102987	7.31158	0.00593195	7.35153	0.0148291	7.32071	0.0185505	7.28608	0.0201831	7.34104	0.014159	7.32329	0.0111301	7.37343	0.0189035	0.0322693	7.34224	7.30822	0.034016	ILMN_53499	305025	XM_223012.4	Trp53bp2_predicted		13	XP_223012.4	ILMN_1365740	S	GCCTGACAGTTCCTTGGTCATGCAGTCCGCAGAGGGGCCGATGAAGATAC	PREDICTED: Rattus norvegicus transformation related protein 53 binding protein 2 (predicted) (Trp53bp2_predicted), mRNA.
3940538	7.37519	0.00663993	7.38954	0.0194986	7.40993	0.0228386	7.38258	0.013074	7.43991	0.00981424	7.36946	0.0151945	7.48504	0.0161347	7.43248	0.0140226	0.00198175	7.42751	7.39352	0.0339848	ILMN_275684	304656	NM_001037644.1	Ccdc130	MGC125030	19	NP_001032733.1	ILMN_1650392	S	GCATGGCTCTCTCAACCGATACCACAACAGCCACCCACTTCGAGAACGGG	Rattus norvegicus coiled-coil domain containing 130 (Ccdc130), mRNA.
5130187	7.41894	0.0183405	7.40652	0.00930729	7.35359	0.0128442	7.40923	0.00852891	7.42595	0.0140868	7.4952	0.0191121	7.41518	0.0166818	7.43963	0.0169973	0.00157363	7.40441	7.43665	-0.0322448	ILMN_283426	299923	NM_001011991.1	Ndrg1	Ndr1	7	NP_001011991.1	ILMN_2040297	A	GGTTTTTGGATTCTGTACATTCCGTGGGAACTTGCTTCCCTTTCCTGCCC	Rattus norvegicus N-myc downstream regulated gene 1 (Ndrg1), mRNA.
1090315	7.37595	0.0189761	7.37483	0.0115899	7.34235	0.0123862	7.33342	0.0159037	7.32232	0.0111682	7.40022	0.0181953	7.30212	0.0150117	7.34433	0.0129873	0.0131012	7.33056	7.36833	-0.0377733	ILMN_66141	501182	XM_580169.2	RGD1560622_predicted		9	XP_580169.1	ILMN_1367301	S	CACCCCACATCCAGCCACATCCGTCTCAGTGACATGCGAAGAAGAGGACC	PREDICTED: Rattus norvegicus RGD1560622 (predicted) (RGD1560622_predicted), mRNA.
6980204	7.40616	0.0162228	7.4111	0.010433	7.33223	0.0201933	7.34725	0.0148269	7.30986	0.0125516	7.35569	0.021704	7.30381	0.0159176	7.33081	0.0194439	0.00481718	7.32853	7.3707	-0.0421755	ILMN_280279	29386	NM_022673.1	Mecp2		X	NP_073164.1	ILMN_1353024	S	GAGGGAGAGCGCAAAGACATTGTTTCATCCTCCATGCCGAGGCCAAACAG	Rattus norvegicus methyl CpG binding protein 2 (Mecp2), mRNA.
4920131	7.46824	0.0257676	7.40771	0.0193599	7.35042	0.0300373	7.40962	0.0150003	7.38107	0.0155966	7.45589	0.015529	7.36177	0.0142661	7.41723	0.00720375	0.0121383	7.38476	7.42823	-0.0434711	ILMN_269549	313382	XM_001055452.1	RGD1565362_predicted			XP_001055452.1	ILMN_1363174	S	AGCTAAGAGGCACGGAACAGCTCCACCGCCAATGAAACTGCCCCCACCTT	PREDICTED: Rattus norvegicus similar to channel-interacting PDZ domain protein isoform 1 (predicted), transcript variant 2 (RGD1565362_predicted), mRNA.
1190037	7.94457	0.0133312	7.90696	0.0322389	7.87453	0.0178019	7.85583	0.0164743	7.95761	0.00805318	7.97899	0.0252967	7.97338	0.0190374	7.90663	0.0221406	0.00996484	7.90259	7.94703	-0.044439	ILMN_49717	305351	XM_223418.4	Klhl5		14	XP_223418.2	ILMN_1354982	S	GCCCCCAGAACCACCCAGCACCAACTGGAGTCACATTGTCCAGAGTTATC	PREDICTED: Rattus norvegicus kelch-like 5 (Drosophila) (Klhl5), mRNA.
2030403	7.41105	0.0207153	7.35248	0.0304659	7.32356	0.00953279	7.37218	0.0106241	7.37081	0.0135278	7.39897	0.0234844	7.30026	0.0149097	7.34854	0.0139258	0.0263455	7.33613	7.38333	-0.047193	ILMN_270808	294143	NM_001000268.1	Olr1673	Olr1673	20	NP_001000268.1	ILMN_1362854	S	GAAGCAGCGTAACTGTGTCCTGTTAGTGTCCATTGTGTGGCTGATTGGAA	Rattus norvegicus olfactory receptor 1673 (Olr1673), mRNA.
4610193	7.52215	0.0224581	7.47937	0.0203733	7.48816	0.0136738	7.47345	0.0197044	7.50975	0.0187035	7.58695	0.0198103	7.47191	0.0144313	7.46774	0.0150402	0.0118477	7.47531	7.52456	-0.0492403	ILMN_286506	362522	XR_007660.1	RGD1562123_predicted				ILMN_1359228	S	ACCCTCTCGGACAGTGCGTGGAAACCGAGGCTCCTGGACATTGAAGACTT	PREDICTED: Rattus norvegicus similar to hypothetical protein (predicted) (RGD1562123_predicted), mRNA.
2370435	7.51945	0.0196258	7.53362	0.0284904	7.43459	0.0118606	7.4533	0.0210074	7.42223	0.0104974	7.48285	0.0136319	7.4523	0.0148872	7.41888	0.0150417	0.0038286	7.43977	7.48954	-0.0497664	ILMN_53263	113960	NM_053620.2	Cdc42bpb			NP_446072.1	ILMN_1370386	S	AGCCTGACTCTGACTCCACGAAGCACTCACTCCGTCCAACAGCTCCAACC	Rattus norvegicus Cdc42-binding protein kinase beta (Cdc42bpb), mRNA.
5130400	7.50956	0.0240025	7.54806	0.0318916	7.43555	0.0222134	7.56713	0.0233479	7.52513	0.0111622	7.636	0.0168894	7.46037	0.019015	7.54768	0.02586	0.0007502	7.50268	7.55469	-0.0520008	ILMN_56227	303491	XM_220896.3	Hoxb1_predicted		10	XP_220896.3	ILMN_1359593	S	TGCTCGTCAGAACCCAGCTCTCTCACTGCCCGGACCTTCGACTGGATGAA	PREDICTED: Rattus norvegicus homeo box B1 (predicted) (Hoxb1_predicted), mRNA.
5290446	7.6918	0.0177049	7.63592	0.0266219	7.64933	0.0224166	7.55403	0.0199799	7.58151	0.0219203	7.58074	0.020858	7.54402	0.0201515	7.53305	0.0262072	0.00220127	7.57011	7.62249	-0.0523872	ILMN_273551	59077	NM_022928.1	Grk4		14	NP_075217.1	ILMN_1362371	S	GGCCTGCCTGAACATTGCCCACAGTGAGGAGAGGGAGCCAACAGAACACT	Rattus norvegicus G protein-coupled receptor kinase 4 (Grk4), mRNA.
4200270	7.53511	0.00858525	7.55565	0.0135604	7.47593	0.0110517	7.47559	0.0132388	7.52757	0.0158977	7.5403	0.0231069	7.50527	0.020904	7.48883	0.0115458	0.0262882	7.48641	7.53966	-0.0532523	ILMN_271690	308576	NM_001004259.1	Pnkp	MGC94448	1	NP_001004259.1	ILMN_1371479	S	CCGCACTGAGGCAGGGGAAGCAAGTCGTGATTGATAACACCAACCCAGAC	Rattus norvegicus polynucleotide kinase 3'-phosphatase (Pnkp), mRNA.
1170176	7.39039	0.0124125	7.38847	0.0165977	7.29174	0.0184682	7.33011	0.0207779	7.35826	0.00815618	7.34557	0.0175417	7.34632	0.017406	7.29987	0.0173546	0.011701	7.31701	7.37067	-0.0536633	ILMN_283080	293996	XM_001057829.1	Pdzd7_predicted			XP_001057829.1	ILMN_1367435	S	GGAAAGGGGGCTAACCTGTCCCCACATTCTACCTGCCTGAAGCCAGAGAG	PREDICTED: Rattus norvegicus PDZ domain containing 7 (predicted) (Pdzd7_predicted), mRNA.
2190092	7.49831	0.0156318	7.38953	0.0207712	7.38513	0.010365	7.44258	0.0249681	7.43453	0.017862	7.58728	0.0516361	7.41507	0.0125756	7.44159	0.0170042	0.00113011	7.42109	7.47741	-0.0563198	ILMN_291290	84424	NM_053400.1	Tle3	Esp3	8	NP_445852.1	ILMN_1364558	S	TGAGGGTGTCTAAAACCTGCCCATCTCCAGTGCTCCAACTGAGCGGCTGC	Rattus norvegicus transducin-like enhancer of split 3 (E(sp1) homolog, Drosophila) (Tle3), mRNA.
3520672	7.66187	0.0105179	7.62955	0.0151997	7.58305	0.0240964	7.65242	0.0266939	7.59415	0.0336272	7.62411	0.0234175	7.50649	0.0329343	7.52588	0.0240575	0.00838898	7.56696	7.62742	-0.0604603	ILMN_284660	24771	NM_012649.1	Sdc4	RYUDOCA; RATRYUDOCA	3	NP_036781.1	ILMN_1352387	S	CTAGTAGCTTAAAAGGTCTGGGCTGTGTGGGGGTGGGGCGGTCATACCAC	Rattus norvegicus syndecan 4 (Sdc4), mRNA.
6380435	7.42851	0.0253662	7.43325	0.0241472	7.35346	0.0259947	7.30329	0.0218039	7.40657	0.033269	7.43077	0.0229896	7.38078	0.021262	7.41499	0.0144442	0.0397132	7.36313	7.42478	-0.0616446	ILMN_63122	297720	XM_216310.4	Casc1_predicted		4	XP_216310.4	ILMN_1370924	S	CTGTGGCTCTCTGGGCTCTTCCTCGTACTGTTCGCCGGGTTGATGAGCGT	PREDICTED: Rattus norvegicus cancer susceptibility candidate 1 (predicted) (Casc1_predicted), mRNA.
380484	7.43703	0.0231193	7.51966	0.0389717	7.34575	0.0319444	7.47246	0.0259366	7.4953	0.0300951	7.44426	0.027556	7.41372	0.0172636	7.40941	0.0290842	0.0377662	7.41033	7.47406	-0.0637266	ILMN_62897	309643	XM_228032.3	LOC309643			XP_228032.3	ILMN_1354956	S	GCCTATGCCAAGCTGATGCTGACGGTGATGACCAAGTACCAGGCCAGCGT	PREDICTED: Rattus norvegicus similar to Fanconi anemia, complementation group E (LOC309643), mRNA.
1400487	8.24021	0.0334951	8.13595	0.0290386	8.10666	0.0518968	8.07376	0.0182857	8.12729	0.0140565	8.09245	0.0273609	8.0725	0.0225195	8.08154	0.0160294	0.0376099	8.08362	8.14898	-0.0653611	ILMN_288184	292097	XM_001054399.1	Arv1_predicted			XP_001054399.1	ILMN_1371992	S	GGCGGGACCAGCTACCTCAAAAGAGAAGGCGCAAGAGATCCCAAAGCCTC	PREDICTED: Rattus norvegicus ARV1 homolog (yeast) (predicted) (Arv1_predicted), mRNA.
5270332	7.49561	0.0249414	7.34144	0.019127	7.39176	0.0321521	7.28807	0.0264678	7.41597	0.0405	7.46207	0.0264781	7.42513	0.0357601	7.33398	0.036539	0.00936957	7.35974	7.42877	-0.0690351	ILMN_280479	246212	NM_139330.1	Sipa1l1	Spa-1; Spar; Spa1	6	NP_647546.1	ILMN_1356407	S	CTGAGGCTGCAGGAGGAGTCCCAGAATGCCTCGGACAAGCTGAAGAAGTT	Rattus norvegicus signal-induced proliferation-associated 1 like 1 (Sipa1l1), mRNA.
1500110	7.57864	0.0217832	7.503	0.0328566	7.50854	0.0242787	7.48536	0.0203439	7.63917	0.0310487	7.66922	0.0223794	7.53332	0.0320173	7.58571	0.0251392	0.0027002	7.52823	7.59751	-0.0692786	ILMN_288748	312936	XM_001068621.1	Sox17_predicted			XP_001068621.1	ILMN_1359017	S	TGCCTCGAGGGGTTTGCTCCCCACCATCACTGTCCAGTTTTAGCCAGTTT	PREDICTED: Rattus norvegicus SRY-box containing gene 17 (predicted) (Sox17_predicted), mRNA.
610670	7.38668	0.0206362	7.45644	0.0407579	7.35205	0.0141004	7.37209	0.0358735	7.52387	0.0315345	7.4725	0.0294548	7.40396	0.032103	7.43095	0.0295161	0.0398699	7.38976	7.45987	-0.0701132	ILMN_58024	311629	XM_230844.3	LOC311629			XP_230844.3	ILMN_1351464	S	CCCTGTTGACTCTGGCTGGGTTGGCTGTGTGCCATCAGGAGCTGGAGGAT	PREDICTED: Rattus norvegicus similar to sorting nexin 21 isoform a; sorting nexin L; sorting nexin 21 (predicted) (LOC311629), mRNA.
6020725	7.54572	0.0313755	7.54085	0.0283455	7.37959	0.0339424	7.47037	0.0109969	7.44134	0.0434765	7.48109	0.0196144	7.40589	0.0433728	7.47159	0.0191878	0.0396624	7.43186	7.50225	-0.0703856	ILMN_275482	292724	XM_001070408.1	RGD1309393_predicted			XP_001070408.1	ILMN_1352483	S	TACACCCCTACCCTTACCTCCCCAGAGGACACTGTGAGTCCACAACTGGG	PREDICTED: Rattus norvegicus similar to DNA segment, Chr 7, ERATO Doi 462, expressed (predicted) (RGD1309393_predicted), mRNA.
1190156	7.44328	0.0139415	7.43208	0.023149	7.391	0.0349809	7.34234	0.0143214	7.47927	0.0186136	7.47153	0.0221415	7.42348	0.0202773	7.3784	0.0151897	0.0113732	7.3838	7.45654	-0.0727366	ILMN_293781	81678	NM_031046.3	Itpr2		4	NP_112308.1	ILMN_1364230	S	CCGTGGCTTCCTCCTGTGGGAACTATCCAAAAGATTTCACCTAACGAGAC	Rattus norvegicus inositol 1,4,5-triphosphate receptor 2 (Itpr2), mRNA.
3170075	7.36937	0.0117809	7.31057	0.023553	7.27053	0.0244947	7.26423	0.0295647	7.24902	0.0293189	7.32842	0.0301262	7.21321	0.0240906	7.21581	0.0332722	0.0194855	7.24094	7.31434	-0.0734	ILMN_262500	298506	XM_001054123.1	Mycl1_mapped			XP_001054123.1	ILMN_1371278	S	GCCGTCTTCGGCGGCTCCAGGTGGAATCTAAGTACAGCCCTCAATCTAAG	PREDICTED: Rattus norvegicus v-myc myelocytomatosis viral oncogene homolog 1, lung carcinoma derived (avian) (mapped), transcript variant 2 (Mycl1_mapped), mRNA.
2260390	7.95414	0.0166947	8.01258	0.0406694	7.94369	0.0123523	7.94412	0.0127728	8.05367	0.0261032	8.01972	0.0307919	7.95373	0.0228459	7.89697	0.0245954	0.020953	7.93462	8.01003	-0.0754011	ILMN_64896	314941	XM_235261.4	Lrp12_predicted		7	XP_235261.3	ILMN_1350073	S	GGCAGGTCTGTCGTCGCTGCCACAGTGACTCTTTCTCCATAGCTTTGGGG	PREDICTED: Rattus norvegicus low density lipoprotein-related protein 12 (predicted) (Lrp12_predicted), mRNA.
3710673	7.5027	0.0347785	7.38141	0.0240764	7.33632	0.0327994	7.32304	0.0254084	7.31834	0.0246689	7.4141	0.0523652	7.32923	0.0408022	7.31944	0.035951	0.0461557	7.32701	7.40414	-0.0771306	ILMN_64474	304951	XM_573495.1	Cdca1_predicted			XP_573495.1	ILMN_1375974	S	TGTCCCTACTCTGTCTCCTTTTGTATGTGCTGGTTGGAATAAACAAATAG	PREDICTED: Rattus norvegicus cell division cycle associated 1 (predicted) (Cdca1_predicted), mRNA.
5670670	8.06262	0.023832	7.994	0.0335667	7.93566	0.0323864	7.90352	0.0162051	7.84923	0.0356869	7.98618	0.0195867	7.8906	0.030317	7.84834	0.0231085	0.000894057	7.89453	7.97301	-0.0784774	ILMN_60701	500132	XM_575484.2	RGD1563940_predicted		4	XP_575484.1	ILMN_1374765	S	GCTGGGTAGTTCGAGGGGTTTTTGCGTTAGCACTGAGGGCAGCACCATCC	PREDICTED: Rattus norvegicus similar to phosphoinositol 4-phosphate adaptor protein-2 (predicted) (RGD1563940_predicted), mRNA.
3170195	7.45888	0.0311606	7.53756	0.024724	7.39781	0.0296956	7.33848	0.0204515	7.52738	0.028382	7.3509	0.0295304	7.47575	0.0315182	7.3471	0.0296659	0.00042822	7.38978	7.46868	-0.0788953	ILMN_286461	292554	XM_001067866.1	Aurkc_predicted			XP_001067866.1	ILMN_1373971	S	CAACGAGACGGTGGATCTGTGGTGCATTGGGGTGCTCTGCTATGAGCTGC	PREDICTED: Rattus norvegicus aurora kinase C (predicted) (Aurkc_predicted), mRNA.
940082	7.53928	0.0314128	7.49625	0.0503503	7.48093	0.0280738	7.38282	0.0288438	7.42754	0.01898	7.45389	0.0317622	7.39755	0.0318078	7.33049	0.0182006	0.0137488	7.39795	7.47924	-0.0812922	ILMN_60997	303004	XM_220264.4	Tmem8_predicted		10	XP_220264.1	ILMN_1363248	S	CCCCTACTGGATCAATCGAGGTTTGAGGAGTGGGTTCTGGAGCCCTGGTC	PREDICTED: Rattus norvegicus transmembrane protein 8 (five membrane-spanning domains) (predicted) (Tmem8_predicted), mRNA.
3520402	7.42402	0.042307	7.27767	0.0307358	7.28985	0.0217429	7.25237	0.0238749	7.41125	0.0181787	7.46116	0.0273524	7.32211	0.0409025	7.37985	0.0256924	0.00202109	7.31105	7.39353	-0.0824792	ILMN_292204	79242	NM_024390.2	Hpgd		16	NP_077366.2	ILMN_1367170	S	GGGCCAGTGTTAGGGAATGAATTCCAGTGTAGCCATGTCCCAGTGACAAG	Rattus norvegicus hydroxyprostaglandin dehydrogenase 15 (NAD) (Hpgd), mRNA.
4210609	7.81805	0.0156494	7.81631	0.0316688	7.72653	0.0288115	7.74386	0.0209698	7.76856	0.012587	7.86051	0.0297461	7.74839	0.0181802	7.70552	0.0222338	0.00859565	7.73107	7.81586	-0.084784	ILMN_276612	493574	NM_001008386.1	LOC493574		6	NP_001008387.1	ILMN_1361559	S	CTGTCCGTGCCTATGATCTTCTGAAAAGCAGGGGGGCCAGTGAAGTGGAG	Rattus norvegicus notch1-induced protein (LOC493574), mRNA.
3710093	7.94639	0.034336	7.90204	0.0391214	7.94972	0.0322759	7.88847	0.0228647	7.99409	0.0467414	8.09761	0.0344296	7.88896	0.0602654	7.87181	0.0320282	0.038223	7.89974	7.98503	-0.0852943	ILMN_296633	362495	NM_198783.1	Hrpap20		5	NP_942078.1	ILMN_1352329	S	GCATGGTGATGGAGGGAGGCAGAGTAACAGCGAAGAGGGGAGATGAATGG	Rattus norvegicus hormone-regulated proliferation associated protein 20 (Hrpap20), mRNA.
770301	8.08021	0.0289819	7.9669	0.0454784	8.01409	0.0253313	7.89365	0.0257757	8.0635	0.02812	8.16806	0.0429828	7.97861	0.0276517	8.04915	0.0592056	0.0100819	7.98387	8.06967	-0.0857941	ILMN_295067	299305	XM_001056752.1	RGD1563945_predicted			XP_001056752.1	ILMN_1371595	S	GCCAGCAGGTTGCCAGTGTCCTTTCATGCTTTTGAATTCTGAGGGAGGTG	PREDICTED: Rattus norvegicus similar to mKIAA0215 protein (predicted) (RGD1563945_predicted), mRNA.
780736	7.55927	0.01675	7.45701	0.0322606	7.45798	0.0179116	7.46725	0.0275624	7.48485	0.0232889	7.58273	0.0285863	7.3992	0.0165316	7.41249	0.0306544	0.00194207	7.43423	7.52097	-0.0867336	ILMN_57888	317576	XM_229106.4	Ocrl_mapped		X	XP_229106.4	ILMN_1350254	S	GCACCAAGTTGCTTCACTGCCTCAGCCTTTTGTCCAGCTTGGCCTGGGAT	PREDICTED: Rattus norvegicus oculocerebrorenal syndrome of Lowe (mapped) (Ocrl_mapped), mRNA.
1570068	7.34297	0.0386948	7.30356	0.0431618	7.30589	0.0298977	7.20171	0.0459253	7.23547	0.0357075	7.47733	0.0502689	7.22308	0.0313345	7.27049	0.0470206	0.0146709	7.25029	7.33983	-0.0895418	ILMN_274972	291908	XM_001065948.1	Tnrc9_predicted			XP_001065948.1	ILMN_1367193	S	CGGCATACGTTGTGACAATATCTATAGCCACCGTTAGCCCTTCATGTCCA	PREDICTED: Rattus norvegicus trinucleotide repeat containing 9 (predicted) (Tnrc9_predicted), mRNA.
3940239	8.72366	0.0364925	8.64413	0.0217089	8.62268	0.0172414	8.65702	0.0185043	8.74519	0.0310087	8.80398	0.0396189	8.62307	0.0273177	8.65008	0.0291091	0.00711913	8.63821	8.72924	-0.0910252	ILMN_280867	362078	XM_001077166.1	Ehmt1_predicted			XP_001077166.1	ILMN_1361551	S	GCCCAGCCAGTTCCGTTGACGCAGGCACCTTTTGTTGATTTCTAAGCCAC	PREDICTED: Rattus norvegicus euchromatic histone methyltransferase 1 (predicted) (Ehmt1_predicted), mRNA.
450020	7.73333	0.0443676	7.61837	0.045085	7.51373	0.0289132	7.53311	0.0361493	7.64669	0.0463543	7.52623	0.0302888	7.55816	0.0283001	7.5424	0.0317918	0.0208854	7.53685	7.63115	-0.0943032	ILMN_266308	289453	NM_001004076.2	Abcg3l1	MGC114213	14	NP_001004076.2	ILMN_1376371	S	CAGGCTTCCTGCCTGTACTCTCGTGGATTCGGTACTTTAGCATTCCTCAT	Rattus norvegicus ATP-binding cassette, sub-family G (WHITE), member 3-like 1 (Abcg3l1), mRNA.
6940309	7.42805	0.0321819	7.44908	0.0398559	7.32055	0.042017	7.33543	0.0240857	7.45006	0.0322268	7.34697	0.0224147	7.39241	0.0310872	7.24556	0.0386167	0.0144583	7.32349	7.41854	-0.0950513	ILMN_292260	29422	NM_017194.1	Chrne		10	NP_058890.1	ILMN_1359490	S	GCCCCTGAAGTCCGCTGCTGTGTGGATGCTGTGAACTTTGTGGCTGAGAG	Rattus norvegicus cholinergic receptor, nicotinic, epsilon (Chrne), mRNA.
4610131	7.98831	0.025963	7.90226	0.0397419	7.8618	0.0379566	7.89983	0.0559941	7.82947	0.0474113	7.92294	0.0456086	7.71785	0.0351348	7.78218	0.0268396	0.0168961	7.81541	7.91075	-0.0953318	ILMN_295138	293497	NM_198736.1	Kctd13		1	NP_942031.1	ILMN_1351737	S	CGTGTAGAAGGAGACAGTACCATCAACCATACTCCAAGCTGCTTTCCGCC	Rattus norvegicus potassium channel tetramerisation domain containing 13 (Kctd13), mRNA.
4010056	8.47064	0.0343934	8.31046	0.0290976	8.30327	0.0279227	8.3244	0.0321299	8.45842	0.0327381	8.5195	0.0272348	8.39865	0.0291734	8.35095	0.0329452	0.00119047	8.34432	8.43976	-0.0954401	ILMN_58021	311876	XM_231158.4	Pbx3_predicted		3	XP_231158.4	ILMN_1357931	S	AGCCCAGATCGGCAACATTGGGTCTGACTCCTAACACGGACCATCCCAGC	PREDICTED: Rattus norvegicus pre B-cell leukemia transcription factor 3 (predicted) (Pbx3_predicted), mRNA.
6100022	8.91175	0.0231817	8.79639	0.053904	8.91279	0.0338908	8.73701	0.0358147	8.86859	0.0428769	8.93715	0.0421586	8.7531	0.0615233	8.72847	0.0463955	0.0295389	8.78284	8.87847	-0.0956281	ILMN_292908	500501	NM_001034154.1	MGC125002		5	NP_001029326.1	ILMN_1349802	S	GTGCTGATGGAGGACGCCTCTTTGTGGATGTGAGTTTCCTAGTTAAAACT	Rattus norvegicus similar to RIKEN cDNA 5830433M19 (MGC125002), mRNA.
5890035	7.53357	0.0460697	7.49614	0.0616917	7.41305	0.0353371	7.38532	0.0250225	7.53662	0.0353578	7.44758	0.0373834	7.50113	0.0441762	7.32984	0.0246554	0.0477821	7.40734	7.50348	-0.0961427	ILMN_296060	309828	NM_001012075.1	Tspyl4		20	NP_001012075.1	ILMN_1376888	S	GGCCTCCAAACTGCTTCTATGCCAAGCTCACGTGCTGTAGTTTGTACTGC	Rattus norvegicus TSPY-like 4 (Tspyl4), mRNA.
1570403	9.82942	0.0269203	9.86487	0.0661457	9.82222	0.0455294	9.77051	0.05011	9.82849	0.0343053	10.0472	0.0448781	9.70329	0.0212294	9.88801	0.0548795	0.0111374	9.79601	9.89249	-0.0964854	ILMN_49417	292994	XM_218747.4	Tjp1_predicted		1	XP_218747.3	ILMN_1365283	S	CCTGTACCTCTTGAGCCTTGAACTTTGACCTCTGCAGCAATAAAGCAGCA	PREDICTED: Rattus norvegicus tight junction protein 1 (predicted) (Tjp1_predicted), mRNA.
6760736	7.10936	0.0409432	7.14192	0.0536165	7.11418	0.0369594	7.10888	0.0171259	7.3156	0.0420154	7.5087	0.0353104	7.26202	0.0448144	7.20026	0.0529828	3.48686e-05	7.17134	7.26889	-0.0975592	ILMN_266767	313352	XM_001055710.1	Dmrta1_predicted			XP_001055710.1	ILMN_1368307	S	GGATTATGCATTTCCAGGGATGATTAGGGAGCCGCCCCACCTTCCTAGCA	PREDICTED: Rattus norvegicus doublesex and mab-3 related transcription factor like family A1 (predicted) (Dmrta1_predicted), mRNA.
2760670	7.63272	0.0219817	7.53434	0.0243184	7.51596	0.0245485	7.53658	0.0206348	7.61141	0.0194011	7.6479	0.038571	7.52716	0.0255007	7.45129	0.019626	0.00113447	7.50775	7.60659	-0.0988438	ILMN_277832	313974	XM_001068999.1	RGD1564451_predicted			XP_001068999.1	ILMN_1368194	S	ATGTGGCATGTGTGTGCGGACTCTTGGATGCTTCACGCCTACTCCACTGG	PREDICTED: Rattus norvegicus similar to Tribbles homolog 2 (predicted) (RGD1564451_predicted), mRNA.
1990538	8.53312	0.0485612	8.58699	0.0469641	8.50239	0.0410202	8.4721	0.0352016	8.69407	0.0433179	8.52513	0.0496152	8.56767	0.0222387	8.39281	0.051551	0.0222201	8.48374	8.58483	-0.101084	ILMN_267417	308490	NM_001006996.1	Ddx18	MGC95311	13	NP_001006997.1	ILMN_1351639	S	TAAGGTCCCTCCTTTTGTTGATCTGAATGTGAGCAGCCACGACGGCAAGC	Rattus norvegicus DEAD (Asp-Glu-Ala-Asp) box polypeptide 18 (Ddx18), mRNA.
3450025	11.8557	0.0451974	11.8863	0.055963	11.7858	0.0377709	11.8118	0.0434177	12.0013	0.0336064	12.0675	0.0522503	11.9749	0.0423275	11.8271	0.0285783	0.00606565	11.8499	11.9527	-0.102802	ILMN_291190	363061	NM_198788.1	Sdhd	MGC72971	8	NP_942083.1	ILMN_1358688	S	CCCCAGCTGTTGGTGGCTCTGTTTCTAGGGGACTTTTAATCAGGAGATGC	Rattus norvegicus succinate dehydrogenase complex, subunit D, integral membrane protein (Sdhd), nuclear gene encoding mitochondrial protein, mRNA.
6900725	8.2832	0.040609	8.30119	0.0485135	8.26432	0.0412532	8.09415	0.0372507	8.38507	0.0618516	8.36208	0.0329875	8.30087	0.0341052	8.25829	0.0524853	0.030145	8.22941	8.33289	-0.103477	ILMN_49771	500297	XM_575645.1	LOC500297			XP_575645.1	ILMN_1368532	S	GGCAAGAGCCCGTCCTCCTTGGTGTGTGCTCTCAGAAGAAGAGAAATGGG	PREDICTED: Rattus norvegicus similar to env precursor (LOC500297), mRNA.
4850673	8.23638	0.0217644	8.29366	0.0320214	8.08454	0.022849	8.20589	0.0230593	8.19418	0.0334567	8.28882	0.0393846	8.12931	0.0298014	8.16426	0.0306493	0.0033284	8.146	8.25326	-0.107259	ILMN_274873	293673	NM_001008305.1	Eif1ad	MGC94083	1	NP_001008306.1	ILMN_1369141	S	GGAGGGGGGCTGTTGTGGGTAGTTGGTTGAGCTTGGAGGCATGCATTAGC	Rattus norvegicus eukaryotic translation initiation factor 1A domain containing (Eif1ad), mRNA.
2120315	7.94139	0.060055	7.95815	0.068907	7.86311	0.0509027	7.81413	0.0287395	8.08173	0.0625715	8.05534	0.0368536	8.03839	0.0484812	7.89112	0.027013	0.0348936	7.90169	8.00915	-0.107464	ILMN_266514	114002	XM_001064811.1	Ndst2_predicted			XP_001064811.1	ILMN_1373189	S	ACCTCTGACCTATGAACCTGGGAGGTGAGGAAGAGAGGGTCCAGGGAAGG	PREDICTED: Rattus norvegicus N-deacetylase/N-sulfotransferase (heparan glucosaminyl) 2 (predicted) (Ndst2_predicted), mRNA.
1400170	7.96628	0.0344948	7.92424	0.0275449	7.81809	0.0271535	7.78018	0.0253034	7.84231	0.0313204	7.94505	0.0308896	7.83187	0.0231896	7.81384	0.0327532	0.00540197	7.811	7.91947	-0.108476	ILMN_50269	312654	XM_232287.3	LOC312654			XP_232287.3	ILMN_1354729	S	AAGCCAGCACAGGCAAAGCGACAGCTCACACAGCACCCCCAGTAGAATGG	PREDICTED: Rattus norvegicus hypothetical LOC312654 (predicted) (LOC312654), mRNA.
2570301	8.2681	0.0282992	8.23061	0.0457322	8.1995	0.0298074	8.09235	0.0432401	8.26889	0.0304424	8.20931	0.0241611	8.17381	0.0260711	8.0601	0.0423103	0.0112585	8.13144	8.24423	-0.112787	ILMN_280558	245922	NM_139091.1	Nupl1	p58/p45	15	NP_620791.1	ILMN_1367491	S	GCAGCCCTCGGTCCAGATTATGGGGGAGGATAGGAAAGGGTGTGCTTTGG	Rattus norvegicus nucleoporin like 1 (Nupl1), mRNA.
2320048	8.2347	0.045116	8.1213	0.0317954	8.00229	0.0438902	8.06543	0.0251598	8.11158	0.0477671	8.17961	0.0306139	7.99878	0.0640755	8.12815	0.0320389	0.0318814	8.04866	8.1618	-0.113132	ILMN_288787	300733	NM_001005547.1	Tspan3	Tm4sf8; MGC95296	8	NP_001005547.1	ILMN_1359191	S	AGGGAGGACGCCAGCTGTCTGGTGCCGCTCACCAGTGTCCTTTTAAAGAA	Rattus norvegicus tetraspanin 3 (Tspan3), mRNA.
5690735	9.07474	0.0432792	8.92977	0.0562577	8.86235	0.0588774	8.80757	0.0351166	9.00348	0.0456694	8.93653	0.0610919	8.99715	0.0424243	8.81988	0.0424603	0.034726	8.87174	8.98613	-0.114391	ILMN_269652	308942	XM_219270.3	Rab6ip1_predicted		1	XP_219270.3	ILMN_1351816	S	CGGGCCATGCACAGGTGTGCGAGTGGGAGATCCCATGCTCAAAGGGATTT	PREDICTED: Rattus norvegicus Rab6 interacting protein 1 (predicted) (Rab6ip1_predicted), mRNA.
2970181	8.54252	0.0552481	8.64403	0.0491313	8.34527	0.0473702	8.39034	0.0404113	8.53673	0.0392065	8.45011	0.0425783	8.58267	0.0463311	8.39213	0.0456708	0.00709544	8.4276	8.54335	-0.115747	ILMN_295239	252924	NM_145780.1	Nr2c1		7	NP_665723.1	ILMN_1351390	S	GTGGAGGTCACCCTGCTCCAGGCTAAGTTTACCGTTCCTTCTCGGAACAC	Rattus norvegicus nuclear receptor subfamily 2, group C, member 1 (Nr2c1), mRNA.
6620309	8.06011	0.0544177	7.87389	0.0450825	7.85864	0.0471371	7.83669	0.032517	7.86051	0.0394328	7.78932	0.0163641	7.69647	0.0468229	7.72567	0.0386774	0.00119312	7.77937	7.89596	-0.116589	ILMN_302988	303882	NM_001008336.1	Tnk2	MGC94214	11	NP_001008337.1	ILMN_1351703	S	GGGAACCCCTGTAGGAATGTGGAGTGTTGGACAGAATGTGACCTGTGGCT	Rattus norvegicus tyrosine kinase, non-receptor, 2 (Tnk2), mRNA.
6110603	8.87447	0.0342093	8.72205	0.0434607	8.59422	0.0292806	8.65099	0.0291586	8.71459	0.0671806	8.73097	0.0296548	8.61006	0.0514236	8.71568	0.0384502	0.0188318	8.64274	8.76052	-0.117781	ILMN_50342	499288	XM_574587.2	RGD1562983_predicted		1	XP_574587.2	ILMN_1366200	S	TGGGATGACCCAGGAAGGCCCACACCTGCTGCTTGCTCCTATTACCCCTT	PREDICTED: Rattus norvegicus similar to ovary-specific MOB-like protein (predicted) (RGD1562983_predicted), mRNA.
4590600	9.75507	0.0486063	9.55398	0.0649728	9.52731	0.0471339	9.4652	0.039062	9.58556	0.0426038	9.72926	0.0614064	9.6172	0.0327312	9.52996	0.0454467	0.0194388	9.53492	9.65597	-0.121052	ILMN_276030	299147	XM_001080781.1	Ppp2r5e_predicted			XP_001080781.1	ILMN_1360812	S	CCAGCGGTTGTTGTCGATTCTTGTTCTATAGCTCATCGCAGCGCCAGCCC	PREDICTED: Rattus norvegicus protein phosphatase 2, regulatory subunit B (B56), epsilon isoform (predicted) (Ppp2r5e_predicted), mRNA.
2850193	8.83384	0.0216164	8.88075	0.0609008	8.62405	0.043363	8.74252	0.0482674	8.88541	0.0330845	8.9557	0.0805224	8.78324	0.0453314	8.90006	0.0690524	0.0279372	8.76247	8.88893	-0.126461	ILMN_57677	362836	XM_343164.2	Dazap1_predicted			XP_343165.2	ILMN_1354101	S	CGGGCTGGGGTGCGGGCAGAGACTACTGCGTGCGTTTGGTTTTTTGTTCA	PREDICTED: Rattus norvegicus DAZ associated protein 1 (predicted) (Dazap1_predicted), mRNA.
2320129	8.06879	0.0391048	8.04006	0.0493539	7.95671	0.0376694	7.85131	0.0265048	8.01504	0.0353061	8.08792	0.0487977	7.94316	0.0251959	7.93044	0.0369702	0.0178123	7.92041	8.05295	-0.132546	ILMN_58480	500411	XM_575773.2	RGD1564940_predicted		5	XP_575773.1	ILMN_1361346	S	GTTGGTCCCCGCAAGGTTAAGCTCAGTTTGCTTTAGAGGGTCTTTTTAAG	PREDICTED: Rattus norvegicus similar to RIKEN cDNA 3000004N20 (predicted) (RGD1564940_predicted), mRNA.
2320609	9.36905	0.0535221	9.38267	0.0535495	9.24845	0.0399373	9.25708	0.0342544	9.8265	0.0971768	9.67109	0.0409758	9.63235	0.068515	9.57108	0.0573657	9.65482e-06	9.42724	9.56233	-0.13509	ILMN_278842	84398	NM_053383.1	Cd93	C1qRp; Ly68	3	NP_445835.1	ILMN_1348939	S	GTGATGGAAGCCAGCTATAAGTATGTTAGACACGAGCTTTCCAGGACCCC	Rattus norvegicus CD93 molecule (Cd93), mRNA.
6840647	7.2218	0.038761	7.38361	0.0542301	7.26663	0.0495527	7.11171	0.0329223	7.42982	0.0489049	7.29564	0.0926762	7.26319	0.0617157	7.14091	0.0302867	0.0261336	7.19561	7.33272	-0.137108	ILMN_296649	308843	NM_001009965.2	Tsku		1	NP_001009965.1	ILMN_1376612	S	AAGACTCTGTTCTGGGTGTGGGCTGGGGATCTTGGGAAGAAGCCAGTTGG	Rattus norvegicus tsukushin (Tsku), mRNA.
2350324	8.43311	0.0242011	8.30748	0.0505539	8.1358	0.0480403	8.19985	0.0361044	8.27741	0.0211361	8.32462	0.0501137	8.22125	0.0480283	8.23643	0.0202164	0.00753915	8.19833	8.33565	-0.13732	ILMN_273205	363462	NM_001007756.1	Gemin8	MGC94189	X	NP_001007757.1	ILMN_1349584	S	CAAAGAAAGAGGCCTGTATGCCAACATGGCGGACACAGTCTGTCAGCCAC	Rattus norvegicus gem (nuclear organelle) associated protein 8 (Gemin8), mRNA.
6520632	7.71941	0.0438143	7.77325	0.0399645	7.48817	0.0452398	7.60994	0.0156857	7.67776	0.0361539	7.77184	0.0719262	7.60987	0.0612886	7.67438	0.0393963	0.0226838	7.59559	7.73556	-0.139975	ILMN_267221	24750	NM_001008855.1	RT1-N3		20	NP_001008855.1	ILMN_1368471	S	CTCATCTAGGATACCGCTCTGGGACTTTAGGATTTCTAAGCTTGTCACCC	Rattus norvegicus RT1 class Ib gene, H2-TL-like, grc region (N3) (RT1-N3), mRNA.
2480687	9.80255	0.0551397	9.77463	0.0837879	9.75538	0.028784	9.66628	0.0280594	9.92029	0.0502609	9.93584	0.0429928	9.7933	0.0301158	9.6461	0.0615087	0.0216813	9.71526	9.85833	-0.143064	ILMN_60629	303351	XM_220753.3	Rhot1_predicted			XP_220753.3	ILMN_1353460	S	TAAAGAAGCCACCCTGACCACCGCTGACTCACCCAGAGTGAAAACCGTCC	PREDICTED: Rattus norvegicus ras homolog gene family, member T1 (predicted) (Rhot1_predicted), mRNA.
2470102	9.02399	0.0442844	8.86286	0.0767081	8.81489	0.0485724	8.81034	0.0443797	8.80385	0.0428062	8.90673	0.0560287	8.72625	0.0525765	8.67088	0.0634679	0.0287617	8.75559	8.89936	-0.14377	ILMN_280751	315792	XR_009637.1	RGD1307526				ILMN_1370599	S	GGCGCTGTGTGAACATGAGTGGTTTGCAGCTGAATGGCAGTGGTTACGTC	PREDICTED: Rattus norvegicus similar to modulator of estrogen induced transcription, transcript variant 1 (RGD1307526), misc RNA.
1450059	10.4719	0.0639266	10.4302	0.107738	10.1993	0.034878	10.247	0.0666897	10.5	0.0770296	10.6099	0.0581043	10.6486	0.0633701	10.3288	0.0539848	0.00562686	10.3559	10.503	-0.147091	ILMN_57678	500840	XM_580127.1	LOC500840			XP_580127.1	ILMN_1352296	S	GTCAGCTCGTGGCTCCTGAAGACTGATGTTCTCTCCCAAACACTGGTCAC	PREDICTED: Rattus norvegicus LOC500840 (LOC500840), mRNA.
6400520	9.4764	0.0618923	9.55179	0.0680406	9.48527	0.0663563	9.37474	0.0820148	9.60894	0.0248567	9.75209	0.0617296	9.34885	0.0325616	9.59104	0.0864653	0.020155	9.44998	9.5973	-0.147327	ILMN_284629	83514	NM_031345.1	Tsc22d3	Dsipi; Gilz	X	NP_112635.1	ILMN_1363488	S	TGATCCCTTCGGGGCCTGGAAAATGCACCCAGGAAGCTTGTGAAAGAAGG	Rattus norvegicus TSC22 domain family, member 3 (Tsc22d3), mRNA.
2060398	7.7832	0.100231	7.55428	0.0491585	7.48143	0.0207296	7.44525	0.0286402	7.70086	0.0943516	7.56734	0.0399827	7.56649	0.0218323	7.51986	0.029033	0.0274802	7.50326	7.65142	-0.148165	ILMN_58659	499785	XM_580016.1	LOC499785			XP_580016.1	ILMN_1353417	S	GGGAACTGGGGTCAAGTTTGTGGCTTCCTGTTGGCTTCTGTGAGCACGGC	PREDICTED: Rattus norvegicus LOC499785 (LOC499785), mRNA.
1580152	7.9986	0.0647124	7.85002	0.0581466	7.80395	0.0648602	7.7348	0.0479395	8.05436	0.0625089	8.02784	0.0554418	7.95872	0.0509497	7.84033	0.0274219	0.0166347	7.83445	7.98271	-0.148255	ILMN_51182	289734	XM_214078.3	Smtn_predicted			XP_214078.3	ILMN_1358023	S	GGATGCTGGTGGACTGTGTACCCTTGGTGGAGGTGGAGGACATGATGATC	PREDICTED: Rattus norvegicus smoothelin (predicted) (Smtn_predicted), mRNA.
6100041	10.1464	0.0396938	10.2088	0.08369	9.97724	0.0415456	9.95912	0.0488979	10.0906	0.0401843	10.2313	0.0556227	10.0243	0.0470665	10.1094	0.0617872	0.0447244	10.0175	10.1693	-0.151783	ILMN_281965	308837	XR_008152.1	RGD1305036_predicted				ILMN_1349474	S	ACAGGTGGAAACCAGCATCGAGGGCACCATCCCCTTCAGTAAGCCTGTGA	PREDICTED: Rattus norvegicus similar to RIKEN cDNA 2610034N24 (predicted) (RGD1305036_predicted), mRNA.
4120041	7.5091	0.0452273	7.3837	0.0483494	7.3263	0.0457025	7.41252	0.0286775	7.50962	0.068366	7.59498	0.0568508	7.35411	0.0300798	7.29458	0.0403429	0.0104441	7.34688	7.49935	-0.15247	ILMN_277016	64511	NM_172034.2	Fntb	MGC105303	6	NP_742031.1	ILMN_1352070	S	GGGACAGTGACCAGCAGGAAGGCAAGTGCTGTCCGTGTGCTGAATTCTGG	Rattus norvegicus farnesyltransferase, CAAX box, beta (Fntb), mRNA.
2630463	9.42922	0.070995	9.61124	0.0542227	9.34887	0.0631607	9.24269	0.0374296	9.37326	0.0587477	9.55376	0.0604867	9.30864	0.0198861	9.44287	0.0594078	0.0103081	9.33577	9.49187	-0.156104	ILMN_54791	293663	XM_215201.4	Rbm4_predicted		1	XP_215201.4	ILMN_1349390	S	CCGAGCTGCGGTTGTGCATGAGAATACACCCTTCGTGGTACCCCATCTCC	PREDICTED: Rattus norvegicus RNA binding motif protein 4 (predicted) (Rbm4_predicted), mRNA.
2680280	10.2423	0.0832563	10.3544	0.0569364	10.1342	0.0705011	10.1543	0.0338708	10.2469	0.0773488	10.1536	0.0756851	9.97174	0.0507904	10.0613	0.037455	0.0446955	10.0804	10.2493	-0.168919	ILMN_270195	192356	NM_138919.2	Unc50	Uncl	9	NP_620274.1	ILMN_1370934	S	TGCTGTACGGACTATCACTGGCGCTGGGATGGAACTTTACCCACACGTTG	Rattus norvegicus unc-50 homolog (C. elegans) (Unc50), mRNA.
540372	9.52221	0.0859307	9.52273	0.0681467	9.49961	0.0675854	9.15281	0.0907908	9.63895	0.0479792	9.6965	0.0828804	9.53106	0.0621643	9.51408	0.0741308	0.0127728	9.42439	9.5951	-0.170708	ILMN_56513	289138	XM_213907.4	RGD1304982_predicted		13	XP_213907.4	ILMN_1361374	S	GGTACTGTGAGTTCCTTGAGAAGTAGGTACTGTGTCTGGATCACCTGCTG	PREDICTED: Rattus norvegicus similar to RIKEN cDNA 2810025M15 (predicted) (RGD1304982_predicted), mRNA.
4230541	10.1881	0.0780148	10.0721	0.114935	10.0386	0.046289	10.0069	0.0734583	10.2463	0.0600851	10.2699	0.0485972	10.1791	0.0415041	9.86453	0.0867196	0.0398496	10.0223	10.1941	-0.171828	ILMN_290581	316575	NM_001031659.1	Trip12	MGC125132; Gtl6; MGC124674	9	NP_001026829.1	ILMN_1353794	S	GCAGCAGAGGTTGTTTCTCCAGTTTGTGACTGGTAGCCCACGATTGCCAG	Rattus norvegicus thyroid hormone receptor interactor 12 (Trip12), mRNA.
510408	12.1997	0.0658883	12.0651	0.0760924	11.8735	0.0865809	11.9452	0.0266056	12.1249	0.0581892	12.0926	0.0587064	12.1596	0.0835986	11.8155	0.040293	0.0140316	11.9484	12.1206	-0.172141	ILMN_266563	309131	XM_001065221.1	Slc22a18			XP_001065221.1	ILMN_1354917	S	GTTGTGGGCCTGGGCATGGCACTGATGTCCAATGTGTTCCACTTCTGCCT	PREDICTED: Rattus norvegicus solute carrier family 22 (organic cation transporter), member 18, transcript variant 2 (Slc22a18), mRNA.
4920746	8.3644	0.0366155	8.36355	0.101577	8.43501	0.0779222	8.1066	0.0735097	8.52187	0.0702209	8.6078	0.0305339	8.31194	0.11386	8.28952	0.0850858	0.0327915	8.28577	8.46441	-0.17864	ILMN_59359	24654	XM_342524.3	Plcb1		3	XP_342525.3	ILMN_1373798	S	ACTGTATCCCTGACACCTTTAAACTACTGAGAATAACGTGGTTGGCCGTG	PREDICTED: Rattus norvegicus phospholipase C, beta 1 (Plcb1), mRNA.
1450725	11.9918	0.0771813	12.0243	0.0866931	11.7975	0.0468506	11.7548	0.0896666	12.0225	0.0975178	12.2653	0.0527531	11.9974	0.0509449	12.0362	0.0933138	0.0218905	11.8965	12.076	-0.179496	ILMN_290308	282708	NM_172320.1	Afm		14	NP_758823.1	ILMN_1361321	S	TGAGCACCTGAAAGCCGACACCACCTATGCACTCCCATCAGTCTCTGCAC	Rattus norvegicus afamin (Afm), mRNA.
6220471	9.29423	0.0854077	9.58901	0.0765649	9.30659	0.077782	9.28624	0.0958068	9.68206	0.0945239	9.63648	0.0920198	9.5353	0.0739124	9.30017	0.0832675	0.0233401	9.35707	9.55044	-0.19337	ILMN_272218	282819	NM_172243.1	Ppif	MGC93084; PPIase	16	NP_758443.1	ILMN_1367133	S	CCTTAGCAAGTGTCTCGGTGATTGCCATTGTGTGTGCCTTGGACATCGGC	Rattus norvegicus peptidylprolyl isomerase F (cyclophilin F) (Ppif), nuclear gene encoding mitochondrial protein, mRNA.
6480154	12.3706	0.0705102	12.3076	0.104672	12.1811	0.0417016	12.1279	0.0483152	12.3504	0.07239	12.5845	0.102522	12.2944	0.0467784	12.2185	0.0690265	0.0353419	12.2055	12.4033	-0.197787	ILMN_62002	171133	XM_579628.1	Gcsh			XP_579628.1	ILMN_2039266	A	ACCAGCCACAGTTACAAGGTGGGATGCTACCTACTGGTTATGGGAATTTC	PREDICTED: Rattus norvegicus glycine cleavage system protein H (aminomethyl carrier) (Gcsh), mRNA.
50075	8.75139	0.0408036	8.7498	0.0612505	8.5661	0.026843	8.55814	0.0523653	8.69665	0.0483715	8.79897	0.0376199	8.53273	0.0375851	8.53978	0.0262972	0.00194981	8.54918	8.7492	-0.200019	ILMN_295834	114514	NM_053722.1	Clasp2		8	NP_446174.1	ILMN_1349509	S	TGTAAAGGGCGTGAGCGGAGAGAACTGGATGGGTGATTGGTCGGAGAAGC	Rattus norvegicus CLIP associating protein 2 (Clasp2), mRNA.
580408	8.56843	0.0607439	8.60843	0.0655941	8.45681	0.0478992	8.38778	0.0575452	8.64859	0.0503324	8.79305	0.0875939	8.41166	0.0571848	8.5547	0.0349734	0.00885456	8.45274	8.65462	-0.201885	ILMN_283037	361256	XM_001056293.1	Svil_predicted			XP_001056293.1	ILMN_1362866	S	AGCCTTAGGTCTGGCTTGTGCCGAGTTCTGCTTCCGGTGCTAAAGCGAGC	PREDICTED: Rattus norvegicus supervillin (predicted) (Svil_predicted), mRNA.
2100041	7.67137	0.0612671	7.39523	0.0920255	7.2974	0.0334591	7.21326	0.0284094	7.67181	0.0911254	7.47884	0.0702128	7.45632	0.0383322	7.40834	0.0643047	0.00259419	7.34383	7.55431	-0.210486	ILMN_302851	24153	NM_012488.1	A2m	Mam; AI893533; MGC114358; A2maa; A2MAC1; A2m1; RATA2MAC1	4	NP_036620.1	ILMN_1352975	S	GCCTGAGGACGCAGTGAATAAGAAGTGTTTCGCCAGAGCCCTGACCTCAG	Rattus norvegicus alpha-2-macroglobulin (A2m), mRNA.
870358	9.2412	0.0947005	9.4032	0.135743	9.01228	0.0804845	9.04197	0.0402559	9.37568	0.0778125	9.43036	0.0594666	9.2416	0.0917846	9.2967	0.0539285	0.0435612	9.14814	9.36261	-0.214473	ILMN_271245	364837	NM_001013233.1	Gypc	GPC; MGC124900	18	NP_001013251.1	ILMN_1650650	S	ATGGCCGCCACCAGCCGAAGGAGCTTCAATTCCTCAGAATGTCGTGGGGA	Rattus norvegicus glycophorin C (Gerbich blood group) (Gypc), mRNA.
2940142	9.82701	0.0961394	10.0185	0.115109	9.85015	0.0788848	9.85883	0.0587048	10.2661	0.11533	10.1847	0.0891384	9.83312	0.100524	9.86081	0.0609646	0.0386564	9.85073	10.0741	-0.223343	ILMN_264183	245961	NM_139102.2	Dmgdh	Me2GlyDH	2	NP_620802.2	ILMN_1364121	S	CCAGTTGAGCTCAGTGAAGTGGGACAACAAGTGGAGGTTGAACTACTGGG	Rattus norvegicus dimethylglycine dehydrogenase (Dmgdh), nuclear gene encoding mitochondrial protein, mRNA.
430592	11.3105	0.157859	11.0501	0.0804747	10.7782	0.0859098	10.7519	0.0823054	10.7006	0.0717303	10.9082	0.0817106	10.8103	0.0699544	10.7296	0.0698039	0.00869761	10.7675	10.9924	-0.224861	ILMN_68987	299207	XM_216756.4	RGD1310769_predicted		6	XP_216756.3	ILMN_1359799	S	CTGCCCAGAGCAGCTGCAAGCAAGGGCTGCTTCATGGGGCTAAGCACATA	PREDICTED: Rattus norvegicus similar to HSPC288 (predicted) (RGD1310769_predicted), mRNA.
1990411	10.3074	0.112204	10.4034	0.144469	9.95416	0.120243	10.2158	0.0918935	10.5003	0.0867096	10.3467	0.110533	10.4546	0.0715942	9.94564	0.113596	0.0296985	10.1425	10.3894	-0.24689	ILMN_284536	292541	XM_001066862.1	Nalp12_predicted			XP_001066862.1	ILMN_1357127	S	GTGGCTTTTCGGAATGGACCTGAACAAAGTGACCCACAGGAGGATGGCGG	PREDICTED: Rattus norvegicus NACHT, leucine rich repeat and PYD containing 12 (predicted) (Nalp12_predicted), mRNA.
2650671	12.0675	0.0671737	11.8915	0.149358	11.8263	0.152471	11.6851	0.0740185	12.403	0.108125	12.3606	0.0854312	12.1108	0.0834987	12.0411	0.185406	0.0197264	11.9158	12.1806	-0.264815	ILMN_281526	83784	NM_031835.1	Agxt2	AGT2	2	NP_114023.1	ILMN_1362683	S	GTCGCCGATGAGTCCTGAAGTAAATCCTTTCCGTGACACTACCTCTGGGC	Rattus norvegicus alanine-glyoxylate aminotransferase 2 (Agxt2), mRNA.
2100520	11.3982	0.0372796	11.6237	0.136122	11.3089	0.102339	11.3855	0.0741816	11.6896	0.111819	11.964	0.127125	11.3793	0.0855453	11.4791	0.0911381	0.0122946	11.3882	11.6689	-0.280687	ILMN_297762	300514	NM_001025660.1	Ei24	MGC112713	8	NP_001020831.1	ILMN_1352635	S	GGGGGAAAGGAGCCTAAGAGATGGGACAGATAGACCTCAGCCAAACTGGT	Rattus norvegicus etoposide induced 2.4 mRNA (Ei24), mRNA.
870600	11.6009	0.117779	11.5863	0.166641	11.0808	0.0771913	10.9275	0.108672	11.61	0.115799	11.7086	0.115422	11.6095	0.169527	11.5734	0.0742411	0.00596949	11.2978	11.6265	-0.328636	ILMN_268650	85430	NM_053523.1	Herpud1	Sup	19	NP_445975.1	ILMN_1370868	S	ACAGAAGGCCCAGGGTCGCATGTTCTGCCTGAGCACCTCCCCAGACGTGT	Rattus norvegicus homocysteine-inducible, endoplasmic reticulum stress-inducible, ubiquitin-like domain member 1 (Herpud1), mRNA.
1850369	9.70105	0.0762862	9.70686	0.150589	9.49389	0.103066	9.37279	0.0810386	9.85262	0.130272	10.0158	0.106229	9.57936	0.10996	9.45621	0.101242	0.0307338	9.47556	9.81907	-0.343509	ILMN_298703	25507	NM_012999.1	Pcsk6	Spc4; Pace4	1	NP_037131.1	ILMN_1350031	S	CTCTGTTCTCGGGTGGACACTGCTCTGGCCCAGTATAGTACAAGCCTACG	Rattus norvegicus proprotein convertase subtilisin/kexin type 6 (Pcsk6), mRNA.
2350348	8.0515	0.0688104	8.05537	0.257374	7.81474	0.0619986	7.7181	0.0612021	8.95038	0.0528789	9.18681	0.185612	8.77389	0.212341	8.55629	0.123746	4.54029e-06	8.21575	8.56102	-0.345262	ILMN_298307	304301	NM_001037217.1	Mmd2		12	NP_001032294.1	ILMN_1356032	S	GGGGCAGGGTCTTCGCCTATTAGAATGAGTGGAATGCCTCCATCCCTCAA	Rattus norvegicus monocyte to macrophage differentiation-associated 2 (Mmd2), mRNA.
6020739	11.508	0.199775	11.144	0.145783	10.6905	0.273041	10.3622	0.141532	11.6816	0.120595	11.1494	0.0938979	11.4301	0.158938	11.2968	0.126651	0.00147243	10.9449	11.3707	-0.425824	ILMN_284064	364773	NM_001014240.2	LOC364773	TBER1-S; TBER1; x56		NP_001014262.2	ILMN_1373236	S	AAGAATGGGTGGACCAGAACTCCCCCGTTCTCTTGGATGATCCAATTCTC	Rattus norvegicus similar to liver regeneration-related protein LRRG07 (LOC364773), mRNA.
5720176	8.25363	0.0790809	8.34349	0.0651182	7.96633	0.047266	8.41022	0.0787174	9.15339	0.18725	9.56708	0.223963	8.73632	0.264557	8.49907	0.135096	3.31835e-05	8.40298	8.8294	-0.426417	ILMN_277282	29295	XM_001070818.1	Cyp2b15			XP_001070818.1	ILMN_1373225	S	CCTCATGTTTCTGCCTCTGGGGGACCTGCTGAAAACCAGGCTCAAGGCCA	PREDICTED: Rattus norvegicus cytochrome P450, family 2, subfamily b, polypeptide 15, transcript variant 2 (Cyp2b15), mRNA.
5860279	11.3327	0.0875584	11.3072	0.108739	10.8776	0.12331	10.8309	0.100337	11.2328	0.235856	10.7471	0.289525	10.8989	0.235847	10.2842	0.157813	0.0355576	10.7229	11.1549	-0.432046	ILMN_59826	289178	XM_213925.3	Dpt_predicted		13	XP_213925.1	ILMN_1374030	S	CTGGGTAGACAGGAGTGGCAAGGGAAGAAGGGATCTTGGGTTATCCACAG	PREDICTED: Rattus norvegicus dermatopontin (predicted) (Dpt_predicted), mRNA.
7050114	9.20889	0.136027	9.23019	0.120189	8.87019	0.150274	9.03268	0.140771	9.31464	0.205894	9.08606	0.127306	8.04874	0.209778	8.6746	0.236302	0.0043136	8.65655	9.20994	-0.55339	ILMN_283865	414819	NM_001008839.1	RT1-CE16		20|NW_047606.1	NP_001008839.1	ILMN_1373123	S	AGGAGAAACACAGGTGGAAAAGTAGGAGTCTACGCCCCTGCTCCAAGCAG	Rattus norvegicus RT1 class I, CE16 (RT1-CE16), mRNA.
3520441	10.1304	0.198816	11.1086	0.23856	9.54926	0.182284	9.58168	0.181783	11.6399	0.0882477	11.8276	0.288408	11.6624	0.454349	11.2903	0.280102	5.9903e-06	10.5209	11.1766	-0.655673	ILMN_283059	266602	NM_152936.1	Spink1	Psti	18	NP_690919.1	ILMN_1371222	S	GCCCCAGGGATTATGATCCTGTGTGTGGTACTGACGGAAAAACTTACGCC	Rattus norvegicus serine peptidase inhibitor, Kazal type 1 (Spink1), mRNA.
3290551	10.6822	0.266787	11.0677	0.171899	9.94272	0.291571	11.0011	0.146166	11.1956	0.382205	10.8879	0.107424	10.064	0.335208	10.1993	0.249033	0.0398847	10.3018	10.9584	-0.656599	ILMN_300024	360704	NM_001013184.1	Hmgn1		11	NP_001013202.1	ILMN_1350032	S	CGGTTGTTATGAGAGGTCGTAAGGAAACTGGCCAAGTTTGAGGCTGGAGC	Rattus norvegicus high-mobility group nucleosome binding domain 1 (Hmgn1), mRNA.

## Sheet: (3) C (no interactions)
	Log2 expression data
	ASC		USC		ALC		ULC		ASH		USH		ALH		ULH		p value (FDR)	Averages		Ratio	ANNOTATION
Array_Address_Id	avg	s.e.m.	avg	s.e.m.	avg	s.e.m.	avg	s.e.m.	avg	s.e.m.	avg	s.e.m.	avg	s.e.m.	avg	s.e.m.	1-way ANOVA	High fat	Normal chow	Postnatal diet	Transcript	Entrez_Gene_ID	Accession	Symbol	Synonyms	Chromosome	Protein_Product	Probe_Id	Probe_Type	Probe_Sequence	Definition
3520441	10.1304	0.198816	11.1086	0.23856	9.54926	0.182284	9.58168	0.181783	11.6399	0.0882477	11.8276	0.288408	11.6624	0.454349	11.2903	0.280102	5.9903e-06	11.605	10.0925	1.51256	ILMN_283059	266602	NM_152936.1	Spink1	Psti	18	NP_690919.1	ILMN_1371222	S	GCCCCAGGGATTATGATCCTGTGTGTGGTACTGACGGAAAAACTTACGCC	Rattus norvegicus serine peptidase inhibitor, Kazal type 1 (Spink1), mRNA.
2320403	12.2508	0.247922	12.6229	0.248541	11.5184	0.356481	10.9975	0.382734	12.5727	0.180398	13.4994	0.12774	13.1482	0.198533	12.117	0.275878	0.000143131	12.8343	11.8474	0.986951	ILMN_266519	54232	NM_019292.3	Ca3	Car3	2	NP_062165.2	ILMN_1368331	S	CCTGAGACAGGAAGGAGGGAATGCCAGCACTGAAGCTGAGAGTTTGTACT	Rattus norvegicus carbonic anhydrase 3 (Ca3), mRNA.
2350348	8.0515	0.0688104	8.05537	0.257374	7.81474	0.0619986	7.7181	0.0612021	8.95038	0.0528789	9.18681	0.185612	8.77389	0.212341	8.55629	0.123746	4.54029e-06	8.86684	7.90993	0.956914	ILMN_298307	304301	NM_001037217.1	Mmd2		12	NP_001032294.1	ILMN_1356032	S	GGGGCAGGGTCTTCGCCTATTAGAATGAGTGGAATGCCTCCATCCCTCAA	Rattus norvegicus monocyte to macrophage differentiation-associated 2 (Mmd2), mRNA.
60008	8.05169	0.0946493	7.97129	0.209965	7.71269	0.0831782	7.65954	0.0581024	8.81514	0.147121	8.83049	0.127536	8.82808	0.256497	8.63868	0.256293	0.000192288	8.7781	7.84881	0.929294	ILMN_281306	498335	NM_001017496.1	Cxcl13		14	NP_001017496.1	ILMN_1356758	S	AGGTCCCTAAGAAGCAGACGCATTACCAGCCTAAGGTGATGCAGAGCAGG	Rattus norvegicus chemokine (C-X-C motif) ligand 13 (Cxcl13), mRNA.
2570088	8.37467	0.139891	7.87992	0.144411	8.21518	0.113023	7.82485	0.079198	8.89089	0.178851	8.7467	0.141567	9.16822	0.0946465	9.02895	0.178042	3.67261e-06	8.95869	8.07365	0.885036	ILMN_267329	63840	NM_031678.1	Per2	rPER2	9	NP_113866.1	ILMN_1367467	S	AGCTCTCAGAGTTTGTGCGATGATTTGTGAGCCTTGCCGGACAAGCGGTT	Rattus norvegicus period homolog 2 (Drosophila) (Per2), mRNA.
1500136	8.74354	0.142496	8.59833	0.179287	8.80165	0.0987193	9.37809	0.169601	9.67006	0.0606794	9.61429	0.245688	9.59358	0.132517	10.0407	0.243543	0.000142947	9.72966	8.8804	0.849263	ILMN_297726	114628	NM_053754.2	Abcg5	sterolin 1	6	NP_446206.2	ILMN_1358631	S	AGGGCTCCGAGAACTCACCGTCCTTTGCTAGTCCAGCTTATGGGGCAGTG	Rattus norvegicus ATP-binding cassette, sub-family G (WHITE), member 5 (Abcg5), mRNA.
6130136	8.95178	0.152128	8.61856	0.12122	8.49034	0.174314	9.00699	0.0968801	9.8656	0.126426	9.09901	0.159533	9.77576	0.279162	9.36503	0.113684	0.000153239	9.52635	8.76692	0.759431	ILMN_278633	25146	NM_012753.1	Cyp17a1	Cyp17	1	NP_036885.1	ILMN_1354561	S	AGCACCTAGAGGCCACAACTAACATCCCCGATCCATACCTCAACACCCAC	Rattus norvegicus cytochrome P450, family 17, subfamily a, polypeptide 1 (Cyp17a1), mRNA.
5690270	11.1531	0.167843	11.7612	0.144562	11.5198	0.168674	10.9805	0.158134	11.8445	0.158315	12.351	0.128364	12.2136	0.151915	12.0225	0.132192	7.41332e-05	12.1079	11.3536	0.754247	ILMN_69352	497901	XM_573087.2	LOC497901		10	XP_573087.2	ILMN_1352458	S	CCCCATTTTGGAGAGGGGTTTCCCTCAGACCCATTGGTGCCTCATGTCGG	PREDICTED: Rattus norvegicus similar to Liver-expressed antimicrobial peptide 2 precursor (LEAP-2) (LOC497901), mRNA.
5720176	8.25363	0.0790809	8.34349	0.0651182	7.96633	0.047266	8.41022	0.0787174	9.15339	0.18725	9.56708	0.223963	8.73632	0.264557	8.49907	0.135096	3.31835e-05	8.98896	8.24342	0.745547	ILMN_277282	29295	XM_001070818.1	Cyp2b15			XP_001070818.1	ILMN_1373225	S	CCTCATGTTTCTGCCTCTGGGGGACCTGCTGAAAACCAGGCTCAAGGCCA	PREDICTED: Rattus norvegicus cytochrome P450, family 2, subfamily b, polypeptide 15, transcript variant 2 (Cyp2b15), mRNA.
6900184	7.50555	0.101554	7.84537	0.157001	7.37379	0.127478	7.19328	0.0537157	7.86434	0.202465	8.74006	0.197789	8.15473	0.437903	7.91354	0.18856	0.00774658	8.16816	7.4795	0.688668	ILMN_271578	362895	XM_001056439.1	Stac3_predicted			XP_001056439.1	ILMN_1353485	S	GCTGAGCATCCTGCACCGATAAGGCCCACACTTCAGGTCCATCCAAACCT	PREDICTED: Rattus norvegicus SH3 and cysteine rich domain 3 (predicted) (Stac3_predicted), mRNA.
6130110	12.9428	0.0651212	13.1352	0.0716346	12.6774	0.0928153	13.1522	0.0680874	13.7633	0.091709	13.76	0.102068	13.2446	0.0803303	13.8619	0.0585912	4.9295e-10	13.6574	12.9769	0.680567	ILMN_262569	80841	NM_030832.1	Fabp7		20	NP_110459.1	ILMN_1361259	S	GGCAAAATGGTTGTGACTCTCACCTTTGGGGATGTCGTTGCTGTTCGCTG	Rattus norvegicus fatty acid binding protein 7, brain (Fabp7), mRNA.
7040139	13.2325	0.189553	12.7983	0.154242	12.9904	0.226641	12.9599	0.156029	13.719	0.124578	13.2745	0.182394	14.0066	0.0832625	13.6879	0.304947	0.00842483	13.672	12.9953	0.676692	ILMN_268774	79243	NM_024391.1	Hsd17b2		19	NP_077367.1	ILMN_1353855	S	TGCTCAGGGAGAATGACTTACCTGTGGATCTGCTTCGCGGCCTACTCCCC	Rattus norvegicus hydroxysteroid (17-beta) dehydrogenase 2 (Hsd17b2), mRNA.
1990315	7.67989	0.0474332	8.12297	0.190172	7.75237	0.060162	7.53773	0.0297311	8.50047	0.103503	8.32546	0.0654128	8.38854	0.127424	8.16886	0.10146	1.47064e-05	8.34583	7.77324	0.572593	ILMN_69329	500080	XM_575430.1	LOC500080			XP_575430.1	ILMN_1362841	S	CACTTTCCCAGCCTGGGCTAAGGTCGGCAACATCACTGATCAGACCTAAC	PREDICTED: Rattus norvegicus similar to solute carrier family 13 (sodium/sulfate symporters), member 4 (LOC500080), mRNA.
5670019	9.84842	0.114987	9.9043	0.0691774	9.76811	0.167279	9.59524	0.0678401	10.7491	0.110313	10.0002	0.140524	10.4148	0.140865	10.1894	0.162781	0.000266626	10.3384	9.77902	0.559352	ILMN_293372	252898	NM_145770.1	Acox2		15	NP_665713.1	ILMN_1370783	S	CGCCTGTTTGAGTGGGCTCAGAAGTACCCAGCCAATACTCAGGAGAACCC	Rattus norvegicus acyl-Coenzyme A oxidase 2, branched chain (Acox2), mRNA.
6520446	13.7625	0.0997828	13.403	0.0661193	13.3278	0.0910745	13.368	0.0577734	14.1301	0.0447526	13.8474	0.108931	14.1837	0.0790358	13.8225	0.0754001	3.46387e-07	13.9959	13.4653	0.530594	ILMN_53371	293656	XM_215189.4	RGD1307603_predicted		1	XP_215189.4	ILMN_1349437	S	CTCCTTCGCCGACTACCGCCTACTGGATTTACTTCTGAACCTAGAGCTCC	PREDICTED: Rattus norvegicus similar to hypothetical protein MGC37914 (predicted) (RGD1307603_predicted), mRNA.
6110035	9.13328	0.0814665	9.43534	0.231287	8.91419	0.096421	8.4051	0.0468297	9.37925	0.0443999	9.87402	0.118993	9.31052	0.164742	9.42941	0.120244	2.42019e-05	9.4983	8.97198	0.526319	ILMN_279915	312320	XM_001055450.1	Igf2bp3			XP_001055450.1	ILMN_1353191	S	GACCTGCTCTCCTGCTTGGATCTCAGGGGAGGTATGCTTAAGGCCAGAGC	PREDICTED: Rattus norvegicus insulin-like growth factor 2, binding protein 3 (Igf2bp3), mRNA.
3840592	11.6714	0.201592	12.0414	0.160574	12.0996	0.153182	11.5858	0.152043	12.5852	0.159136	12.2333	0.066699	12.2977	0.182609	12.331	0.141667	0.014062	12.3618	11.8496	0.512224	ILMN_268122	25106	NM_031546.1	Rgn	Rc; Reguc	X	NP_113734.1	ILMN_1372884	S	CAAACACTGGAGCACAAACTGTGGTTTTAACTGCCACCTAGTGGCTATAC	Rattus norvegicus regucalcin (senescence marker protein-30) (Rgn), mRNA.
4480047	9.97888	0.0830692	10.3802	0.121977	10.0874	0.15637	9.80278	0.11931	10.4963	0.101342	10.6924	0.0911441	10.7039	0.134077	10.3656	0.0662523	0.000309415	10.5645	10.0623	0.502225	ILMN_270262	498789	XM_001068218.1	RGD1564865_predicted			XP_001068218.1	ILMN_1368626	S	GACCTTGCTGCTACTGCTGGAGGTGATGCTAATGCGACACGGCCCTTCTG	PREDICTED: Rattus norvegicus similar to 20-alpha-hydroxysteroid dehydrogenase (predicted) (RGD1564865_predicted), mRNA.
5360400	9.66049	0.0921229	8.51251	0.201187	8.43013	0.248193	9.04972	0.253555	9.64825	0.220685	8.83839	0.279762	9.39867	0.256907	9.76599	0.311209	0.0112629	9.41283	8.91321	0.499614	ILMN_276826	311637	XM_001071455.1	Slc35c2			XP_001071455.1	ILMN_1373517	S	TCTCAGGTTCAGACTGTGGGACATCTGGGAAGGAGTCATGGAGAGGCTGG	PREDICTED: Rattus norvegicus solute carrier family 35, member C2 (Slc35c2), mRNA.
6200541	10.9977	0.143452	10.5408	0.15762	10.8001	0.117798	10.5117	0.121643	11.2508	0.19471	11.4081	0.0842693	11.2883	0.121603	10.8531	0.281616	0.0185603	11.2001	10.7126	0.487515	ILMN_282713	29168	NM_053299.1	Ubd		20	NP_445751.1	ILMN_1353912	S	CCAGCTCCGTGGCCCAGGTGAAGGAAATGATCGAGAATGTGACCGCTGTG	Rattus norvegicus ubiquitin D (Ubd), mRNA.
3440672	9.2305	0.0772869	9.77846	0.211923	9.77336	0.119331	8.89243	0.126139	9.95234	0.153732	10.4929	0.114008	9.67504	0.183049	9.48427	0.0800507	2.29489e-05	9.90114	9.41869	0.482455	ILMN_263395	192280	NM_138912.2	Ppp1r3b		16	NP_620267.2	ILMN_1355213	S	AGCAAAGCTGTGTGTGTTTCCACGGTGTCGCTGCTAGTTCCCAGAGACCC	Rattus norvegicus protein phosphatase 1, regulatory (inhibitor) subunit 3B (Ppp1r3b), mRNA.
6290139	10.0308	0.193524	10.4045	0.1129	10.8498	0.0539902	9.99563	0.118726	10.608	0.115853	10.7461	0.0625132	11.2082	0.121	10.6287	0.102242	1.43639e-05	10.7978	10.3202	0.477578	ILMN_279507	501907	XM_001074691.1	RGD1559459_predicted			XP_001074691.1	ILMN_1364802	S	CCACGGGATTCCTGTGGTTGGCATTCCTTTGTTTGGAGACCAAAAGGACA	PREDICTED: Rattus norvegicus similar to Expressed sequence AI788959 (predicted) (RGD1559459_predicted), mRNA.
6100161	13.5978	0.0760635	13.4237	0.142967	13.4992	0.0463811	13.1965	0.067341	13.7602	0.116419	14.0697	0.0636535	13.9526	0.0739387	13.8245	0.102943	8.18639e-05	13.9017	13.4293	0.472397	ILMN_287596	64206	NM_022403.1	Tdo2	Tdo; TO	2	NP_071798.1	ILMN_1369462	S	CCTCTCATCGTACCTGGTTCCCCGACACTGGATACCAAAGATGAATCCGA	Rattus norvegicus tryptophan 2,3-dioxygenase (Tdo2), mRNA.
6020739	11.508	0.199775	11.144	0.145783	10.6905	0.273041	10.3622	0.141532	11.6816	0.120595	11.1494	0.0938979	11.4301	0.158938	11.2968	0.126651	0.00147243	11.3895	10.9262	0.463312	ILMN_284064	364773	NM_001014240.2	LOC364773	TBER1-S; TBER1; x56		NP_001014262.2	ILMN_1373236	S	AAGAATGGGTGGACCAGAACTCCCCCGTTCTCTTGGATGATCCAATTCTC	Rattus norvegicus similar to liver regeneration-related protein LRRG07 (LOC364773), mRNA.
6220170	9.01791	0.136422	8.91294	0.180315	8.74158	0.0768877	8.79022	0.0739532	9.36484	0.110578	9.04731	0.0885781	9.65657	0.134109	9.24297	0.122916	0.00201689	9.32792	8.86566	0.462261	ILMN_302201	501979	XM_577408.1	LOC501979		15	XP_577408.1	ILMN_1363871	S	CCAGTCACAGACGAGGACACCTTGACTGGTTTCCTGTTGGGCAGCATTGG	PREDICTED: Rattus norvegicus similar to ATPase, H+ transporting, V1 subunit F (LOC501979), mRNA.
3120524	7.62004	0.0387144	7.73443	0.113891	7.82721	0.0686732	7.51285	0.0585368	8.04001	0.0586858	8.33426	0.0609527	8.12228	0.0743704	8.00033	0.0582194	1.40059e-06	8.12422	7.67363	0.450588	ILMN_288900	298079	NM_001011975.1	Aldh1b1		5	NP_001011975.1	ILMN_1376566	S	GGGGAATAAGGGAACAACTGCTTGCAGATATGGGGCTCCTCTTGGGGAGG	Rattus norvegicus aldehyde dehydrogenase 1 family, member B1 (Aldh1b1), nuclear gene encoding mitochondrial protein, mRNA.
4760427	9.58893	0.0829833	9.81667	0.0586919	9.76249	0.0764727	9.63076	0.0538881	10.1101	0.0801038	10.3574	0.0842156	10.2306	0.114517	9.90281	0.0945933	2.53009e-05	10.1502	9.69971	0.450522	ILMN_69050	498992	XM_574282.2	RGD1560609_predicted		1	XP_574282.2	ILMN_1351302	S	CTGAGGAGCCGAGGTGGAGCCCCTTTGCCTGTCTTAGTGATGGCACTGTA	PREDICTED: Rattus norvegicus similar to Vanin-3 (predicted) (RGD1560609_predicted), mRNA.
2650594	11.6922	0.18646	11.9202	0.124578	12.2425	0.0733116	11.6118	0.151835	12.1828	0.194397	12.4942	0.150749	12.5936	0.161169	11.9735	0.141546	0.0066351	12.311	11.8667	0.444357	ILMN_270942	286954	NM_173295.1	Ugt2b17	2B1	14	NP_775417.1	ILMN_1363130	S	CCTGTTGTCATGCCAGTGCCTTCCCTCTAAAAGAAGACAGCGTTGGGACC	Rattus norvegicus UDP glucuronosyltransferase 2 family, polypeptide B17 (Ugt2b17), mRNA.
4780021	10.1702	0.108582	9.65028	0.21818	9.81487	0.20392	10.7003	0.125579	10.7848	0.17598	10.4127	0.119209	9.93249	0.177494	10.9814	0.219155	0.000595459	10.5278	10.0839	0.443926	ILMN_55701	81806	XM_343823.2	Serpina7		X	XP_343824.2	ILMN_1370979	S	CAGGAGTACAGTGACTGTGGAAGAGGCTAATCCTGTGACCAAACATGCAG	PREDICTED: Rattus norvegicus serine (or cysteine) peptidase inhibitor, clade A (alpha-1 antipeptidase, antitrypsin), member 7 (Serpina7), mRNA.
2690091	10.6218	0.133066	11.2225	0.187609	10.8	0.153113	10.21	0.0976997	11.2472	0.0943582	11.1559	0.0812991	11.1909	0.077624	10.9936	0.128628	0.000290102	11.1469	10.7136	0.433282	ILMN_274680	29223	NM_017135.2	Ak3l1	MGC93541; Ak4; Ak3l2	5	NP_058831.1	ILMN_1375179	S	AGCTGCCTCAGGGCACTCCTCGGTTTGACCATTCTGTACGTGGTTGGGTG	Rattus norvegicus adenylate kinase 3-like 1 (Ak3l1), mRNA.
2100528	10.6331	0.0464318	11.1401	0.136683	10.7655	0.0544256	10.2317	0.0623137	11.136	0.0914312	11.3959	0.0788929	11.0244	0.0789571	10.9412	0.0991608	2.61918e-07	11.1244	10.6926	0.431774	ILMN_263777	25107	NM_053019.2	Avpr1a	V1a; MGC108538; AVPR; V1aR	7	NP_444178.2	ILMN_1371178	S	TCTAACAACCGGAGCCCAACGAACAGCACTGGGATGTGGAAGGACTCGCC	Rattus norvegicus arginine vasopressin receptor 1A (Avpr1a), mRNA.
780075	8.72288	0.034997	9.13094	0.0963123	8.78447	0.0448116	8.82096	0.0686445	9.19068	0.060515	9.53919	0.0526417	9.24753	0.115846	9.2046	0.0725294	1.91346e-06	9.2955	8.86481	0.430686	ILMN_292664	24177	NM_012493.1	Afp		14	NP_036625.1	ILMN_1350892	S	AGCACGCGGCTGTCACTGCTGATTTCTCTGGCCTCTTGGAGAAGTGCTGC	Rattus norvegicus alpha-fetoprotein (Afp), mRNA.
3170373	12.7498	0.155558	12.7375	0.110859	12.4971	0.200168	12.1035	0.158743	12.7238	0.107798	13.1669	0.1691	13.2315	0.101837	12.6858	0.165519	0.00515959	12.952	12.522	0.430025	ILMN_267757	25357	NM_012703.2	Thrsp	SPOT14; Lpgp	1	NP_036835.2	ILMN_1368643	S	GACCCCCAACCCCAGGAAAAGGTTGAGGTAGTTGAGTGTGTGGGATGAGC	Rattus norvegicus thyroid hormone responsive (Thrsp), mRNA.
4850315	8.77123	0.123534	9.12903	0.164259	8.87734	0.117371	8.34143	0.0671301	9.06842	0.198182	9.43306	0.148436	9.14986	0.116485	9.16864	0.182841	0.00859349	9.20499	8.77976	0.425236	ILMN_56677	192247	XM_239260.4	Sez6		10	XP_239260.4	ILMN_1368199	S	ATGTTATGGCAGGTACATTCTGGAGACGAGCAGATGTCCAAGGACCCAGG	PREDICTED: Rattus norvegicus seizure related 6 homolog (mouse) (Sez6), mRNA.
4610056	10.5874	0.17648	10.9618	0.121942	11.3554	0.0419741	10.7492	0.121643	11.1064	0.0933128	11.3644	0.0828814	11.7076	0.109494	11.1663	0.107071	7.58817e-05	11.3362	10.9135	0.42273	ILMN_279175	305264	XM_001074665.1	Ugt2b10_predicted			XP_001074665.1	ILMN_1366231	S	GAATCCACCACGATCAGCCAGTGAAACCTCTGGATAGAGCCGTCTTCTGG	PREDICTED: Rattus norvegicus UDP glycosyltransferase 2 family, polypeptide B10 (predicted) (Ugt2b10_predicted), mRNA.
6660750	9.38748	0.168169	9.04693	0.104188	9.04028	0.118249	9.38805	0.139213	9.84032	0.128674	9.65014	0.15555	9.66665	0.144516	9.36381	0.181572	0.0273339	9.63023	9.21568	0.414545	ILMN_285006	24791	NM_012656.1	Sparc		10	NP_036788.1	ILMN_1356384	S	CAACTGCTATAGGGCTTTCAGGCTCTTGCTGGGAGCTCTAGGCACTGGGC	Rattus norvegicus secreted protein, acidic, cysteine-rich (osteonectin) (Sparc), mRNA.
540242	12.2846	0.107739	12.3413	0.0894865	12.4258	0.104354	11.9408	0.142557	12.699	0.0643493	12.6572	0.0374949	12.7857	0.0666034	12.4998	0.0841112	0.000274236	12.6604	12.2482	0.412261	ILMN_278461	286953	NM_173294.1	Cyp2b3		1	NP_775416.1	ILMN_1364622	S	TGGCCCCATTTTTCTGATTCTGGGAGACCTGCTGGAGACCAGGCCCAAGG	Rattus norvegicus cytochrome P450IIB3 (Cyp2b3), mRNA.
6400440	11.7146	0.0442715	11.7847	0.117782	11.4356	0.0697534	11.6212	0.063394	12.1028	0.0743142	12.0265	0.0769817	12.0317	0.119227	11.9929	0.0596134	0.000389717	12.0385	11.639	0.399448	ILMN_289474	25492	NM_012988.1	Nfia		5	NP_037120.1	ILMN_1376576	S	AACGCCTCGTCGTAACCAGACATTGTCCAGAAGTTTCAAAGACCCTTCGC	Rattus norvegicus nuclear factor I/A (Nfia), mRNA.
1780300	13.0236	0.0748198	13.4271	0.160342	13.0685	0.0806348	12.6741	0.0332229	13.3886	0.0389666	13.6144	0.0764823	13.5379	0.0442119	13.2477	0.0656469	1.90124e-06	13.4471	13.0483	0.398807	ILMN_285005	25611	NM_013078.1	Otc	MGC108742	X	NP_037210.1	ILMN_1355192	S	GCTGACAGACTACTCACCTGTGCTCCAGAAGCCAAAGTTCTGATGCCTGC	Rattus norvegicus ornithine carbamoyltransferase (Otc), nuclear gene encoding mitochondrial protein, mRNA.
2450131	9.21918	0.0527501	9.14739	0.115918	9.30163	0.0642432	9.09861	0.0874275	9.49898	0.095359	9.64286	0.0655548	9.53697	0.0874538	9.6636	0.0906631	0.00135887	9.5856	9.19171	0.393895	ILMN_51762	361226	XM_341509.3	Cd83_predicted		17	XP_341510.2	ILMN_1358082	S	CTATGAGAGTGAACGGGATGCTGAGCGGATACCGTGTGCTTGCCTCTCAG	PREDICTED: Rattus norvegicus CD83 antigen (predicted) (Cd83_predicted), mRNA.
1090273	10.0894	0.115647	9.91809	0.106718	9.65793	0.111607	9.69777	0.133484	10.4033	0.148229	10.0846	0.20942	10.4539	0.122066	9.98772	0.101644	0.014637	10.2324	9.8408	0.391568	ILMN_289796	83512	NM_031344.2	Fads2	MGC93365; Fadsd6		NP_112634.1	ILMN_1370220	S	TGGCTGGATGCCTACCTCCACAAATGAAGCAGCAGACCTCGTGGCACCCT	Rattus norvegicus fatty acid desaturase 2 (Fads2), mRNA.
130609	8.18458	0.106047	8.72203	0.0892411	8.46145	0.0308878	8.49574	0.11166	8.95389	0.125416	9.09581	0.135567	8.94437	0.13562	8.42031	0.16214	0.00106959	8.85359	8.46595	0.387642	ILMN_282187	84395	NM_053380.1	Slc34a2		14	NP_445832.1	ILMN_1376422	S	CCCGCCCCCAAGTACTGCTTCCAATTGCAGGGTGCTGTAAACAAGAGAGG	Rattus norvegicus solute carrier family 34 (sodium phosphate), member 2 (Slc34a2), mRNA.
610746	10.3232	0.0888409	10.6467	0.113632	10.1877	0.0867258	10.2003	0.0927566	10.5779	0.0982814	10.9644	0.128147	10.6125	0.0638359	10.7209	0.0888948	0.000649102	10.7189	10.3395	0.379431	ILMN_283214	493909	NM_001008527.1	Aox3	Aoh1	9	NP_001008527.1	ILMN_1363705	S	GCCAAAGGTCACGGTTAGGTCAACTAAACCTCATTTCCCAGTGGGTGAAG	Rattus norvegicus aldehyde oxidase 3 (Aox3), mRNA.
6520537	9.3778	0.122875	9.42945	0.131738	9.04948	0.112203	8.86647	0.0533972	9.49665	0.147271	9.64262	0.105227	9.72938	0.174174	9.35496	0.0987593	0.00622325	9.5559	9.1808	0.375103	ILMN_299733	81869	NM_031154.1	Gstm7		2	NP_112416.1	ILMN_1358491	S	CCAACATGTGATTATTTTGGGCAGGTGCAGGCTCCCCGGCAGATGGGGTC	Rattus norvegicus glutathione S-transferase, mu 7 (Gstm7), mRNA.
5360288	9.57844	0.115153	9.61798	0.0762904	9.62089	0.0696751	9.5602	0.0915783	9.84975	0.0566864	10.0322	0.0596513	10.0206	0.0658671	9.96708	0.0591234	0.0010245	9.96741	9.59438	0.373035	ILMN_267972	289668	NM_001011910.1	Lap3		14	NP_001011910.1	ILMN_1376674	S	GATCCCAGCACTTGGGAGGCAGAGGCAGCTGGATTTCTGACTTTGAGACC	Rattus norvegicus leucine aminopeptidase 3 (Lap3), mRNA.
610411	10.7082	0.174787	10.9221	0.203996	10.5584	0.111457	10.5565	0.0917	11.1884	0.158148	11.1554	0.148791	11.2037	0.134167	10.6886	0.0689558	0.030182	11.059	10.6863	0.372742	ILMN_295085	24173	NM_016991.2	Adra1b		10	NP_058687.2	ILMN_1352223	S	ACGTGCGTGTGTCTGTTCGGTGTACGTGTGGGCTGCATGGGTGTGAGTGT	Rattus norvegicus adrenergic, alpha-1B-, receptor (Adra1b), mRNA.
5290239	7.96086	0.0606679	7.87504	0.0653059	7.81598	0.0516225	7.90418	0.0605351	8.30929	0.0909594	8.17395	0.0948113	8.35243	0.100658	8.20798	0.130411	0.00366673	8.26091	7.88902	0.371895	ILMN_278811	24443	NM_017016.1	Hdc	MGC156577	3	NP_058712.1	ILMN_1352199	S	CTGCTGCCCTCTGCAGGCCATGGTGTAGGTGACGGGAGTCTTCAATCAGA	Rattus norvegicus histidine decarboxylase (Hdc), mRNA.
2650397	11.5001	0.131279	11.4657	0.118065	11.1526	0.122881	11.1005	0.0398088	11.5986	0.0965628	11.7044	0.113359	11.8409	0.0908509	11.5218	0.102618	0.00474214	11.6664	11.3047	0.361721	ILMN_285246	25274	NM_012808.1	Tst	RHODAN	7	NP_036940.1	ILMN_2040131	S	GAAGAGCCCAGAGGAGCTGCGTGCCATATTCCAGGACAAGAAGGTGGACC	Rattus norvegicus thiosulfate sulfurtransferase, mitochondrial (Tst), nuclear gene encoding mitochondrial protein, mRNA.
4060121	10.0138	0.0911295	10.1231	0.107234	9.97993	0.112347	10.2032	0.0513028	10.3422	0.089281	10.7443	0.0746665	10.3397	0.0490695	10.3404	0.0749912	0.000384679	10.4416	10.08	0.361637	ILMN_283744	25425	NM_012939.1	Ctsh		8	NP_037071.1	ILMN_1367864	S	GGTATAAGCCACGGCTGCACAGGCCAACTGCTTGGCAGACAAAGGGAGGA	Rattus norvegicus cathepsin H (Ctsh), mRNA.
2650671	12.0675	0.0671737	11.8915	0.149358	11.8263	0.152471	11.6851	0.0740185	12.403	0.108125	12.3606	0.0854312	12.1108	0.0834987	12.0411	0.185406	0.0197264	12.2289	11.8676	0.36129	ILMN_281526	83784	NM_031835.1	Agxt2	AGT2	2	NP_114023.1	ILMN_1362683	S	GTCGCCGATGAGTCCTGAAGTAAATCCTTTCCGTGACACTACCTCTGGGC	Rattus norvegicus alanine-glyoxylate aminotransferase 2 (Agxt2), mRNA.
2320609	9.36905	0.0535221	9.38267	0.0535495	9.24845	0.0399373	9.25708	0.0342544	9.8265	0.0971768	9.67109	0.0409758	9.63235	0.068515	9.57108	0.0573657	9.65482e-06	9.67526	9.31431	0.360942	ILMN_278842	84398	NM_053383.1	Cd93	C1qRp; Ly68	3	NP_445835.1	ILMN_1348939	S	GTGATGGAAGCCAGCTATAAGTATGTTAGACACGAGCTTTCCAGGACCCC	Rattus norvegicus CD93 molecule (Cd93), mRNA.
6020278	7.96912	0.130873	8.11103	0.112201	8.01214	0.0722653	8.38703	0.0627399	8.41269	0.144347	8.51673	0.13265	8.35064	0.155426	8.63732	0.130172	0.0269746	8.47934	8.11983	0.359513	ILMN_284454	316137	NM_001007557.1	Emr1		Un|NW_047936.1	NP_001007558.1	ILMN_1376366	S	CATGGATAAGTGGAACCAAACTCCAAGAGCTTCATGCACCAAGGAGAAAC	Rattus norvegicus EGF-like module containing, mucin-like, hormone receptor-like sequence 1 (Emr1), mRNA.
7000672	12.0242	0.123347	12.2914	0.161822	11.9287	0.0831805	11.9841	0.10279	12.4616	0.0508752	12.4947	0.0930658	12.4961	0.0715034	12.2004	0.0847565	0.00648892	12.4132	12.0571	0.356084	ILMN_47725	310667	XM_227443.2	Lass2_predicted			XP_227443.2	ILMN_1352004	S	GCCAGGGTTGTGCCTTACTGTCCCTTTTCTGGGCCTCATTCTGCCAAAGC	PREDICTED: Rattus norvegicus longevity assurance homolog 2 (S. cerevisiae) (predicted) (Lass2_predicted), mRNA.
6400632	10.075	0.130356	10.2975	0.0981463	9.79897	0.100178	10.1611	0.0822157	10.413	0.0962896	10.4499	0.130457	10.235	0.0920498	10.6559	0.0913281	0.00278228	10.4385	10.0831	0.355337	ILMN_293670	299314	XM_001056015.1	Pfc_mapped			XP_001056015.1	ILMN_1350897	S	CCACTGTGTGAGGTGCTACAGGGGCAGAAGCTGGTGGTGGAAGAGAAACG	PREDICTED: Rattus norvegicus properdin factor, complement (mapped) (Pfc_mapped), mRNA.
4590181	7.54643	0.0569183	7.81018	0.134556	7.50624	0.0578612	7.4221	0.0431752	7.97249	0.120629	8.06975	0.166944	7.93773	0.131602	7.70759	0.0977227	0.0123026	7.92189	7.57124	0.35065	ILMN_266901	315219	NM_001012122.1	Tymp	MGC108801	7	NP_001012122.1	ILMN_1376967	S	AGCAGTCAGCAGCGCCGCACTCTTCTGGGGGCTCTCGTGCTGTCAGATCG	Rattus norvegicus thymidine phosphorylase (Tymp), mRNA.
6350736	9.75054	0.0522843	9.86344	0.104053	9.97884	0.102074	9.85179	0.0862905	10.2454	0.127645	10.3846	0.115602	9.91358	0.130905	10.2762	0.0792282	0.00790109	10.2049	9.86115	0.343788	ILMN_265091	245953	NM_139095.1	Tmem37	Pr1; Pr	Un|NW_047910.1	NP_620795.1	ILMN_1367695	S	GGATCGTCTCTTTGGGCTCTGGTACTTCTGCACCATCAGCAACCACAGTG	Rattus norvegicus transmembrane protein 37 (Tmem37), mRNA.
1570632	7.88221	0.107658	7.85744	0.115488	7.64289	0.0253556	7.75667	0.0725138	8.21963	0.104659	8.22016	0.141035	8.07364	0.144402	7.99498	0.0549355	0.0233332	8.1271	7.7848	0.3423	ILMN_279153	115771	NM_053774.2	Usp2	MGC93284	8	NP_446226.2	ILMN_1358226	S	TGGGAGGTCACTATACAGCCTACTGCCGAAGTCCGGTTACGGGCGAATGG	Rattus norvegicus ubiquitin specific peptidase 2 (Usp2), mRNA.
60471	9.97444	0.11425	10.067	0.117611	9.79179	0.0933519	9.97852	0.0842073	10.3245	0.0649497	10.356	0.0847621	10.0171	0.0895224	10.4784	0.0485059	0.00157834	10.294	9.95294	0.34104	ILMN_270657	54249	XM_001077068.1	Cfd			XP_001077068.1	ILMN_1371456	S	GGTCGAAGCTGTGGTTACGTGGGGATCTCGAGTCTGTGGCAACCGGAGAA	PREDICTED: Rattus norvegicus complement factor D (adipsin) (Cfd), mRNA.
430100	10.5379	0.0873414	10.6027	0.156421	10.2819	0.104383	10.24	0.0514013	10.5478	0.0974426	10.9251	0.155604	10.8629	0.101453	10.6697	0.0383014	0.00808627	10.7514	10.4156	0.335773	ILMN_60717	300870	XM_217218.4	RGD1311381_predicted		8	XP_217218.3	ILMN_1372451	S	GGCTAATGTCACTTGCTATTACCAGCCGGCCCCCTATGTCGCAGATGCTA	PREDICTED: Rattus norvegicus similar to hypothetical protein FLJ20037 (predicted) (RGD1311381_predicted), mRNA.
3390576	8.99014	0.10241	9.17071	0.0969984	8.88712	0.130797	9.18764	0.114656	9.37922	0.142569	9.52998	0.127643	9.09914	0.121674	9.54888	0.1192	0.0245759	9.38931	9.0589	0.330403	ILMN_287673	171521	NM_138514.1	Cyp2c13	MGC114253; Cyp2c38	Un|NW_047854.1	NP_612523.1	ILMN_1353182	S	GGATGTGTTTGGGAGAGAGCCTGGCCCGCATGGAGCTGTTTCTATTCCTG	Rattus norvegicus cytochrome P450 2c13 (Cyp2c13), mRNA.
630538	10.323	0.106191	10.3951	0.109761	9.99921	0.119492	10.3106	0.0465075	10.6217	0.0874752	10.5354	0.0996457	10.5826	0.0829444	10.6066	0.063857	0.00769893	10.5866	10.257	0.329603	ILMN_56008	502525	XM_578010.2	RGD1560220_predicted		2	XP_578010.2	ILMN_1365131	S	TATCGTTCTACTCAAGCGTACTGTGGCGGTGGGCTCGCGCTGGGATGAGC	PREDICTED: Rattus norvegicus similar to homolog of yeast TIM14 isoform c (predicted) (RGD1560220_predicted), mRNA.
510022	8.82606	0.18764	8.61043	0.150783	8.65519	0.225875	9.06046	0.137423	9.05083	0.166051	8.69358	0.151741	9.41974	0.121117	9.30139	0.0687321	0.0338546	9.11639	8.78804	0.328349	ILMN_282537	303861	XM_001053358.1	RGD1305170_predicted			XP_001053358.1	ILMN_1360797	S	CCGGGAGGGCTCAGATGTCACAGCAATGGCCTACAATTCCAGTCAGGAGT	PREDICTED: Rattus norvegicus similar to Carboxypeptidase N 83 kDa chain (Carboxypeptidase N regulatory subunit) (predicted) (RGD1305170_predicted), mRNA.
870600	11.6009	0.117779	11.5863	0.166641	11.0808	0.0771913	10.9275	0.108672	11.61	0.115799	11.7086	0.115422	11.6095	0.169527	11.5734	0.0742411	0.00596949	11.6254	11.2989	0.326481	ILMN_268650	85430	NM_053523.1	Herpud1	Sup	19	NP_445975.1	ILMN_1370868	S	ACAGAAGGCCCAGGGTCGCATGTTCTGCCTGAGCACCTCCCCAGACGTGT	Rattus norvegicus homocysteine-inducible, endoplasmic reticulum stress-inducible, ubiquitin-like domain member 1 (Herpud1), mRNA.
2060494	11.4265	0.0670491	11.6816	0.0854346	11.7608	0.0532197	11.3829	0.0442825	11.8416	0.0571229	12.1201	0.0408088	11.9031	0.0303436	11.6879	0.0381699	8.60201e-08	11.8882	11.563	0.325214	ILMN_281340	57300	NM_020538.1	Aadac	Aada	2	NP_065413.1	ILMN_1348794	S	GGAGCTGGCTCAAAAGTACCCAGGGTTCACAGATGTAAAGGCATGCCCTC	Rattus norvegicus arylacetamide deacetylase (esterase) (Aadac), mRNA.
4570086	12.8403	0.070319	13.0618	0.139322	12.5837	0.107116	12.3449	0.064651	13.026	0.0563856	13.2381	0.0901894	13.0971	0.0717941	12.7576	0.0823823	3.3105e-05	13.0297	12.7077	0.322024	ILMN_267239	299276	XM_001067511.1	Serpina3m			XP_001067511.1	ILMN_1362268	S	CTACCCAGGTCCATGAGACCGAGCCTGCATGTGGATCTCTGTGTATAACC	PREDICTED: Rattus norvegicus serine (or cysteine) proteinase inhibitor, clade A, member 3M (Serpina3m), mRNA.
1170427	8.49552	0.0990145	8.64651	0.125164	8.42524	0.0358312	8.40352	0.0836672	8.76823	0.106435	8.90373	0.112229	8.87996	0.0813377	8.69298	0.0936832	0.0213521	8.81122	8.4927	0.318529	ILMN_288011	81679	NM_031047.2	Jup		10	NP_112309.2	ILMN_1359114	S	GTAGCGGGAGAGAGTGGAGACTTTTTAAGTGCCCCTGCTAGGACCTGCCC	Rattus norvegicus junction plakoglobin (Jup), mRNA.
6020017	8.94221	0.119407	9.29077	0.139843	9.08717	0.21623	9.12883	0.117758	9.32863	0.143031	9.75959	0.100282	9.00615	0.159584	9.62016	0.0859673	0.0188361	9.42863	9.11225	0.316387	ILMN_264593	360718	NM_199113.1	Popdc2	MGC72601	11	NP_954544.1	ILMN_1351846	S	CAAGCACGGCTATGAACTCACGTCACAGGGTTGCGAGGTTCCAGTGAGCT	Rattus norvegicus popeye domain containing 2 (Popdc2), mRNA.
1850731	10.0417	0.106357	10.1844	0.0969972	10.2805	0.0674803	10.6616	0.138548	10.6186	0.0706333	10.6464	0.058141	10.3089	0.134324	10.8418	0.0951764	0.000645742	10.6039	10.2921	0.311833	ILMN_294082	316531	NM_001007004.1	Tuba4a	Tuba4; MGC94628	9	NP_001007005.1	ILMN_1364250	S	CCTATGAGGACGAGGATGAGGGAGAAGAATAGACAGCTACTTGGAGCCCT	Rattus norvegicus tubulin, alpha 4A (Tuba4a), mRNA.
5570672	7.89661	0.0848227	7.99278	0.11099	7.83403	0.0437708	7.71106	0.0392332	8.16039	0.07806	8.08216	0.0603575	8.29637	0.0963123	8.13715	0.0824218	0.0034224	8.16902	7.85862	0.310402	ILMN_291686	502784	XR_008204.1	RGD1565690_predicted				ILMN_1374662	S	AGCTGAAACAATCTAAGCGAGTGAGGGACGTGGTGTGGGATGACCAGGGC	PREDICTED: Rattus norvegicus similar to mKIAA2027 protein (predicted) (RGD1565690_predicted), mRNA.
870112	9.54908	0.0720242	9.72999	0.106111	9.42408	0.0694526	9.18075	0.0837596	9.77577	0.0617001	9.81936	0.0769441	9.74137	0.0538233	9.78277	0.149083	0.00247952	9.77982	9.47097	0.308845	ILMN_48268	361998	XM_342297.2	Car14_predicted			XP_342298.2	ILMN_1649965	S	GAGAGATACCACCTCTCTATACACGAATACCAGAGAAGCGAGGACCCCAG	PREDICTED: Rattus norvegicus carbonic anhydrase 14 (predicted) (Car14_predicted), mRNA.
6650239	7.74091	0.0799819	7.59636	0.130269	7.73055	0.0570453	7.70079	0.0932307	8.16277	0.0748842	7.77632	0.0855975	8.02759	0.0772406	8.03589	0.111986	0.0117093	8.00064	7.69215	0.30849	ILMN_262707	117274	NM_057133.1	Nr0b2	Shp	5	NP_476474.1	ILMN_1355189	S	GGTGACCTGTAGAATGGGGTCCGGTGCCTCCAAAGGGGAGCCTGAAAGGC	Rattus norvegicus nuclear receptor subfamily 0, group B, member 2 (Nr0b2), mRNA.
4730273	8.44264	0.12819	8.15161	0.0619646	8.09987	0.0859752	8.24657	0.0344218	8.51899	0.118031	8.42617	0.0799533	8.68343	0.111986	8.50589	0.0500965	0.00978959	8.53362	8.23518	0.298445	ILMN_262997	315326	XM_001066264.1	Tenc1_predicted			XP_001066264.1	ILMN_1353929	S	ACGTGAGCGGATGGCAGAGACAGGTGTGAGGGGTGAGGAGGCATCAGTAA	PREDICTED: Rattus norvegicus tensin like C1 domain containing phosphatase (predicted), transcript variant 3 (Tenc1_predicted), mRNA.
2260632	11.1713	0.0825473	10.9329	0.21921	10.9679	0.0522871	10.8234	0.0608641	11.4543	0.0866409	11.174	0.0730359	11.3478	0.114871	11.113	0.0926143	0.0337509	11.2723	10.9739	0.298424	ILMN_287421	361749	NM_001014166.1	Il33		1	NP_001014188.1	ILMN_1367779	S	GTATACAATAGCCGGTGGGGTGTAGAACAAAAGAGGCCAGGAACCACCGT	Rattus norvegicus interleukin 33 (Il33), mRNA.
6420722	10.9974	0.177999	11.5576	0.13259	11.587	0.125447	11.3302	0.152741	11.8167	0.100344	11.3581	0.145555	11.9792	0.132778	11.5073	0.183054	0.0195678	11.6653	11.3681	0.297263	ILMN_67669	497794	XM_579477.1	LOC497794			XP_579477.1	ILMN_1367561	S	GGCCACAGTGCCTGAAACCGGGAGAAAGGACACAGTAGTCAAAGTCTTGA	PREDICTED: Rattus norvegicus hypothetical gene supported by NM_023103 (LOC497794), mRNA.
7100471	9.41675	0.149168	9.74829	0.105491	9.87812	0.0338814	9.46139	0.129385	10.0193	0.0917317	9.96929	0.0576689	10.081	0.0538429	9.62274	0.106313	0.00191344	9.92309	9.62614	0.296954	ILMN_267922	501116	XR_009511.1	LOC501116				ILMN_1358924	S	CTTACTTGGCACAGTTTGCGGCTCGTGCTATAATTTCAGAGTTGGTGAGC	PREDICTED: Rattus norvegicus hypothetical LOC501116 (LOC501116), mRNA.
2030707	8.09499	0.0803131	8.35514	0.162529	8.03819	0.0854095	8.55967	0.0908611	8.70081	0.0699507	8.7762	0.184474	8.36618	0.137664	8.38818	0.113198	0.0140335	8.55784	8.262	0.295842	ILMN_287873	65035	NM_022941.2	Nr1i3	MGC108525; CAR	13	NP_075230.1	ILMN_1364343	S	CATCCAGGGACTGTCTGCTATGATGCCGCTGCTTGGGGAGATTTGCAGCT	Rattus norvegicus nuclear receptor subfamily 1, group I, member 3 (Nr1i3), mRNA.
4610563	9.2048	0.0667635	9.08837	0.0644591	9.39364	0.0687947	9.14619	0.0684786	9.57143	0.0871666	9.53926	0.0393855	9.51563	0.0830073	9.38194	0.0887181	0.00189915	9.50207	9.20825	0.293815	ILMN_49754	308703	XM_218760.4	Lrrk1_predicted		1	XP_218760.3	ILMN_1352477	S	GCAAATTTAGGTGTTTGCAACTGGGGAAGTGCAAGCTGGTGAGACTCGTG	PREDICTED: Rattus norvegicus leucine-rich repeat kinase 1 (predicted) (Lrrk1_predicted), mRNA.
5570114	9.48421	0.0701689	8.74366	0.14024	9.11401	0.101758	9.55075	0.15365	9.54852	0.164407	9.26598	0.09343	9.37795	0.0912633	9.8644	0.202463	0.0027317	9.51421	9.22316	0.291056	ILMN_270427	84386	NM_053372.1	Slpi		3	NP_445824.1	ILMN_1360286	S	CGGTTCCGGGTTCCGGTGCTCTGGGGTGCCCAAGCTTTGGACATTTGAAT	Rattus norvegicus secretory leukocyte peptidase inhibitor (Slpi), mRNA.
3360288	9.59784	0.107796	9.67518	0.0804824	9.57954	0.0763117	9.734	0.0419131	9.94744	0.0825127	9.93437	0.112629	9.82212	0.0809161	10.0431	0.102779	0.0317983	9.93675	9.64664	0.29011	ILMN_292810	83517	NM_031348.2	Fcn1	MGC108660	3	NP_112638.2	ILMN_1349211	S	ATGATACGAATGGCGGGAAGAACTGTGCAGCTTTGTTCCACGGAGCCTGG	Rattus norvegicus ficolin (collagen/fibrinogen domain containing) 1 (Fcn1), mRNA.
2320037	12.5138	0.100084	12.6141	0.0835352	12.387	0.0710532	12.2607	0.0331557	12.7838	0.0636102	12.8464	0.0784936	12.7917	0.0850471	12.5087	0.0833869	0.00101462	12.7326	12.4439	0.288722	ILMN_289959	305150	XM_001065370.1	Hsd17b13			XP_001065370.1	ILMN_1362185	S	CGTGCAGAGACGTGTGGACGCCAATGACGCGAAGCCAAGTTTAGAGCGGA	PREDICTED: Rattus norvegicus hydroxysteroid (17-beta) dehydrogenase 13 (Hsd17b13), mRNA.
5290673	9.94327	0.0870725	10.3505	0.114007	9.93387	0.0867794	10.0642	0.060909	10.3116	0.11075	10.6261	0.140423	10.2295	0.0695167	10.2672	0.0816884	0.00504381	10.3586	10.073	0.285597	ILMN_291255	171080	NM_133554.2	Slc17a1	Napi-1		NP_598238.2	ILMN_1355503	S	CGGCTGTGAAGTTAGTAGAAGAGTGAGCACCTGAGAAGCATGAGGTCAGC	Rattus norvegicus solute carrier family 17 (sodium phosphate), member 1 (Slc17a1), mRNA.
5570056	9.01627	0.0707703	9.32015	0.098545	8.92217	0.045674	9.05136	0.0781393	9.32693	0.0596836	9.30255	0.0773227	9.41873	0.0767587	9.40313	0.0948063	0.0027722	9.36283	9.07749	0.285347	ILMN_301145	286888	NM_173109.1	Wfdc2	re4	3	NP_775132.1	ILMN_1373157	S	GCCACCCGTTGTGACCAAAGAAGGAGGTAACGGAGAAAAGCAGGGCACCT	Rattus norvegicus WAP four-disulfide core domain 2 (Wfdc2), mRNA.
1190170	8.37035	0.0547584	8.25138	0.0429322	8.05911	0.051311	8.14026	0.0431777	8.60974	0.0745511	8.57069	0.0878223	8.24665	0.0634916	8.5252	0.06719	4.2954e-05	8.48807	8.20528	0.282795	ILMN_266055	25361	NM_012889.1	Vcam1	MGC108734; VCAM1B	2	NP_037021.1	ILMN_1364472	S	GTCATTGCGAGGTCGTTTAGAGTAGTAGCACTCCAGATGTAGGTCAGAAC	Rattus norvegicus vascular cell adhesion molecule 1 (Vcam1), mRNA.
1780148	12.4124	0.104715	12.2254	0.0472243	12.0372	0.121162	12.2062	0.0493768	12.4149	0.121095	12.5198	0.0668719	12.6676	0.103465	12.4096	0.0770439	0.0127632	12.503	12.2203	0.282676	ILMN_70061	25056	NM_012733.4	Rbp1		8	NP_036865.1	ILMN_1375320	I	CAGGCATAGATGACCGCAAGTGCATGACCACAGTGAGCTGGGATGGTGAC	Rattus norvegicus retinol binding protein 1, cellular (Rbp1), mRNA.
2350458	12.2429	0.0618788	12.6529	0.0819923	12.6973	0.0699006	11.9695	0.0858028	12.5428	0.0620674	12.9533	0.0538041	12.6749	0.0475275	12.5219	0.0564851	4.0702e-08	12.6732	12.3906	0.282582	ILMN_277106	24203	NM_001010970.1	Amy1a	Amy1a	2	NP_001010970.1	ILMN_1356447	S	TCATCCATCCTGACTTTCTGGGATGCTCGACTCTATAAAATGGCTGTCGG	Rattus norvegicus amylase, alpha 1A (salivary) (Amy1a), mRNA.
6400128	7.50513	0.0485692	7.6137	0.089836	7.46408	0.0351778	7.32634	0.0266796	7.73369	0.0820233	7.93287	0.0755918	7.81063	0.100215	7.55758	0.0369125	0.000288855	7.75869	7.47731	0.281376	ILMN_290832	362019	XM_001070823.1	RGD1310209_predicted			XP_001070823.1	ILMN_1355574	S	AAGTTGTGTTCTGGGGGCATTTCCCTGCCTGAGCAGAGAGTCACCATCTG	PREDICTED: Rattus norvegicus similar to KIAA1324 protein (predicted) (RGD1310209_predicted), mRNA.
3450725	9.50438	0.0760261	9.45177	0.0801721	9.5611	0.0599976	9.12391	0.0835249	9.65411	0.105952	9.70817	0.0426527	9.76453	0.0575564	9.6302	0.066132	0.000979416	9.68925	9.41029	0.27896	ILMN_51005	303612	XM_221047.4	Polg2_predicted		10	XP_221047.2	ILMN_1360519	S	TAAGGTGGCTCTAGATGTGGGGAAAGGCCCAACCGTGGAACTCCGACAGG	PREDICTED: Rattus norvegicus polymerase (DNA directed), gamma 2, accessory subunit (predicted) (Polg2_predicted), mRNA.
2360717	11.0211	0.0891765	11.2547	0.115514	11.0197	0.0719094	10.9471	0.0485597	11.3959	0.0687984	11.3752	0.0874576	11.3839	0.062081	11.1956	0.0776515	0.00779854	11.3376	11.0606	0.276999	ILMN_273011	25721	NM_013177.1	Got2	ASPATA	19	NP_037309.1	ILMN_1356903	S	CATGCCATAACCTTCTGTCTCAGCAAAGAGCCGGGGAGAGTGGGACCCTG	Rattus norvegicus glutamic-oxaloacetic transaminase 2, mitochondrial (aspartate aminotransferase 2) (Got2), nuclear gene encoding mitochondrial protein, mRNA.
3360279	10.6604	0.132338	10.7024	0.10186	10.8842	0.132969	10.4343	0.0598935	11.217	0.127938	10.533	0.179842	10.8671	0.163397	11.1595	0.165323	0.0229328	10.9442	10.6703	0.27386	ILMN_301635	25256	NM_012792.1	Fmo1	RFMO1A	13	NP_036924.1	ILMN_1366651	S	ATGTTGGAAGGATCCAGGCCCCCTTTCAGGAAGAATCTGCCCCCAGAGAG	Rattus norvegicus flavin containing monooxygenase 1 (Fmo1), mRNA.
4200184	10.1184	0.0853695	10.2086	0.161741	9.99832	0.0854933	9.87305	0.0556638	10.3721	0.0708684	10.4175	0.0628882	10.2873	0.0795927	10.2143	0.0681225	0.0201838	10.3228	10.0496	0.273177	ILMN_291551	50621	NM_017315.1	Slc23a1	SVCT1	18	NP_059011.1	ILMN_1375024	S	GACAGCCCAAGTCTCTAAGTCCTCGGGAGACCTGTATTTGCACTGCTCTG	Rattus norvegicus solute carrier family 23 (nucleobase transporters), member 1 (Slc23a1), mRNA.
4810671	7.81055	0.0704099	7.66147	0.068762	7.6889	0.0371132	7.42174	0.0383161	7.91194	0.0791195	7.92757	0.0778885	7.84927	0.036769	7.97025	0.0625758	0.000267986	7.91476	7.64567	0.269091	ILMN_275035	25559	NM_013039.1	Abcc8	Sur		NP_037171.1	ILMN_1366054	S	AGTGATGGTCCTGAAGAGGGGCGCGATCCTGGAGTTCGACAAGCCGGAAA	Rattus norvegicus ATP-binding cassette, sub-family C (CFTR/MRP), member 8 (Abcc8), mRNA.
2640037	8.82586	0.172038	9.11483	0.0914602	8.38516	0.154067	8.8153	0.214042	9.1197	0.129827	9.11866	0.0720419	8.86232	0.0783148	9.11266	0.108822	0.0400815	9.05333	8.78529	0.268045	ILMN_298279	84029	NM_032082.1	Hao2	Hao3	2	NP_114471.1	ILMN_1374418	S	GAGCTAGGTGCATTTTTCTTGGGAGACCAATCCTTTGGGGCCTTGCCTGC	Rattus norvegicus hydroxyacid oxidase 2 (long chain) (Hao2), mRNA.
4610601	9.91917	0.0663341	9.70949	0.0798468	9.7251	0.10035	9.79818	0.0455444	10.0852	0.0660246	10.0823	0.0462292	10.0172	0.0711882	10.0252	0.0495614	0.00740432	10.0525	9.78798	0.264477	ILMN_59129	64387	XM_573284.2	Ssg1		11	XP_573284.1	ILMN_1362820	S	GTCACTGGGGATGCGCTGTCCAGAAGATGAGTATGCGGGATATGGTTACC	PREDICTED: Rattus norvegicus steroid sensitive gene 1 (Ssg1), mRNA.
2340736	8.60445	0.0506432	8.82313	0.0733041	8.75346	0.0478497	8.77496	0.0370511	9.01376	0.0626185	9.12845	0.0442063	8.97261	0.0690882	8.89608	0.0522148	0.000256255	9.00273	8.739	0.263728	ILMN_279927	29510	NM_017225.1	Pctp		10	NP_058921.1	ILMN_1369371	S	CTGCAAGCCCCAGGTTTCCGAAGACAGCGTGTGTGTAGTATGCTGACTGT	Rattus norvegicus phosphatidylcholine transfer protein (Pctp), mRNA.
6770113	7.99083	0.0877228	8.03169	0.121818	8.26838	0.0640012	7.87384	0.0415545	8.30779	0.0696795	8.56982	0.0818953	8.14705	0.0874486	8.18609	0.0628217	0.00108032	8.30269	8.04118	0.261504	ILMN_278580	83509	NM_031341.1	Slc7a7	y+LAT1	15	NP_112631.1	ILMN_1358568	S	GTGGATAATGCAGACTGTGGCGGAAGCAGGCCATTTCTGAGGCTTGGTTC	Rattus norvegicus solute carrier family 7 (cationic amino acid transporter, y+ system), member 7 (Slc7a7), mRNA.
6380717	12.16	0.0996695	12.2397	0.186697	12.2679	0.0560395	11.9761	0.115096	12.5165	0.123325	12.5779	0.0871629	12.1078	0.136012	12.4863	0.0728426	0.0471077	12.4221	12.1609	0.261208	ILMN_286469	29344	NM_017172.1	Zfp36l1	TIS11b; ERF1; Berg36; cMG1; Brf1	6	NP_058868.1	ILMN_1372236	S	TCTCCTTAGGCCTTTCACAGGTAGGACTGAGAATGTATAAGTTCTGTGAC	Rattus norvegicus zinc finger protein 36, C3H type-like 1 (Zfp36l1), mRNA.
2690161	11.8759	0.0850399	11.9535	0.086589	12.1299	0.0773712	11.6244	0.0606006	12.2218	0.065336	12.139	0.0904221	12.2176	0.0865369	12.0484	0.0391902	0.00119147	12.1567	11.8959	0.260812	ILMN_279194	170840	NM_133315.1	Slc40a1	Fpn1; Slc11a3; Slc39a1	9	NP_579849.1	ILMN_1351485	S	AGCTGTGGCCCCTGTTACTAGATTTGTGGAGAGCATGTGTGCTTATTTTG	Rattus norvegicus solute carrier family 39 (iron-regulated transporter), member 1 (Slc40a1), mRNA.
2850347	10.8396	0.090076	11.1667	0.210477	10.6671	0.0814728	10.542	0.0638362	11.071	0.129988	11.1145	0.0837133	11.3347	0.0977663	10.7299	0.103481	0.00473615	11.0626	10.8038	0.258721	ILMN_287017	58813	NM_021576.1	Nt5e	Nt5; MGC112615	8	NP_067587.1	ILMN_1356523	S	TGGGTTAGTCCAGGGAATGCAAAAGGCAGTCAGGGACAGTGGAGAAAGGG	Rattus norvegicus 5' nucleotidase, ecto (Nt5e), mRNA.
2340097	10.7922	0.0950857	11.0173	0.120792	10.803	0.111171	10.4232	0.0988379	10.8987	0.127817	11.1781	0.094683	11.044	0.134335	10.9469	0.110924	0.0242883	11.0169	10.7589	0.258018	ILMN_70205	502970	XM_578476.1	LOC502970			XP_578476.1	ILMN_1358053	S	ACAAACCCAGAGCCAAATCCAAACCAGAGCGGAGAAGAGGGATCTCCTGG	PREDICTED: Rattus norvegicus similar to angiopoietin-related protein 3 (LOC502970), mRNA.
940717	10.8094	0.0854031	10.8508	0.158285	10.6687	0.0549366	10.6475	0.0938431	10.9681	0.0667343	11.1288	0.0705547	11.0678	0.0913968	10.8408	0.0661543	0.0386529	11.0014	10.7441	0.257301	ILMN_279933	116655	NM_053876.1	Hnrpm	MGC109545; Hnrpm4	7	NP_446328.1	ILMN_1349120	S	GTGCTGTACGCCGACATCAAGATGGAGAACGGAAAGTCCAAGGGGTGCGG	Rattus norvegicus heterogeneous nuclear ribonucleoprotein M (Hnrpm), mRNA.
5550286	7.22869	0.0281676	7.18673	0.069221	7.24164	0.0574808	7.10424	0.013955	7.41634	0.0566744	7.4591	0.0602808	7.53826	0.123866	7.3761	0.0614587	0.0084931	7.44745	7.19033	0.257124	ILMN_279187	298062	NM_201271.1	Prg-3		5	NP_958428.1	ILMN_1368196	S	CCCGTGGAGTTCCTCTGATGGCTTTCCCAAGGATAGAGAGCCCGCTGGAA	Rattus norvegicus plasticity-related gene 3 (Prg-3), mRNA.
6660671	8.7392	0.0850754	8.93975	0.14729	8.67915	0.0409468	8.65802	0.0488676	8.9598	0.0843579	8.96601	0.0717642	9.21673	0.092922	8.89796	0.0799641	0.0152635	9.01012	8.75403	0.256096	ILMN_61595	309441	XM_219939.4	Peo1_predicted		1	XP_219939.1	ILMN_1357847	S	CAACAAGAGTTCCCTTACCTTCTCCATCCCACCTAAGAGCAAAGCCCGAC	PREDICTED: Rattus norvegicus progressive external ophthalmoplegia 1 homolog (human) (predicted) (Peo1_predicted), mRNA.
3780091	8.21642	0.105108	8.17856	0.0907841	8.42721	0.102271	8.0897	0.0404965	8.46783	0.0957724	8.64	0.0714824	8.4184	0.101563	8.40642	0.0762666	0.0214456	8.48316	8.22797	0.255192	ILMN_58426	498544	XM_573818.1	LOC498544			XP_573818.1	ILMN_1356629	S	CCGGTCTGAGGAATTGCAACACTACACCCCAGACATGGAGAGTTCAGCGC	PREDICTED: Rattus norvegicus similar to LRRGT00033 (LOC498544), mRNA.
2900167	8.77883	0.0968175	9.31031	0.115827	9.08808	0.0867245	8.81229	0.0551125	9.1931	0.100191	9.16378	0.128923	9.4159	0.0941415	9.21871	0.0908361	0.00788956	9.24787	8.99738	0.250496	ILMN_268061	360406	NM_019249.1	Ptprf	LARFN5C	5	NP_062122.1	ILMN_1376592	S	AGACAGTGGTGGGCGGGGAGGCGATAGGAAACACATCCCCAGTGTGCATT	Rattus norvegicus protein tyrosine phosphatase, receptor type, F (Ptprf), mRNA.
6370239	11.2114	0.0885874	11.4076	0.124391	11.3314	0.0613802	11.0754	0.052504	11.3862	0.0988076	11.6047	0.0591187	11.5603	0.0461794	11.4722	0.0613805	0.00960708	11.5058	11.2564	0.249403	ILMN_284231	297694	NM_001013927.1	RGD1308734		4	NP_001013949.1	ILMN_1364607	S	GCCAAAATCTTCAGGCGTGACCAAGGGACCGTGACAGACATGGCCTCCAT	Rattus norvegicus similar to RIKEN cDNA 1100001H23 (RGD1308734), mRNA.
4060161	8.5547	0.0931428	8.65093	0.102184	8.49739	0.0741482	8.5438	0.0638594	8.89101	0.131674	8.54503	0.100019	8.94731	0.119455	8.85781	0.0691189	0.041665	8.81029	8.5617	0.248584	ILMN_297518	59114	NM_021594.1	Slc9a3r1		10	NP_067605.1	ILMN_1364745	S	TGTCCCTTCACCAGTCCGCCAAGGACACCACTGGGACCCTCACTAAGCAA	Rattus norvegicus solute carrier family 9 (sodium/hydrogen exchanger), member 3 regulator 1 (Slc9a3r1), mRNA.
6290333	7.86599	0.0739467	8.25319	0.0998318	7.83709	0.0492065	7.62578	0.0457553	8.08388	0.0911798	8.5118	0.120482	8.10693	0.104351	7.87166	0.0835532	7.68162e-05	8.14357	7.89551	0.248058	ILMN_284476	170816	NM_173293.1	Olr59	RA1c; Olfr78	1	NP_775415.1	ILMN_1372759	S	GAGTGATTTCCCCCAGTCCTCTTTACCAACAGTGCAAAGGGCCTGCCAGG	Rattus norvegicus olfactory receptor 59 (Olr59), mRNA.
4230156	8.82928	0.0734764	8.68557	0.0449194	8.59848	0.0640243	8.72379	0.0386707	9.0188	0.0649664	8.97329	0.0471711	8.93146	0.0541514	8.90258	0.0315697	0.000754782	8.95653	8.70928	0.247249	ILMN_67446	307907	XM_226529.3	LOC307907			XP_226529.3	ILMN_1357555	S	GCAGTCTGTTCTTTCTCGGGGTTCCACATCCATTTCTTGCCAGCAGCTCC	PREDICTED: Rattus norvegicus similar to RIKEN cDNA 6430548M08 (predicted) (LOC307907), mRNA.
6290528	8.79833	0.0854917	8.89999	0.133972	8.53278	0.0841543	8.55923	0.0562427	8.90946	0.0902228	8.9705	0.0435608	9.04461	0.103082	8.85474	0.0663315	0.0157597	8.94483	8.69758	0.247246	ILMN_66368	292051	XM_214698.4	RGD1306101_predicted		19	XP_214698.3	ILMN_1365837	S	GCCTGCGCCGAGCACCTCATCAAACTGCCTTCTCTCAAGCAGCTCAACCT	PREDICTED: Rattus norvegicus similar to 4933407C03Rik protein (predicted) (RGD1306101_predicted), mRNA.
4780603	9.28356	0.0621264	9.15532	0.119274	9.1011	0.0359657	9.15571	0.0581973	9.35851	0.056823	9.48975	0.0639989	9.33513	0.0656369	9.49188	0.0795184	0.0166081	9.41882	9.17392	0.244896	ILMN_298255	25206	NM_012770.1	Gucy1b2	Gucy1b2b; SGC; Gucy1b2a	15	NP_036902.1	ILMN_1353658	S	GGAGCCCAGTGGCAGGGCGAAACTCCACAGATGCAGTCAATAACCAGCCA	Rattus norvegicus guanylate cyclase 1, soluble, beta 2 (Gucy1b2), mRNA.
4920575	10.9221	0.0660608	11.3202	0.149995	10.876	0.0895657	10.7087	0.107593	11.1551	0.0954103	11.4105	0.132542	11.2967	0.138108	10.9433	0.0815997	0.00881383	11.2014	10.9567	0.244655	ILMN_275663	362474	NM_001025423.1	Adhfe1		5	NP_001020594.1	ILMN_1350285	S	ATCGCCATCGGCCCTTACAACGGAAGCTACGAGAGCAGAAGTTGGTCAGG	Rattus norvegicus alcohol dehydrogenase, iron containing, 1 (Adhfe1), mRNA.
2630348	8.15516	0.0826092	8.21611	0.111752	8.24784	0.0568116	8.05635	0.0816921	8.28834	0.0536559	8.37852	0.129865	8.8441	0.154019	8.13927	0.100102	0.00472771	8.41256	8.16887	0.243693	ILMN_272830	116509	NM_053818.1	Slc6a9	GLYT-1; Glyt1; GLYT-1b	5	NP_446270.1	ILMN_1357015	S	CCCGGGGGCTGTACAGTGTTACTTGTTGGACTGCACCACTCAGCCCTGTT	Rattus norvegicus solute carrier family 6 (neurotransmitter transporter, glycine), member 9 (Slc6a9), mRNA.
2470288	8.86972	0.103134	8.7847	0.115897	8.76011	0.0632414	8.87333	0.0716661	9.00139	0.0410644	9.10063	0.0622125	8.91246	0.0705393	9.24695	0.0879767	0.0207882	9.06536	8.82197	0.243391	ILMN_47991	293618	XM_215117.4	Ifitm1_predicted		1	XP_215117.2	ILMN_1370795	S	GGACCCCACACCTCAACTTCTGCGACAACCACCACAATCAACATGCCTGC	PREDICTED: Rattus norvegicus interferon induced transmembrane protein 1 (predicted) (Ifitm1_predicted), mRNA.
6450132	13.4398	0.0741054	13.6567	0.0865766	13.2778	0.157534	13.3413	0.0935609	13.8168	0.104993	13.7543	0.123424	13.8091	0.102496	13.3078	0.13494	0.0197181	13.672	13.4289	0.243092	ILMN_297802	408236	NM_001002826.1	Mug2		4	NP_001002826.1	ILMN_1374541	S	CACCATCCGTGTGTCAGGGGAAGGATGTGTGTATGCTCAGACTACGCTGA	Rattus norvegicus murinoglobulin 2 (Mug2), mRNA.
460711	8.00495	0.0460602	8.04103	0.0632731	7.94853	0.0204562	8.07061	0.0474346	8.23495	0.0521983	8.19049	0.038546	8.22425	0.0804437	8.38636	0.058432	0.000957511	8.25901	8.01628	0.242732	ILMN_301393	362431	NM_001005891.1	Clec4a3		4	NP_001005891.1	ILMN_1376838	S	ATCTTGGATGGAGAGTGAGGAGAAGTGCTCCGGCATAGGTGCTCATCTGG	Rattus norvegicus C-type lectin domain family 4, member a3 (Clec4a3), mRNA.
5390484	8.0776	0.0513926	8.34394	0.119456	8.19018	0.0760465	7.9075	0.0305459	8.37442	0.0654463	8.67689	0.0474974	8.37672	0.0677826	8.055	0.0478109	1.09015e-05	8.37076	8.12981	0.240949	ILMN_263078	65036	NM_022942.1	Bche		2	NP_075231.1	ILMN_1349912	S	CCCAATGGGACTCAGGGCAATAGCACAGTGTGGCCTGTCTTCACAAGTAC	Rattus norvegicus butyrylcholinesterase (Bche), mRNA.
4850075	10.7476	0.090755	10.6453	0.0832578	10.5689	0.093237	10.7271	0.0550128	10.9457	0.118473	10.7451	0.0784578	11.0555	0.0855086	10.902	0.0336001	0.032203	10.912	10.6722	0.239853	ILMN_287063	26956	NM_013218.1	Ak3		1	NP_037350.1	ILMN_1353633	S	CTCCGGAACAGAAACCAACAAGATCAGGCCCCACGTATACTCCTTCCTGC	Rattus norvegicus adenylate kinase 3 (Ak3), nuclear gene encoding mitochondrial protein, mRNA.
5220253	10.5982	0.042984	10.4567	0.0587997	10.6736	0.0462527	10.3628	0.0548836	10.7136	0.0692224	10.7755	0.0448009	10.8042	0.0485658	10.7572	0.0643979	0.00031579	10.7627	10.5228	0.239816	ILMN_278482	171447	NM_134408.1	Lphn2	Cirl2; Cl2ac; Cirl-2	2	NP_599235.1	ILMN_1367511	S	CTCTGTTTATTCTGGAACAGAGGGCGAAGGGGTCACTGGGCACTTCTCAC	Rattus norvegicus latrophilin 2 (Lphn2), mRNA.
4480100	10.2532	0.0616581	10.2671	0.101497	9.99867	0.0299256	10.1159	0.0681439	10.4058	0.116795	10.3166	0.0302327	10.4929	0.078579	10.3776	0.054603	0.0131488	10.3982	10.1587	0.239494	ILMN_291997	297814	NM_001009662.1	Car8	Ca8; MGC105764	5	NP_001009662.1	ILMN_1369426	S	GAGGAGTGGAAACTCTTGAGCGGCAGCTTCCTGTTAACCTTCAAGCCTGC	Rattus norvegicus carbonic anhydrase 8 (Car8), mRNA.
1990369	11.2353	0.0712617	11.1472	0.141205	10.6333	0.153217	11.3796	0.0731048	11.2954	0.135872	11.3309	0.0995408	11.2737	0.0898803	11.4499	0.0605691	0.00639987	11.3375	11.0989	0.238625	ILMN_58226	363162	XM_343501.3	RGD1305283_predicted		8	XP_343502.2	ILMN_1355117	S	GGCTCCAGAAGCTTCCCACAAGCATGTAGGCAAACAGTGAGTCAGACGTC	PREDICTED: Rattus norvegicus similar to RIKEN cDNA 2010110K16 (predicted) (RGD1305283_predicted), mRNA.
4780053	9.63211	0.166695	9.80283	0.163125	9.64595	0.063628	9.02298	0.132819	9.81825	0.119544	9.74054	0.0984771	10.0625	0.114402	9.43347	0.125646	0.00392957	9.76369	9.52597	0.237719	ILMN_294705	25690	NM_013149.1	Ahr		6	NP_037281.1	ILMN_1376339	S	GGCTGTGCCCATTAGCCTGCAGTGAAGGGAGGTGGCGCTTGTTAAGCTAG	Rattus norvegicus aryl hydrocarbon receptor (Ahr), mRNA.
4480093	10.4379	0.0890444	10.967	0.170539	10.2799	0.09583	9.92177	0.0811708	10.6789	0.0724844	10.8389	0.118253	10.8573	0.0676534	10.1808	0.134623	2.05861e-05	10.6389	10.4016	0.237301	ILMN_283877	266766	NM_153724.2	Rcan1	Mcip1	11	NP_714946.2	ILMN_1370716	S	CAGAAGGTGGCTTCCCCTGAGGAGCAAATGGGTTGATGTTCTCCAAACCC	Rattus norvegicus regulator of calcineurin 1 (Rcan1), mRNA.
2480093	11.1468	0.0541276	11.2753	0.0724517	11.2842	0.076753	10.9788	0.0553284	11.3029	0.0870162	11.5229	0.0790697	11.494	0.0930852	11.3099	0.0786439	0.00710022	11.4074	11.1713	0.236155	ILMN_263928	304603	NM_001009385.1	Apon	MGC108794; Apon	7	NP_001009385.1	ILMN_1366106	S	TCTCACAACATGCCCTTTAGTAGATACACACACAGCAACTGCCCAGGGTG	Rattus norvegicus apolipoprotein N (Apon), mRNA.
4200156	9.2834	0.0761253	9.24293	0.0465124	9.41251	0.0543013	9.25921	0.0663456	9.65192	0.0244427	9.42688	0.0493751	9.4184	0.0560832	9.64431	0.0431545	0.000275011	9.53538	9.29951	0.235866	ILMN_291069	29517	NM_019232.1	Sgk		1	NP_062105.1	ILMN_1349269	S	GGGTTTTTATGGACCAATGCCCCAGTTGTCAGTCAGAGCCGTTGGTGTTC	Rattus norvegicus serum/glucocorticoid regulated kinase (Sgk), mRNA.
3780446	8.1149	0.0499915	8.00224	0.0727844	7.99456	0.0585196	8.00393	0.0511499	8.27224	0.0574132	8.39488	0.0947546	8.17611	0.064011	8.21264	0.0706779	0.0119565	8.26397	8.02891	0.23506	ILMN_289906	171164	NM_133624.1	Gbp2	MGC93208	2	NP_598308.1	ILMN_1362381	S	GACCACTGGGCAGCATCAGAAGAAGTTCGCCCAGCCACATATGTTCCTCC	Rattus norvegicus guanylate nucleotide binding protein 2 (Gbp2), mRNA.
2450066	8.0003	0.0369734	8.00301	0.11596	7.93887	0.0374764	7.69786	0.0305491	8.0243	0.0594232	8.30104	0.0756293	8.14363	0.0750867	8.10667	0.0683789	0.00202545	8.14391	7.91001	0.233902	ILMN_302440	246142	NM_139258.1	Bmf		3	NP_640351.1	ILMN_1364943	S	TCTGTACCTAGTGGGATACGGGAAGAAGCGAGGACAGTGGCTTTGTCAGC	Rattus norvegicus Bcl2 modifying factor (Bmf), mRNA.
4050739	13.7328	0.0284809	13.7212	0.0851355	13.659	0.0602227	13.767	0.0557685	13.9498	0.0262042	13.8927	0.028132	14.0274	0.075233	13.942	0.0521348	0.00481657	13.953	13.72	0.232974	ILMN_283445	24895	NM_012693.1	Cyp2a2	CYP2A21; RATCYP2A21	1	NP_036825.1	ILMN_1356756	S	CACTCAGTCCTCTACACAAGAGCAGCATGTCCCCAAGCCCAACGTACAGG	Rattus norvegicus cytochrome P450, subfamily 2A, polypeptide 1 (Cyp2a2), mRNA.
4070100	9.00172	0.0651191	8.67008	0.0435799	8.80332	0.0831499	8.64854	0.0556523	9.00767	0.0626032	8.99742	0.0697891	8.98224	0.0777836	9.06606	0.0534218	0.00234225	9.01335	8.78091	0.232432	ILMN_275207	192126	NM_138710.1	Dab2ip	DIP1/2	3	NP_619724.1	ILMN_1373399	S	GTGAAAAGGAAAAAGGCAAACGTCGGAGTCAGCCGGAGCCCTTCCCTCCG	Rattus norvegicus disabled homolog 2 (Drosophila) interacting protein (Dab2ip), mRNA.
360563	12.845	0.115827	12.9585	0.140757	12.4552	0.102907	12.6679	0.0885077	12.978	0.0924427	12.8425	0.0926135	13.1575	0.0844791	12.8726	0.0934557	0.02091	12.9627	12.7317	0.231005	ILMN_268204	24538	NM_012597.2	Lipc	MGC108746	8	NP_036729.2	ILMN_1367184	S	ATGGGACACAGAGCCTCACTACGCGGGCCTCATTCTGAAGACCATCTGGG	Rattus norvegicus lipase, hepatic (Lipc), mRNA.
7000139	11.586	0.0689235	11.655	0.127165	11.6259	0.0540207	11.2309	0.0334446	11.6972	0.0522343	11.799	0.0789614	11.8904	0.0512279	11.6339	0.0711441	0.0011712	11.7551	11.5244	0.230683	ILMN_273818	64035	NM_022268.1	Pygl		6	NP_071604.1	ILMN_1349760	S	CCGAACAATCAGGGAGTATGCCAAGGACATCTGGAACATGGAGCCTTCCG	Rattus norvegicus liver glycogen phosphorylase (Pygl), mRNA.
4850161	9.65192	0.0639416	9.77895	0.117858	9.47047	0.0827066	9.32411	0.0399431	9.72988	0.0826456	9.84973	0.0812666	9.92263	0.0888093	9.64179	0.0631788	0.00366515	9.78601	9.55636	0.229647	ILMN_296584	363285	NM_001007755.1	Scly	MGC94824	9	NP_001007756.1	ILMN_1357468	S	CTGATGGTCCCCAGACGAGGTCTCATGCCTTGTTCCCAGAGGTCACAGCT	Rattus norvegicus selenocysteine lyase (Scly), mRNA.
4590463	7.78695	0.0356153	7.85556	0.0485365	7.77587	0.0460315	7.76463	0.0471709	8.08534	0.0832662	8.00803	0.0744034	8.05042	0.0702313	7.95757	0.0361399	0.00879507	8.02534	7.79575	0.229586	ILMN_59216	287550	XM_213407.4	Trp53i13_predicted		10	XP_213407.2	ILMN_1349396	S	GGTAACTGAAGGCAATGGTAGGTTCAGGACAGAGGCTCAGATGCCCAGTG	PREDICTED: Rattus norvegicus tumor protein p53 inducible protein 13 (predicted) (Trp53i13_predicted), mRNA.
5690670	9.9625	0.0613695	9.7009	0.120201	9.58457	0.108954	9.76349	0.059705	10.037	0.083031	9.93991	0.0539028	9.92571	0.0983034	10.0155	0.0726243	0.0376209	9.97952	9.75286	0.226651	ILMN_267171	291670	NM_001007628.1	Cxxc5	MGC94398	18	NP_001007629.1	ILMN_1360192	S	CTTGCTCACAGCAGCAGAAGAAAGGGCTTCTTTTCGTGGTCCCCTGCTGG	Rattus norvegicus CXXC finger 5 (Cxxc5), mRNA.
2350332	8.59296	0.0349806	8.75178	0.0780242	8.52874	0.0475175	8.46896	0.0518106	8.79673	0.0472555	8.897	0.0768389	8.883	0.0565533	8.67106	0.0662289	0.0010319	8.81195	8.58561	0.226335	ILMN_263024	25135	NM_012749.1	Ncl	MGC93572	9	NP_036881.1	ILMN_1360147	S	TGAAGGTGGCTTTGGTGGTCGAGGTGGAGGCAGAGGAGGTTTCGGAGGCA	Rattus norvegicus nucleolin (Ncl), mRNA.
4780324	9.64543	0.0766767	9.79514	0.081674	9.58992	0.0541815	9.46774	0.079946	9.71701	0.068688	10.0039	0.0922296	9.80823	0.0677772	9.87428	0.0957605	0.0132008	9.85086	9.62455	0.226309	ILMN_287360	260416	NM_152790.2	Carhsp1	Crhsp-24; Crhsp24	10	NP_690003.1	ILMN_1363966	S	CAGCCTGTAGACTTATTCTGGAACTGCAGAGTGTTGGGGAAGACCCCCTC	Rattus norvegicus calcium regulated heat stable protein 1 (Carhsp1), mRNA.
360368	8.2163	0.0652716	8.23184	0.0639104	8.2347	0.0580324	8.41171	0.0541521	8.41715	0.0758777	8.43543	0.0734121	8.56575	0.0869484	8.57434	0.0763145	0.0193247	8.49817	8.27364	0.224529	ILMN_280194	24307	NM_016999.2	Cyp4b1		5	NP_058695.2	ILMN_1353540	S	GGGCAGCACAAGCCGTGACTCTTCCTGGGATGTTGCCCTCCTAGATAGAA	Rattus norvegicus cytochrome P450, family 4, subfamily b, polypeptide 1 (Cyp4b1), mRNA.
3360632	7.91886	0.0469553	7.86031	0.0538362	7.81406	0.0491045	7.8402	0.0271089	8.11953	0.0538705	8.07964	0.0459438	8.09167	0.0627579	8.04057	0.0467737	0.00227331	8.08285	7.85836	0.224494	ILMN_300179	64373	NM_022542.1	Rhob	Arhb	6	NP_071987.1	ILMN_1351285	S	AGCCACCTGCAGAGGATCCAGGGTGTGCTGTGGGGTCACTTTTGCCATAA	Rattus norvegicus ras homolog gene family, member B (Rhob), mRNA.
3610286	9.38671	0.0809456	9.34339	0.198089	9.00194	0.0742631	9.2933	0.0445677	9.55506	0.0684364	9.31065	0.0896854	9.24731	0.158782	9.79051	0.101842	0.0215656	9.47588	9.25634	0.219544	ILMN_53812	81780	NM_031116.2	Ccl5	Scya5; RANTES	10	NP_112378.2	ILMN_1355610	S	GCAGCAAGTGCTCCAACCTTGCAGTCGTCTTTGTCACTCGAAGGAACCGC	Rattus norvegicus chemokine (C-C motif) ligand 5 (Ccl5), mRNA.
6200114	7.68316	0.0919524	8.1898	0.109522	7.74569	0.098783	7.47647	0.0397528	8.07746	0.149426	8.17604	0.0534276	8.06853	0.132092	7.64434	0.0633985	0.000714526	7.99159	7.77378	0.217812	ILMN_69948	315215	XM_235558.4	Mlc1_predicted		7	XP_235558.2	ILMN_1351551	S	TCTGCCTGGCTCCCGGCGTGTTCCACTGTATGGACTCTAACCATTGCGCA	PREDICTED: Rattus norvegicus megalencephalic leukoencephalopathy with subcortical cysts 1 homolog (human) (predicted) (Mlc1_predicted), mRNA.
580537	10.7188	0.100443	10.2899	0.0867364	10.6412	0.103555	10.2588	0.0673157	10.5817	0.071634	10.661	0.0971506	10.9705	0.077619	10.565	0.0887015	0.00158275	10.6945	10.4772	0.217378	ILMN_300404	25283	NM_012815.2	Gclc	Glclc; MGC93096	8	NP_036947.1	ILMN_1359516	S	CGTCAGTGCAGCCACCAGGTTTCCGCCCTCTCTCAAGTTTGCTGTAGCAG	Rattus norvegicus glutamate-cysteine ligase, catalytic subunit (Gclc), mRNA.
3850537	10.3442	0.0779367	10.2077	0.098189	10.1238	0.0762007	10.1716	0.0536613	10.4078	0.0816299	10.4671	0.0465962	10.5204	0.0709227	10.314	0.0639924	0.0302197	10.4273	10.2118	0.215524	ILMN_284557	286927	NM_173142.1	Stk16	F52; PKL12	9	NP_775165.1	ILMN_1365130	S	CTGATCTACACAAGATGGGTCTCACCATTAGGGGCAAGGATGGTGGGTCC	Rattus norvegicus serine/threonine kinase 16 (Stk16), mRNA.
4730091	8.48183	0.0633073	8.65568	0.116886	8.71568	0.073403	8.60735	0.0593671	8.6169	0.0759293	9.11121	0.0711833	8.71628	0.036554	8.87496	0.142231	0.00937116	8.82984	8.61514	0.214703	ILMN_264992	84018	NM_032071.1	Synj2			NP_114460.1	ILMN_1358087	S	AAGCTTGCTCTCAGGACACTGGGAAATGTGCTGTTGCATTCGGGATATGG	Rattus norvegicus synaptojanin 2 (Synj2), mRNA.
3120577	8.93173	0.0417235	9.27051	0.063556	9.1664	0.0717443	9.19133	0.0997001	9.36923	0.0334032	9.32204	0.0439387	9.25823	0.0828836	9.46778	0.0884785	0.00740725	9.35432	9.13999	0.21433	ILMN_277240	291327	XM_001072782.1	Mrc1_predicted			XP_001072782.1	ILMN_1374846	S	GTGGTCATCGTGGTCCTTCTGATTGTGATAGGTGCCGGTGTTGCGGCCTA	PREDICTED: Rattus norvegicus mannose receptor, C type 1 (predicted) (Mrc1_predicted), mRNA.
5570408	8.29979	0.113774	8.04632	0.119223	8.29035	0.0407748	8.05423	0.0337616	8.36172	0.0545871	8.36649	0.0421338	8.51783	0.0488881	8.30107	0.0728784	0.012307	8.38678	8.17268	0.214102	ILMN_67740	310838	XM_227657.4	Bcar3_predicted		2	XP_227657.4	ILMN_1369511	S	CCAGATCCTAACTGCCCTCTCACGGAAACTGGAACCTCCTTCTGGAAAGC	PREDICTED: Rattus norvegicus breast cancer anti-estrogen resistance 3 (predicted) (Bcar3_predicted), mRNA.
2450497	9.96425	0.095326	10.2819	0.119394	9.854	0.0961441	10.3116	0.0671384	10.2158	0.0646018	10.2282	0.126816	10.2225	0.0789965	10.6007	0.0909221	0.00517823	10.3168	10.1029	0.21385	ILMN_281614	298566	NM_001008515.1	C1qa	MGC105755	5	NP_001008515.1	ILMN_1352382	S	GACGAGGTGTGGATTGAGAAGGACCCAGCAAAGGGCCGCATTTACCAGGG	Rattus norvegicus complement component 1, q subcomponent, alpha polypeptide (C1qa), mRNA.
6840398	7.55219	0.0720809	7.74833	0.116443	7.69093	0.0928113	7.35849	0.0334474	7.58986	0.114225	7.8124	0.0755936	8.04561	0.06442	7.75683	0.0716741	0.00445128	7.80118	7.58748	0.213692	ILMN_271969	309945	NM_001007797.1	Arrdc3	LRRGT00048	2|NW_047635.1	NP_001007798.1	ILMN_1376333	S	CCTGAAGCACCACCCAGTTATGCAGAGGTTGTAACGGAGGAACAGAGACG	Rattus norvegicus arrestin domain containing 3 (Arrdc3), mRNA.
780100	8.729	0.0853636	8.58786	0.145952	8.68395	0.0924908	8.6972	0.0331382	9.07802	0.10066	8.67426	0.0642449	8.97331	0.0801965	8.82496	0.0514998	0.03908	8.88764	8.6745	0.213137	ILMN_284519	64534	NM_022602.1	Pim3			NP_072124.1	ILMN_1360660	S	CCTGCAGTAGGTCCCTAACCCCATGTTTGTGGGAGGAGGAATTTGTACAG	Rattus norvegicus pim-3 oncogene (Pim3), mRNA.
4050438	9.11355	0.0682761	8.86482	0.0646843	8.89171	0.0679979	8.74874	0.0565638	9.14193	0.0337702	9.05412	0.0441987	9.17917	0.0726621	9.09477	0.0436259	0.00118752	9.1175	8.90471	0.212791	ILMN_272224	24499	NM_017020.1	Il6ra	Il6r; IL6R1	2	NP_058716.1	ILMN_1349175	S	CCTCCAGCCTGTAGTCCTAGCATAGTCGGGTGCCAGTTCCAGGAAGTTTC	Rattus norvegicus interleukin 6 receptor, alpha (Il6ra), mRNA.
6130594	8.897	0.0948962	8.86602	0.0553121	8.69232	0.0818325	8.77762	0.0473905	9.15361	0.0873967	8.98713	0.0672383	8.90325	0.0818722	9.03133	0.0697078	0.0337764	9.01883	8.80824	0.210591	ILMN_283625	84427	NM_053403.2	Grb7	MGC93307	10	NP_445855.1	ILMN_1354912	S	GGTAGAGCTCCTGAGGCAGTGAAGGGCATTATGAGAGGAGTAGGGGCAGC	Rattus norvegicus growth factor receptor bound protein 7 (Grb7), mRNA.
5890551	13.4743	0.0879503	13.383	0.114407	13.598	0.0662387	13.056	0.0956741	13.5632	0.0903983	13.6379	0.0793784	13.6522	0.0504791	13.496	0.0916904	0.00938702	13.5873	13.3778	0.209505	ILMN_299082	116593	NM_053845.1	Upb1	Bup1		NP_446297.1	ILMN_1356861	S	GCGAGAGAGTTTTCAATACCCAGGCAGGAGGAGGGTAGACTGGGCAAGCG	Rattus norvegicus ureidopropionase, beta (Upb1), mRNA.
2810528	7.84345	0.0418755	8.18733	0.072217	7.85542	0.0604281	7.66427	0.067509	8.11939	0.118854	8.1505	0.100594	8.22352	0.143073	7.8946	0.121173	0.0167264	8.097	7.88762	0.209386	ILMN_263518	338475	NM_178096.2	Nrep	P311	18	NP_835197.1	ILMN_1357234	S	CCTGTGCCTAAGGAAGTGAACCGCAAGAAGATGGATGAGCCCATCGCTGC	Rattus norvegicus neuronal regeneration related protein (Nrep), mRNA.
110167	8.77448	0.0531142	8.81418	0.0933824	8.54758	0.0619976	8.83135	0.108645	8.75281	0.104203	9.02965	0.06619	8.91391	0.0615406	9.10682	0.0891688	0.0168968	8.9508	8.7419	0.208898	ILMN_267598	291558	XM_238022.1	RGD1562699_predicted		18	XP_238022.1	ILMN_1366967	S	CACGATTACACGTGCAGATGCATGCTCGGGCTGGTTGAACACGGGAAGGA	PREDICTED: Rattus norvegicus RGD1562699 (predicted) (RGD1562699_predicted), mRNA.
3850075	9.73534	0.089584	9.70641	0.105066	9.44933	0.0837807	9.77323	0.0460486	9.94207	0.0973211	9.93815	0.0911901	9.62245	0.106809	9.99495	0.0308456	0.0137387	9.87441	9.66608	0.208328	ILMN_282303	362456	NM_001009600.1	Arhgdib	MGC108926	4	NP_001009600.1	ILMN_1372349	S	GCCAGGAAACGGGCAAGCTGTTGCTCATGGCTCCGTGGCCTTCTGTTCAG	Rattus norvegicus Rho, GDP dissociation inhibitor (GDI) beta (Arhgdib), mRNA.
5360411	8.06443	0.0507179	8.22094	0.111243	8.02796	0.0693821	7.9312	0.0452692	8.41607	0.0865557	8.236	0.0537951	8.31275	0.0445738	8.11245	0.0433133	0.00507779	8.26932	8.06114	0.208181	ILMN_65948	246217	XM_346854.3	Ngef_predicted		9	XP_346855.3	ILMN_1354409	S	ACGTGTCCTTCCCTACCTTGGAAGCAGCTAAGAGTCTACTGGGCACACCG	PREDICTED: Rattus norvegicus neuronal guanine nucleotide exchange factor (predicted) (Ngef_predicted), mRNA.
4810333	9.56137	0.0858983	9.51872	0.0980459	9.4893	0.0802778	9.40941	0.0670118	9.56645	0.0454194	9.88866	0.071965	9.75543	0.0869244	9.59699	0.069613	0.0270155	9.70188	9.4947	0.207185	ILMN_262593	293650	NM_199089.2	Tcirg1	MGC72583; OC116; TIRC7	1	NP_954520.2	ILMN_1351254	S	GCATGGGCCGAGAGATTGGTGTGGCATCTGTGGTGCTGGTCCCTGTGTTT	Rattus norvegicus T-cell, immune regulator 1, ATPase, H+ transporting, lysosomal V0 subunit A3 (Tcirg1), mRNA.
2370484	8.44518	0.0893815	8.46933	0.0662453	8.50375	0.0705177	8.5241	0.0512883	8.74382	0.122238	8.75065	0.0618627	8.39035	0.0929696	8.87557	0.0594513	0.0109733	8.6901	8.48559	0.20451	ILMN_298249	289211	NM_175756.1	Fcgr2b	Fcgr2; FCRII	13	NP_786932.1	ILMN_1353489	S	CTCTTGAGATTGGGAAAAGCAAACCAGTAAGGCCAGGACCTAGCGTCTCC	Rattus norvegicus Fc fragment of IgG, low affinity IIb, receptor (CD32) (Fcgr2b), mRNA.
4480358	7.30452	0.0601008	7.40771	0.073696	7.28643	0.0473368	7.27353	0.0301954	7.52439	0.0906931	7.54374	0.0507585	7.63034	0.0713179	7.39114	0.0332199	0.0113955	7.5224	7.31805	0.204357	ILMN_291639	353305	NM_181638.1	Tbx3		12	NP_853669.1	ILMN_1358637	S	GTCGCCTTTTGGGAGCCTGTTTCCTTACCCCTACACATACATGGCTGCAG	Rattus norvegicus T-box 3 (Tbx3), mRNA.
5220528	9.89731	0.0603183	9.78845	0.0654465	9.71191	0.0553917	9.54974	0.0398592	9.90693	0.0664028	9.95233	0.0328921	9.94255	0.111106	9.96183	0.0518589	0.00859318	9.94091	9.73685	0.204055	ILMN_300202	64390	NM_022545.1	Prpsap1		10	NP_071990.1	ILMN_1368936	S	CTAGTGTCTGCTCTGGGGAAGGCAGGTGAGGCGTTGAGCTTGGTCAGGGA	Rattus norvegicus phosphoribosyl pyrophosphate synthetase-associated protein 1 (Prpsap1), mRNA.
870538	8.85002	0.0263843	8.87069	0.0800587	8.72112	0.0421717	8.66017	0.0500747	8.91784	0.06201	8.97428	0.074702	9.08132	0.0247844	8.9446	0.0360991	0.00223294	8.97951	8.7755	0.204008	ILMN_270194	252855	XM_001058863.1	Sfpq			XP_001058863.1	ILMN_1371231	S	CCTAGAGGAATGGGGCCTGGAACGCCAGCAGGATATGGTAGAGGGAGAGA	PREDICTED: Rattus norvegicus splicing factor proline/glutamine rich (polypyrimidine tract binding protein associated) (Sfpq), mRNA.
4760451	10.5781	0.111439	10.6299	0.145775	10.7918	0.0467925	10.4241	0.0504237	10.6154	0.0818644	11.1567	0.0895052	10.9497	0.1033	10.5148	0.063615	0.00139548	10.8092	10.606	0.203196	ILMN_265054	65135	NM_031705.1	Dpys		7	NP_113893.1	ILMN_1355025	S	CACCATGCTGCCAAGCCCTGGAGAAGCACCTGCCATTTCAACTCTCCAAG	Rattus norvegicus dihydropyrimidinase (Dpys), mRNA.
6760736	7.10936	0.0409432	7.14192	0.0536165	7.11418	0.0369594	7.10888	0.0171259	7.3156	0.0420154	7.5087	0.0353104	7.26202	0.0448144	7.20026	0.0529828	3.48686e-05	7.32164	7.11859	0.203059	ILMN_266767	313352	XM_001055710.1	Dmrta1_predicted			XP_001055710.1	ILMN_1368307	S	GGATTATGCATTTCCAGGGATGATTAGGGAGCCGCCCCACCTTCCTAGCA	PREDICTED: Rattus norvegicus doublesex and mab-3 related transcription factor like family A1 (predicted) (Dmrta1_predicted), mRNA.
620750	9.3052	0.0448623	9.41811	0.0697571	9.16945	0.103123	9.16753	0.0316585	9.48572	0.0700724	9.49298	0.0909178	9.57501	0.0812168	9.31623	0.0543947	0.0166188	9.46748	9.26507	0.202411	ILMN_282872	24312	NM_130400.1	Dhfr	Dhfr1	2	NP_569084.1	ILMN_2040525	S	CCAGAGCTAGCAAGTAAAGTGGACATGGTCTGGGTAGTCGGAGGCAGCTC	Rattus norvegicus dihydrofolate reductase (Dhfr), mRNA.
2510025	7.72259	0.125536	7.8346	0.0776541	7.61626	0.0798207	7.37477	0.0706479	7.6384	0.091999	7.99742	0.057232	8.09311	0.0983129	7.6273	0.124271	0.00344315	7.83906	7.63706	0.202001	ILMN_272124	502776	NM_001025063.1	Scrn1		4	NP_001020234.1	ILMN_1362923	S	GACCAGGAGCAAGGCCGCACACTGAGGAAGACCATGCTGGAGTTGGAGAA	Rattus norvegicus secernin 1 (Scrn1), mRNA.
5700324	7.45284	0.0442591	7.54705	0.0379729	7.50675	0.0296546	7.24415	0.0350158	7.62188	0.0845837	7.69048	0.0453973	7.68608	0.038607	7.5487	0.0705022	0.000611804	7.63679	7.4377	0.19909	ILMN_285271	445583	NM_001004096.1	Reg4		2	NP_001004096.1	ILMN_1366933	S	CTGGCTATCAGAGAAGCCTGCCTGTGTGGATTGGCCTGCATGACCCACAG	Rattus norvegicus regenerating islet-derived family, member 4 (Reg4), mRNA.
2100520	11.3982	0.0372796	11.6237	0.136122	11.3089	0.102339	11.3855	0.0741816	11.6896	0.111819	11.964	0.127125	11.3793	0.0855453	11.4791	0.0911381	0.0122946	11.628	11.4291	0.19893	ILMN_297762	300514	NM_001025660.1	Ei24	MGC112713	8	NP_001020831.1	ILMN_1352635	S	GGGGGAAAGGAGCCTAAGAGATGGGACAGATAGACCTCAGCCAAACTGGT	Rattus norvegicus etoposide induced 2.4 mRNA (Ei24), mRNA.
4150176	8.83737	0.0350201	8.79685	0.0695316	8.89194	0.0313152	8.78439	0.0334536	9.12563	0.056241	9.0337	0.066735	8.94057	0.0392101	9.00121	0.0277143	0.00223604	9.02528	8.82764	0.197643	ILMN_288449	79128	NM_024159.1	Dab2	Doc2; Doc-2	2	NP_077073.1	ILMN_1355383	S	GGGCCCCACATTGTTTTCATTCCAGACACTTTGCAGCTGTTTGACCCTGA	Rattus norvegicus disabled homolog 2, mitogen-responsive phosphoprotein (Drosophila) (Dab2), mRNA.
4210088	10.9979	0.0926406	10.7898	0.157156	10.6557	0.101642	10.5114	0.0670664	10.981	0.057244	10.9323	0.048921	10.9531	0.0968218	10.8775	0.0848804	0.0468984	10.936	10.7387	0.197254	ILMN_283730	499156	XM_001080336.1	RGD1563167_predicted			XP_001080336.1	ILMN_1374605	S	CCTCTGGGGTACTTTTGGATGTTGCCTGTGCAGCCCCTTAGGAGTAGCCA	PREDICTED: Rattus norvegicus similar to growth arrest-specific protein 2 - mouse (predicted) (RGD1563167_predicted), mRNA.
5900048	12.0192	0.0531591	12.0303	0.0891256	12.1831	0.0547531	11.8877	0.0973255	12.3359	0.0736323	12.3632	0.0791942	12.1905	0.107738	12.019	0.0721654	0.0184412	12.2272	12.0301	0.197107	ILMN_283198	364975	XM_001066810.1	Gcdh_predicted			XP_001066810.1	ILMN_1367859	S	GGAACTGGAAGAGACAAAGGGGAGTGACACAGAAGCCACTGAGACGGAGC	PREDICTED: Rattus norvegicus glutaryl-Coenzyme A dehydrogenase (predicted) (Gcdh_predicted), mRNA.
1850022	10.7975	0.0605327	10.6712	0.0945689	10.5368	0.0923281	10.7538	0.0708568	10.8591	0.0315264	10.7038	0.0841608	10.8377	0.0614282	11.143	0.0553809	0.00339499	10.8859	10.6898	0.196087	ILMN_50506	292778	XM_214895.4	Polr2i_predicted		1	XP_214895.2	ILMN_1651148	S	GCAGTGTTCTTCCAGTCACACAGTGCCCGAGCTGAGGATGCCATGCGCCT	PREDICTED: Rattus norvegicus polymerase (RNA) II (DNA directed) polypeptide I (predicted) (Polr2i_predicted), mRNA.
3140687	11.985	0.06232	11.887	0.0846759	12.041	0.0848902	11.9715	0.0605874	12.0922	0.0835834	12.2584	0.0612719	11.9804	0.0822908	12.3314	0.0450685	0.0160108	12.1656	11.9711	0.194457	ILMN_279780	680876	XM_001059275.1	LOC680876			XP_001059275.1	ILMN_1650907	S	CTCCAGCTCCAGCACTAGCTGCAGGCATCGATGCTTCTATGCTGTTTCCC	PREDICTED: Rattus norvegicus similar to Tubulin alpha-2 chain (Alpha-tubulin 2) (LOC680876), mRNA.
2340711	8.40261	0.103516	8.11491	0.117404	8.35926	0.093109	8.31819	0.0598215	8.59221	0.0655231	8.33322	0.0774186	8.30273	0.121967	8.73526	0.090584	0.0231157	8.49086	8.29874	0.19211	ILMN_283699	24426	NM_012577.1	Gstp1	Gstp2; Gst3; GST-P; Gstp	1	NP_036709.1	ILMN_1376479	S	CACCGTACACCATTGTGTACTTCCCAGTTCGAGGGCGCTGTGAGGCCACG	Rattus norvegicus glutathione-S-transferase, pi 1 (Gstp1), mRNA.
5360373	7.28834	0.041422	7.20527	0.0119662	7.19048	0.0276652	7.28984	0.0254779	7.41138	0.0580094	7.41669	0.0456085	7.44943	0.0428054	7.46272	0.0372125	0.000564492	7.43505	7.24348	0.191573	ILMN_292019	79451	NM_053365.1	Fabp4	aP2; Albp	2	NP_445817.1	ILMN_1376344	S	CCCAGATGACAGGAAAGTGAAGAGCATCATAACCCTGGATGGTGGGGTCC	Rattus norvegicus fatty acid binding protein 4, adipocyte (Fabp4), mRNA.
6200279	8.59276	0.0392645	8.47522	0.0927286	8.48658	0.0351306	8.61492	0.0402542	8.64082	0.0358111	8.74599	0.0516742	8.73075	0.0512696	8.81603	0.0418137	0.00568379	8.7334	8.54237	0.191029	ILMN_285798	290071	NM_001039204.1	LOC290071	MGC109112		NP_001034293.1	ILMN_1354082	S	CCACCTCGTAAAGAAGGCTGTCTGAGGACTGACTGGATCTCCCCGATCTG	Rattus norvegicus similar to RIKEN cDNA A430107P09 gene (LOC290071), mRNA.
5290471	8.30408	0.0689871	8.19799	0.0919282	8.24754	0.0699808	8.15555	0.0355249	8.47794	0.067735	8.51683	0.0626306	8.25352	0.0672022	8.41861	0.0554213	0.025023	8.41673	8.22629	0.190438	ILMN_276941	24493	NM_017019.1	Il1a	IL-1 alpha	3	NP_058715.1	ILMN_1356880	S	CCACATCCGTGGAGCTCTCTTTACATTCTTGTCCTTAGGAGCCCTGCAGT	Rattus norvegicus interleukin 1 alpha (Il1a), mRNA.
4540068	7.82404	0.102729	8.06558	0.140856	7.82755	0.0434065	7.76449	0.0780621	8.15909	0.0725421	8.05129	0.101263	8.32661	0.14495	7.70591	0.0718152	0.0127683	8.06072	7.87042	0.190307	ILMN_278475	114123	NM_053664.1	Sardh		3	NP_446116.1	ILMN_1354019	S	CAGTGGAGGGCCAGTCTCTCTGGACTTTGTGAAGAATGGGGACTATGCCT	Rattus norvegicus sarcosine dehydrogenase (Sardh), nuclear gene encoding mitochondrial protein, mRNA.
2360333	7.95141	0.107842	7.89146	0.0817805	7.84173	0.0534465	8.19295	0.105683	8.07998	0.0933376	7.83063	0.0412923	8.4627	0.140893	8.26114	0.100901	0.00515817	8.15861	7.96939	0.189224	ILMN_301301	24929	NM_012704.1	Ptger3	Rep3; rEP3a; rEP3b	2	NP_036836.1	ILMN_1359377	S	CCAGCTTATGGGGATCATGTGTGTACTGTCCGTCTGCTGGTCGCCGCTAT	Rattus norvegicus prostaglandin E receptor 3 (subtype EP3) (Ptger3), mRNA.
2630706	11.9558	0.092211	11.8388	0.110009	11.7659	0.0924238	11.7337	0.0756012	11.8603	0.0954011	12.0831	0.0621283	12.2627	0.0867088	11.8426	0.0757736	0.0232115	12.0122	11.8236	0.1886	ILMN_287731	55939	NM_019373.1	Apom		20	NP_062246.1	ILMN_1365037	S	GAGGAATCATGCTGAAAGAGACGGGGCAGGGGTACCAGCGTTTCCTCCTC	Rattus norvegicus apolipoprotein M (Apom), mRNA.
6860504	9.06866	0.0371384	8.8564	0.0483693	8.79435	0.0509073	9.01804	0.0512666	9.06899	0.0444826	9.25967	0.0459927	8.98656	0.0546717	9.17572	0.0280378	3.34342e-05	9.12273	8.93436	0.18837	ILMN_265364	117538	NM_057192.2	Wipf1	Wip	3	NP_476540.2	ILMN_1362680	S	CAGGTGCATTCCTAAGTCAGGAACGGGGTCACAGCTCAAAGTTGCCATTC	Rattus norvegicus WAS/WASL interacting protein family, member 1 (Wipf1), mRNA.
1450725	11.9918	0.0771813	12.0243	0.0866931	11.7975	0.0468506	11.7548	0.0896666	12.0225	0.0975178	12.2653	0.0527531	11.9974	0.0509449	12.0362	0.0933138	0.0218905	12.0803	11.8921	0.188239	ILMN_290308	282708	NM_172320.1	Afm		14	NP_758823.1	ILMN_1361321	S	TGAGCACCTGAAAGCCGACACCACCTATGCACTCCCATCAGTCTCTGCAC	Rattus norvegicus afamin (Afm), mRNA.
5700373	7.95083	0.0427188	7.95875	0.0466352	7.87412	0.0382553	7.87459	0.0526023	8.23954	0.0814179	8.12647	0.0770327	7.98174	0.07543	8.06068	0.0473207	0.016422	8.10211	7.91457	0.187538	ILMN_288635	25560	NM_013040.2	Abcc9	Sur2		NP_037172.2	ILMN_1368143	S	GCTGGTGCTGCAGAAGGTTCTGCTGGGGCTGATACCCATGACGTTTGTTG	Rattus norvegicus ATP-binding cassette, sub-family C (CFTR/MRP), member 9 (Abcc9), mRNA.
4730286	7.81766	0.0581098	7.87044	0.0897949	7.75382	0.0441396	7.60276	0.061454	7.90958	0.0639473	8.01131	0.0682724	7.9886	0.0752192	7.88151	0.0300921	0.019735	7.94775	7.76117	0.186586	ILMN_263909	293065	XM_001068203.1	Stard5_predicted			XP_001068203.1	ILMN_1350120	S	GCCACGACCCAGAAATGTCCAATACCCACAGCATCCCCTGAAGGCCAAAG	PREDICTED: Rattus norvegicus StAR-related lipid transfer (START) domain containing 5 (predicted) (Stard5_predicted), mRNA.
6110129	10.9749	0.0816864	11.238	0.0933441	11.1372	0.0889354	10.917	0.0201653	11.2706	0.0832075	11.2059	0.0633876	11.3988	0.0612931	11.137	0.0575691	0.0133041	11.2531	11.0668	0.18628	ILMN_57551	24788	NM_017052.2	Sord		3	NP_058748.2	ILMN_1366773	S	AGCCCACTCTCTCAGCATCTAAGGGCTAAATGGACCAGAAGGGGAAGCCA	Rattus norvegicus sorbitol dehydrogenase (Sord), mRNA.
6940373	10.6596	0.021733	10.7267	0.0692705	10.7507	0.0393806	10.7074	0.0367642	10.9561	0.0294972	10.8995	0.0687621	10.8963	0.0792853	10.8327	0.064556	0.0323131	10.8961	10.7111	0.185039	ILMN_267616	140925	NM_080890.1	As3mt	Cyt19	1	NP_543166.1	ILMN_1349101	S	CACCGAGCATGAGGGGGTGGCTAAAGGGCAGTCACAAAGTCTTCTGAGCC	Rattus norvegicus arsenic (+3 oxidation state) methyltransferase (As3mt), mRNA.
1450059	10.4719	0.0639266	10.4302	0.107738	10.1993	0.034878	10.247	0.0666897	10.5	0.0770296	10.6099	0.0581043	10.6486	0.0633701	10.3288	0.0539848	0.00562686	10.5218	10.3371	0.184728	ILMN_57678	500840	XM_580127.1	LOC500840			XP_580127.1	ILMN_1352296	S	GTCAGCTCGTGGCTCCTGAAGACTGATGTTCTCTCCCAAACACTGGTCAC	PREDICTED: Rattus norvegicus LOC500840 (LOC500840), mRNA.
5570504	12.6225	0.154756	12.6969	0.103571	12.6281	0.0855692	12.3612	0.115599	12.8612	0.0798881	12.5666	0.0926662	13.0505	0.0845343	12.5678	0.0885364	0.024752	12.7615	12.5772	0.184337	ILMN_273042	498793	XR_009617.1	LOC498793				ILMN_1369124	S	CTCAGCCTGGTGTCAGATCCAGAGTCAGGGCTTTCAGTCAACGGTCAGCT	PREDICTED: Rattus norvegicus similar to inter-alpha-inhibitor H2 chain (LOC498793), misc RNA.
3990592	10.3376	0.0293805	10.3216	0.0999459	10.0983	0.0755875	10.1928	0.0543993	10.4545	0.04158	10.4476	0.0358317	10.3404	0.0555171	10.442	0.102331	0.038646	10.4211	10.2376	0.183512	ILMN_283117	245926	NM_139094.1	Rbm16		1	NP_620794.1	ILMN_1364407	S	GGTGTGGCACATCTCCATATCTCTAGGCTGCTGCAGGGTTTTAAGGTGAC	Rattus norvegicus RNA binding motif protein 16 (Rbm16), mRNA.
6220494	8.78857	0.0645256	8.67423	0.0976001	8.42116	0.0567416	8.66983	0.0606736	8.84067	0.0312447	8.77045	0.0492074	8.89121	0.0758054	8.78367	0.059642	0.00910387	8.8215	8.63845	0.183054	ILMN_49577	308350	XM_218261.3	LOC308350			XP_218261.3	ILMN_1348983	S	TGCCCAGCTGCACATCATGACACCAAGACAGGGCAGGCAAACTTCCCTCT	PREDICTED: Rattus norvegicus similar to PIRB1 (LOC308350), mRNA.
430632	8.27863	0.100719	8.66988	0.0563247	8.98019	0.0953134	8.37461	0.0429235	8.61154	0.136644	8.72945	0.0651273	9.1197	0.121484	8.57337	0.0580443	0.000117933	8.75851	8.57583	0.182686	ILMN_282729	302363	XM_001060518.1	Sh3bgrl_predicted			XP_001060518.1	ILMN_1370664	S	AGGCTTGACAGCACCACCTGGTTCAAAGGAAGCAGAAGCCCAGGCAAAGC	PREDICTED: Rattus norvegicus SH3-binding domain glutamic acid-rich protein like (predicted) (Sh3bgrl_predicted), mRNA.
4570402	9.2602	0.0598828	9.26755	0.0547107	9.13495	0.0516631	9.21663	0.035458	9.45285	0.0766242	9.52967	0.0752362	9.35036	0.0885155	9.27621	0.0461402	0.0233559	9.40227	9.21983	0.182441	ILMN_294576	297337	NM_001007647.1	Rnf181		4	NP_001007648.1	ILMN_1349043	S	GGGTTTCACTATGTGACCTTGGCTGGCTTGGAGCCCACTGTATAGACCAG	Rattus norvegicus ring finger protein 181 (Rnf181), mRNA.
1450097	11.0065	0.0334179	11.1359	0.1458	11.1594	0.0598277	10.8024	0.0231166	11.1341	0.0599768	11.2715	0.0707988	11.3776	0.0826613	11.0478	0.130796	0.0242833	11.2078	11.026	0.181744	ILMN_290506	83619	NM_031789.1	Nfe2l2		3	NP_113977.1	ILMN_1372879	S	GCAGCAGACCAGAGATGGCAACGTGTTCCTTGTTCCCAAGAGCAAGAAGC	Rattus norvegicus nuclear factor, erythroid derived 2, like 2 (Nfe2l2), mRNA.
2690152	8.36526	0.0514484	8.21477	0.0846317	8.15361	0.0297638	8.26712	0.0547698	8.39216	0.0584573	8.48254	0.0587265	8.27745	0.07572	8.57379	0.0448032	0.00568042	8.43148	8.25019	0.181298	ILMN_272296	25023	XM_001079542.1	Prkcb1			XP_001079542.1	ILMN_1351123	S	CATGGTGCCTCTGTTGGCATCCGTCATGTGGAGAGCTTGTCTTAGAGGGC	PREDICTED: Rattus norvegicus protein kinase C, beta 1 (Prkcb1), mRNA.
1400008	7.98235	0.056091	7.93196	0.03991	8.08191	0.0652346	7.91532	0.0353307	8.20784	0.086397	8.1185	0.0227326	8.11866	0.0567381	8.18635	0.0489282	0.0208532	8.15784	7.97789	0.179951	ILMN_265566	363630	XM_001079385.1	Jmjd3_predicted			XP_001079385.1	ILMN_1368412	S	ACAGGCCTATGATGCCTTCACACTGGCTCCTGCCAGCACGTCGCGATGAG	PREDICTED: Rattus norvegicus jumonji domain containing 3 (predicted) (Jmjd3_predicted), mRNA.
2120037	7.50607	0.0234309	7.46786	0.0367339	7.49084	0.0323603	7.39957	0.0227328	7.69636	0.0448451	7.60165	0.0473832	7.65591	0.105189	7.62439	0.0211638	0.0163805	7.64458	7.46608	0.178492	ILMN_280429	29204	NM_017130.1	Neu2	MGC108717	9	NP_058826.1	ILMN_1375230	S	CATGGTGCTCAGTGACCTCATTGCATGTGGCTTCCAAAGGGCTTCCTGTG	Rattus norvegicus neuraminidase 2 (Neu2), mRNA.
6370176	8.28852	0.0593506	8.2015	0.0768146	8.17857	0.0523284	8.29283	0.0516286	8.40214	0.0366038	8.44108	0.0520867	8.27917	0.0481044	8.54557	0.0290883	0.00519375	8.41699	8.24035	0.176638	ILMN_286552	360647	NM_001007725.1	Icam2	MGC95023	10	NP_001007726.1	ILMN_1363977	S	ACGGTGGGTCTCTCTACCGCCGCATCTCAGAGTACCAGAGCCTTGAAGTC	Rattus norvegicus intercellular adhesion molecule 2 (Icam2), mRNA.
1660494	8.48427	0.0469328	8.53737	0.0641984	8.39638	0.0551291	8.37883	0.0509466	8.59619	0.0341867	8.78693	0.0852172	8.50782	0.0784939	8.6063	0.0970184	0.0327	8.62431	8.44921	0.175098	ILMN_295233	29197	NM_019165.1	Il18	IL-18	8	NP_062038.1	ILMN_1352725	S	CTGGCTGTGACCCTATCTGTGAAGGATGGAAGGATGTCTACCCTCTCCTG	Rattus norvegicus interleukin 18 (Il18), mRNA.
6550600	8.02541	0.0402356	8.21065	0.0826908	8.31736	0.0262421	8.03898	0.0683479	8.29051	0.0805494	8.32683	0.0686443	8.48955	0.0404109	8.18578	0.0719487	0.00353146	8.32317	8.1481	0.175068	ILMN_284809	290501	XM_001079115.1	RGD1560183_predicted			XP_001079115.1	ILMN_1366454	S	CCTTGCAGCTTGACCCTGTGGCAGTAGGCACCAAGGAGAATTACAGTCTC	PREDICTED: Rattus norvegicus similar to hypothetical protein FLJ14624 (predicted) (RGD1560183_predicted), mRNA.
730092	9.59634	0.0426786	9.59218	0.0712308	9.56176	0.0504545	9.47681	0.0935629	9.65842	0.102574	9.78782	0.0701068	9.58103	0.0671407	9.89886	0.0642523	0.0445249	9.73153	9.55677	0.174759	ILMN_274496	116487	XM_001067964.1	Tgfbi			XP_001067964.1	ILMN_1371070	S	GCCTCGGAGCTTACAAATGTGAACCAAGCAGTCCATCGTCCAGGAAAGCC	PREDICTED: Rattus norvegicus transforming growth factor, beta induced (Tgfbi), mRNA.
6590270	10.2614	0.103588	10.0943	0.0991314	10.4589	0.0614808	10.0645	0.0516795	10.4963	0.116163	10.2757	0.0411522	10.406	0.100707	10.3998	0.0653365	0.0350489	10.3945	10.2198	0.174687	ILMN_275772	307745	XM_001066974.1	Papd5_predicted			XP_001066974.1	ILMN_1651034	S	CAGCATTGTATTCGTGAGTACTGTGTATCTGGACTGAGCAGCGAGCAACG	PREDICTED: Rattus norvegicus PAP associated domain containing 5 (predicted) (Papd5_predicted), mRNA.
1500286	9.63886	0.0236969	9.34106	0.117717	9.59818	0.0704371	9.69514	0.0444923	9.61287	0.0678788	9.69071	0.0928314	9.75415	0.0865082	9.91265	0.0854597	0.0205744	9.74259	9.56831	0.174282	ILMN_272735	361241	NM_001007732.1	Serpinb9		17	NP_001007733.1	ILMN_1363621	S	TCCACCCATGTCTTGATGCCTTTATTTGGCTACTACTGGCCCCAGCATCC	Rattus norvegicus serine (or cysteine) peptidase inhibitor, clade B, member 9 (Serpinb9), mRNA.
770458	9.04536	0.0534358	9.16339	0.0700047	9.23716	0.0547869	9.02905	0.0471432	9.2952	0.0632831	9.40456	0.0582525	9.24424	0.0762267	9.22547	0.094299	0.0419298	9.29237	9.11874	0.173625	ILMN_294511	314399	NM_001007705.1	Ubr7	MGC94098	6	NP_001007706.1	ILMN_1357610	S	GCACCAAGGTGTAGCAGTAGTGTCAGTGAGCAGCAAAAATGCAAACCGCC	Rattus norvegicus ubiquitin protein ligase E3 component n-recognin 7 (putative) (Ubr7), mRNA.
670360	8.58784	0.0623229	8.495	0.0491245	8.63877	0.0489465	8.66299	0.0373704	8.91784	0.0562669	8.65239	0.0570727	8.69256	0.0668299	8.81512	0.0593625	0.00543504	8.76948	8.59615	0.173329	ILMN_63836	316344	XM_237071.4	Rev1l_predicted		9	XP_237071.4	ILMN_2039717	S	GAAAAGGTTGATGCAGCAGTCAGTGGAGTCAGTATGGAACATGGCGTTCG	PREDICTED: Rattus norvegicus REV1-like (S. cerevisiae) (predicted) (Rev1l_predicted), mRNA.
110546	8.27971	0.0419475	8.25398	0.109428	8.28413	0.0561481	7.99297	0.0304378	8.31455	0.051571	8.3925	0.0293033	8.61723	0.0465777	8.17894	0.0617919	0.000184859	8.37581	8.2027	0.173107	ILMN_263870	361327	XM_001057092.1	RGD1564528_predicted			XP_001057092.1	ILMN_1364166	S	CAGAAGACCATCCTGAGGAAATCCACCACTACCACCGTGTGATGTCTGCC	PREDICTED: Rattus norvegicus similar to mesenchymal stem cell protein DSC54 (predicted) (RGD1564528_predicted), mRNA.
1580279	7.89807	0.0441125	7.71393	0.0586354	7.75757	0.0228173	7.80214	0.0310105	8.11376	0.0415098	7.92529	0.0451826	7.88691	0.0736522	7.93247	0.0618197	0.00289999	7.96461	7.79293	0.171683	ILMN_295391	29577	NM_024360.2	Hes1			NP_077336.2	ILMN_1361750	S	TCATCCCGGTCTACACCAGCAACAGCGGGACCTCGGTGGGTCCTAACGCA	Rattus norvegicus hairy and enhancer of split 1 (Drosophila) (Hes1), mRNA.
3360102	8.28302	0.0897819	8.47449	0.0607887	8.46849	0.0972351	8.03105	0.0963508	8.5462	0.128994	8.52697	0.0774867	8.53526	0.0418469	8.335	0.135561	0.0473813	8.48586	8.31426	0.171598	ILMN_265561	298309	NM_001025653.1	Lrrc42	RGD1308919; MGC112649	5	NP_001020824.1	ILMN_1353898	S	GAGCAAAAAGAGAGCTTTCGAGGAGTCAGAGCAGGAGCAGAGCTCGCCGC	Rattus norvegicus leucine rich repeat containing 42 (Lrrc42), mRNA.
6980576	8.76935	0.0594559	8.96041	0.0937981	8.73756	0.0365402	8.79324	0.05991	8.91438	0.0472961	8.95577	0.0792484	8.92702	0.0705853	9.14914	0.0451893	0.0184305	8.98658	8.81514	0.171435	ILMN_276137	295490	NM_001004228.1	Emcn	MGC94175	2	NP_001004228.1	ILMN_1353553	S	CTAGACTTCCGGGTTTTATAGCCGCGATCTGTGGAGACTTGCCTGTTTTC	Rattus norvegicus endomucin (Emcn), mRNA.
540372	9.52221	0.0859307	9.52273	0.0681467	9.49961	0.0675854	9.15281	0.0907908	9.63895	0.0479792	9.6965	0.0828804	9.53106	0.0621643	9.51408	0.0741308	0.0127728	9.59515	9.42434	0.170804	ILMN_56513	289138	XM_213907.4	RGD1304982_predicted		13	XP_213907.4	ILMN_1361374	S	GGTACTGTGAGTTCCTTGAGAAGTAGGTACTGTGTCTGGATCACCTGCTG	PREDICTED: Rattus norvegicus similar to RIKEN cDNA 2810025M15 (predicted) (RGD1304982_predicted), mRNA.
3360035	9.60451	0.0932071	9.61919	0.0717065	9.60143	0.0737497	9.38522	0.0498341	9.64226	0.0268871	9.6972	0.0614892	9.93974	0.0989624	9.61273	0.0222802	0.00938032	9.72298	9.55259	0.170395	ILMN_295557	54243	NM_001005330.1	Cr1l	Cr1	13	NP_001005330.1	ILMN_1376671	S	GGAATGTGAGGATGGGTATACTCTAGAAGGCAGTTCTCAGAGCCAGTGCC	Rattus norvegicus complement component (3b/4b) receptor 1-like (Cr1l), transcript variant 1, mRNA.
6940280	9.17944	0.109945	9.70384	0.125912	9.61848	0.0761098	9.27699	0.0410679	9.51739	0.1221	9.63132	0.0348391	9.92463	0.114346	9.38624	0.0645365	0.00163874	9.61489	9.44469	0.170208	ILMN_66000	317163	NM_001008773.2	Eif1a		18	NP_001008773.2	ILMN_1369816	S	AGCAATGTGCTTTGACGGTGTGCGGAGGCTGTGCCACATAAGAGGGAAGT	Rattus norvegicus eukaryotic translation initiation factor 1A (Eif1a), mRNA.
4150113	7.55484	0.0644806	7.67795	0.0396954	7.85574	0.0586837	7.7866	0.0680765	7.77574	0.0610881	7.97448	0.0571386	7.92051	0.0579537	7.8834	0.0759422	0.00999434	7.88853	7.71879	0.169749	ILMN_70403	498356	XM_573591.2	RGD1565710_predicted		14	XP_573591.1	ILMN_1349803	S	AGCACTTTCTGGTCTTGAGGTTCCTGGCTACGATTACAGGAGGTCTGACC	PREDICTED: Rattus norvegicus similar to MGC68837 protein (predicted) (RGD1565710_predicted), mRNA.
6220471	9.29423	0.0854077	9.58901	0.0765649	9.30659	0.077782	9.28624	0.0958068	9.68206	0.0945239	9.63648	0.0920198	9.5353	0.0739124	9.30017	0.0832675	0.0233401	9.5385	9.36902	0.169487	ILMN_272218	282819	NM_172243.1	Ppif	MGC93084; PPIase	16	NP_758443.1	ILMN_1367133	S	CCTTAGCAAGTGTCTCGGTGATTGCCATTGTGTGTGCCTTGGACATCGGC	Rattus norvegicus peptidylprolyl isomerase F (cyclophilin F) (Ppif), nuclear gene encoding mitochondrial protein, mRNA.
6840632	8.92443	0.0583056	8.83418	0.0570655	8.97884	0.101486	9.02101	0.0957789	9.24334	0.0746324	8.94337	0.0531701	9.04299	0.0815046	9.20479	0.0610353	0.0466019	9.10862	8.93961	0.16901	ILMN_288898	362138	NM_001012184.1	Rbms1		3	NP_001012184.1	ILMN_1376410	S	GTTCCCGTTGAGGAAGCAAGTGGCCAGCAGCAGGTGACTGTGGAGACGTC	Rattus norvegicus RNA binding motif, single stranded interacting protein 1 (Rbms1), mRNA.
460494	9.35584	0.024948	9.38246	0.0485314	9.29835	0.0245065	9.43775	0.076226	9.51742	0.0332199	9.68065	0.060217	9.48078	0.0567227	9.47097	0.0539025	0.00674125	9.53745	9.3686	0.168852	ILMN_271423	25014	NM_017075.1	Acat1	RATACAL	8	NP_058771.1	ILMN_1373473	S	GGCATGGCTCAGCCGTTAAGAGCACTTGTTGCTACCTGTGTGGTGCATGG	Rattus norvegicus acetyl-coenzyme A acetyltransferase 1 (Acat1), nuclear gene encoding mitochondrial protein, mRNA.
3990736	9.98979	0.0646911	10.1675	0.072688	10.2164	0.0537527	10.142	0.0759183	10.2766	0.050593	10.453	0.0335242	10.2869	0.052201	10.1718	0.0535653	0.00778242	10.2971	10.1289	0.168191	ILMN_281206	500384	XM_001062611.1	RGD1566224_predicted			XP_001062611.1	ILMN_1357407	S	CGCAGTAGTTGGTACTGTGTTTGCCATATGTGAGGCCCTAGGATCGGCCT	PREDICTED: Rattus norvegicus similar to RIKEN cDNA 2210416J16 (predicted) (RGD1566224_predicted), mRNA.
5570112	7.61901	0.0469381	7.56036	0.0499828	7.47509	0.054114	7.4894	0.0258946	7.74521	0.0697468	7.63435	0.0456375	7.74684	0.0657298	7.68269	0.0399736	0.0215374	7.70227	7.53596	0.166308	ILMN_277633	296374	XM_001071994.1	Prkcbp1			XP_001071994.1	ILMN_1363312	S	TACCATTCCCGGAGCAGCAAGGCGGGTTTGTGGAGCAGCAGCGAGGAAAA	PREDICTED: Rattus norvegicus protein kinase C binding protein 1 (Prkcbp1), mRNA.
6380253	10.7183	0.0737568	10.8458	0.108528	10.7491	0.0875351	10.6975	0.0387392	10.95	0.0306893	10.9511	0.0791061	11.079	0.0675117	10.6925	0.0732602	0.0307519	10.9181	10.7527	0.16546	ILMN_291692	140860	NM_080786.1	Slco2b1	moat1; Slc21a9	1	NP_542964.1	ILMN_1358836	S	GGGACCAGGTATTTGTCCTCGGTGCAGAAGAAGGGACTACAGAAGCTCTC	Rattus norvegicus solute carrier organic anion transporter family, member 2b1 (Slco2b1), mRNA.
1990148	8.21617	0.0289783	8.32265	0.0942015	7.97674	0.0431272	8.18032	0.0706658	8.44965	0.0279332	8.27525	0.067199	8.16969	0.0860521	8.45891	0.0596409	0.00322315	8.33837	8.17397	0.164404	ILMN_278738	24494	NM_031512.1	Il1b		3	NP_113700.1	ILMN_1358370	S	GGCAGTCTCCAGGGGAAGCCTTTGTCCTCTGCCAAGTCAGGTCTCTCAGA	Rattus norvegicus interleukin 1 beta (Il1b), mRNA.
630373	9.67332	0.0600719	9.54117	0.125959	9.57586	0.0271623	9.81866	0.0645938	9.72925	0.058912	9.74417	0.0409617	9.75353	0.0909819	10.0322	0.102617	0.0310283	9.81479	9.65225	0.162537	ILMN_263764	366957	NM_001008384.1	Rac2	MGC105983	7	NP_001008385.1	ILMN_1365800	S	GCTGACCCCTACAGTCTCTCAAGGCTTCCTATGCTACTCGAAGGGTGGGG	Rattus norvegicus ras-related C3 botulinum toxin substrate 2 (rho family, small GTP binding protein Rac2) (Rac2), mRNA.
1190082	9.50585	0.0420195	9.68802	0.0506179	9.60302	0.0576489	9.73324	0.0550539	9.76627	0.0439588	9.86723	0.0729194	9.81276	0.0289306	9.73193	0.0657309	0.01465	9.79455	9.63253	0.162017	ILMN_265219	114017	NM_053625.1	Gfm1	Efg; MGC93294; EF-G	2	NP_446077.1	ILMN_1376764	S	TCGCCCCAAATGAGTTTCAGGGAGCAGTGTTTGCAGGAATTAACCGGCGC	Rattus norvegicus G elongation factor, mitochondrial 1 (Gfm1), nuclear gene encoding mitochondrial protein, mRNA.
4590131	10.3053	0.0504223	10.2687	0.0392456	10.2487	0.0636999	10.2104	0.0281234	10.3077	0.0814614	10.4288	0.0604439	10.569	0.0590532	10.3751	0.0546691	0.0215868	10.4201	10.2583	0.161845	ILMN_271084	24674	NM_017041.1	Ppp3ca	Calna1	2	NP_058737.1	ILMN_1372414	S	CAGCAGTTGGATGTTCTTGCCTCTGACGGTAGCTTGTTTGCTCTGGGGGG	Rattus norvegicus protein phosphatase 3, catalytic subunit, alpha isoform (Ppp3ca), mRNA.
870358	9.2412	0.0947005	9.4032	0.135743	9.01228	0.0804845	9.04197	0.0402559	9.37568	0.0778125	9.43036	0.0594666	9.2416	0.0917846	9.2967	0.0539285	0.0435612	9.33609	9.17466	0.161425	ILMN_271245	364837	NM_001013233.1	Gypc	GPC; MGC124900	18	NP_001013251.1	ILMN_1650650	S	ATGGCCGCCACCAGCCGAAGGAGCTTCAATTCCTCAGAATGTCGTGGGGA	Rattus norvegicus glycophorin C (Gerbich blood group) (Gypc), mRNA.
1850593	10.1038	0.030334	10.0816	0.0563013	10.1878	0.0490518	9.98715	0.0570582	10.3131	0.0335966	10.2336	0.0639606	10.2241	0.0702021	10.2332	0.0394773	0.0230841	10.251	10.0901	0.160898	ILMN_51475	306471	XM_224863.4	Snx25		16	XP_224863.4	ILMN_1353074	S	CACTGAGGATTCTGACCATTCCTGTGTCTCCCGTGTATTGAAGACCACTG	PREDICTED: Rattus norvegicus sorting nexin 25 (Snx25), mRNA.
4200025	8.28726	0.0254006	8.23757	0.0593527	8.13355	0.0222601	8.17175	0.0389546	8.42126	0.0362783	8.32315	0.0300884	8.33002	0.0292051	8.39778	0.0560558	0.00189425	8.36805	8.20753	0.160523	ILMN_300940	310864	NM_001031655.1	Manba	MGC116230; MGC125196	2	NP_001026825.1	ILMN_1355149	S	GGGGCAGAGGCAGGAGGATCACAAGTTCAAAGTTGGCCCTGACTACACTG	Rattus norvegicus mannosidase, beta A, lysosomal (Manba), mRNA.
780594	11.5518	0.0710228	11.6459	0.0820976	11.5348	0.0702074	11.7458	0.094379	11.6672	0.106736	11.9591	0.0648484	11.5629	0.106772	11.931	0.0199109	0.0213274	11.7801	11.6196	0.160489	ILMN_300279	94168	NM_053577.1	Spp2	MGC108864	9	NP_446029.1	ILMN_1371196	S	GGGCGTCCACATCCGAGTCCAACAGCAGTGAGGAGATGATTTTTGGGGAC	Rattus norvegicus secreted phosphoprotein 2 (Spp2), mRNA.
1940100	12.5688	0.0603061	12.7461	0.112398	12.7152	0.0577206	12.3328	0.0403204	12.7771	0.0540279	12.8955	0.0338843	12.726	0.0907424	12.604	0.0641761	0.00326823	12.7507	12.5907	0.159921	ILMN_288696	29618	NM_017258.1	Btg1		7	NP_058954.1	ILMN_1356848	S	CACTGTCTCAACTGTGGTTAGCACCAGCCAGCTCTCTGTACATTCGCTTG	Rattus norvegicus B-cell translocation gene 1, anti-proliferative (Btg1), mRNA.
6900152	7.54981	0.0446475	7.54409	0.03798	7.39858	0.0187256	7.49597	0.0134454	7.61035	0.0257454	7.65709	0.0342948	7.64452	0.0354792	7.70959	0.0299772	8.68625e-05	7.65539	7.49711	0.158277	ILMN_68412	363459	XM_347141.2	LOC363459			XP_347142.2	ILMN_1370160	S	CCCTGCTTTTGCTGGTGTCCTGCACCTGGAAGTTGTGATGCTAAAGGCTC	PREDICTED: Rattus norvegicus hypothetical LOC363459 (LOC363459), mRNA.
7000242	10.1082	0.11799	10.348	0.114149	9.96362	0.0462333	9.97089	0.0794739	10.2276	0.0422707	10.3217	0.0351312	10.312	0.0695291	10.1623	0.0578984	0.0255693	10.2559	10.0977	0.158195	ILMN_69424	362732	XM_343054.2	LOC362732			XP_343055.2	ILMN_1355259	S	CTGGGGAGTAAGAAGCATAACGCACCTCGCCTCTGGCTCTTGGAAAAAGC	PREDICTED: Rattus norvegicus similar to putative protein, with at least 6 transmembrane domains, of ancient origin (58.5 kD) (3N884) (predicted) (LOC362732), mRNA.
4730044	8.15032	0.0679211	8.16011	0.0888561	8.03664	0.0483124	8.084	0.0615427	8.11158	0.0693727	8.40403	0.0681963	8.19101	0.0672849	8.35411	0.0794446	0.0488556	8.26518	8.10777	0.157414	ILMN_277901	361282	XM_001073244.1	Plxdc2_predicted			XP_001073244.1	ILMN_1370798	S	GCCAGGAGTGTGACGAGATGACGATGCTTTTGGTTTAGGTGCAGGGTTGC	PREDICTED: Rattus norvegicus plexin domain containing 2 (predicted) (Plxdc2_predicted), mRNA.
1580408	8.78022	0.0688869	8.74876	0.0660377	8.59249	0.0647776	8.80807	0.046139	8.90294	0.0819776	8.85676	0.0607975	8.99114	0.0730391	8.80712	0.0324496	0.049665	8.88949	8.73239	0.157104	ILMN_270338	683522	XM_001066346.1	LOC683522			XP_001066346.1	ILMN_1368816	S	CATCTACCGCCTGGTGAAAGAATGAGAGACTTGGAGAGCTATGGTGGGGG	PREDICTED: Rattus norvegicus similar to Transcriptional enhancer factor TEF-3 (TEA domain family member 4) (TEAD-4) (ETF-related factor 2) (ETFR-2) (TEF-1-related factor 1) (TEF-1-related factor FR-19) (RTEF-1) (LOC683522), mRNA.
1770025	7.73335	0.04418	7.72389	0.0792034	7.79582	0.0452569	7.75679	0.020178	7.83788	0.0353167	7.83474	0.045046	8.03511	0.0526498	7.92711	0.0201367	0.00774789	7.90871	7.75246	0.156251	ILMN_271862	113984	NM_080778.1	Nr2f2	Tfcoup2	1	NP_542956.1	ILMN_1366431	S	AGAGTACGTTAGGAGCCAGTACCCCAACCAGCCAACACGGTTCGGAAAGC	Rattus norvegicus nuclear receptor subfamily 2, group F, member 2 (Nr2f2), mRNA.
2450075	7.94776	0.0436512	7.69657	0.0447068	7.77441	0.0397932	7.86526	0.0459998	7.9831	0.0261438	7.75974	0.0557667	8.09686	0.0476885	8.06838	0.0695771	0.000141923	7.97702	7.821	0.156019	ILMN_292173	83837	NM_139082.2	Bambi		17	NP_620782.1	ILMN_1364929	S	AGCAGAGAGAGGACTCTGCACACTTTCCCAGGGTTCTTAGTGTCCCAGGG	Rattus norvegicus BMP and activin membrane-bound inhibitor, homolog (Xenopus laevis) (Bambi), mRNA.
6450041	8.44187	0.0531771	8.49831	0.0724811	8.33582	0.0686621	8.62669	0.0426707	8.61639	0.0768496	8.68213	0.0706907	8.67753	0.0603869	8.54749	0.0165328	0.0248761	8.63089	8.47567	0.155213	ILMN_290111	81776	NM_031112.1	Rps24		16	NP_112374.1	ILMN_1370110	S	CCCGCAAACAGCGAAAAGAACGAAAGAACAGAATGAAGAAGGTCAGGGGG	Rattus norvegicus ribosomal protein S24 (Rps24), mRNA.
4200170	7.97285	0.03405	7.95843	0.0576676	8.01375	0.0205283	7.93787	0.0208455	8.1802	0.0667246	8.0467	0.0547657	8.13365	0.0301802	8.1409	0.0381558	0.0153052	8.12536	7.97072	0.154639	ILMN_53833	500221	XM_575572.2	RGD1559797_predicted		4	XP_575572.1	ILMN_1357404	S	CGCACAGCGGTTGGAGGAGCGCGAACGAATCATCAGGGAGATCTGGATGA	PREDICTED: Rattus norvegicus similar to CDNA sequence BC014699 (predicted) (RGD1559797_predicted), mRNA.
1770541	10.0854	0.0339609	10.3451	0.0643693	10.2759	0.0171306	10.2271	0.0772637	10.552	0.0961855	10.4412	0.104408	10.3644	0.080027	10.1901	0.0902038	0.0330483	10.3869	10.2334	0.153587	ILMN_276774	287436	NM_199372.1	Eif4a1		10	NP_955404.1	ILMN_1373201	S	CCCCAGCCAAATCTCCAAAAGTGAGTCAAGGGGCTAAAACATGGCTGGCC	Rattus norvegicus eukaryotic translation initiation factor 4A1 (Eif4a1), mRNA.
1850100	8.27644	0.0143688	8.20983	0.0331536	8.21891	0.0163682	8.33552	0.0438847	8.41665	0.0281264	8.48633	0.0337631	8.30094	0.0522059	8.44545	0.0315989	0.000153541	8.41234	8.26018	0.152167	ILMN_266692	365583	XM_001053297.1	Sart2_predicted			XP_001053297.1	ILMN_1356076	S	AGCTTTGGCTGACCCCTCGTGCTTCTTTCTGGGAATGTTTGGCTTGACTG	PREDICTED: Rattus norvegicus squamous cell carcinoma antigen recognized by T cells 2 (predicted) (Sart2_predicted), mRNA.
5690520	8.60844	0.0576604	8.78402	0.118797	8.6338	0.0605505	8.40379	0.0281896	8.84841	0.0502317	8.73843	0.0357818	8.84411	0.0383157	8.59997	0.0707405	0.00517034	8.75773	8.60751	0.150217	ILMN_287191	313210	NM_178095.2	Abca1		5	NP_835196.1	ILMN_1650701	S	GAGCTAGGTCTCCCTTTGCACCGGGTCAAGTGTTCCAGAAGAAAGCGTCC	Rattus norvegicus ATP-binding cassette, sub-family A (ABC1), member 1 (Abca1), mRNA.
2940463	8.82364	0.10781	8.95606	0.0887021	8.96351	0.0293518	8.64343	0.0681834	9.06629	0.067517	8.95572	0.0392027	9.23912	0.0624332	8.72632	0.0495244	0.000782372	8.99686	8.84666	0.150204	ILMN_300544	286994	NM_173328.1	Lgr4	Gpr48	3	NP_775450.1	ILMN_1361081	S	CCTGCGACTGTTTTTCCCCATCAACCAAATCACAGTGCTGGCATGGGAGC	Rattus norvegicus leucine-rich repeat-containing G protein-coupled receptor 4 (Lgr4), mRNA.
3140484	10.0574	0.0398453	10.0481	0.0521931	10.0241	0.0278143	9.98447	0.0275	10.1277	0.0302885	10.2764	0.0522708	10.2417	0.0315556	10.0687	0.0440591	0.00138558	10.1786	10.0285	0.1501	ILMN_292050	83533	NM_031356.1	Aifm1	Aif	X	NP_112646.1	ILMN_1368612	S	CCCTGTTGAAGGGGAGGACTACGGCAAAGGTGTCATCTTCTACCTCAGGG	Rattus norvegicus apoptosis-inducing factor, mitochondrion-associated 1 (Aifm1), nuclear gene encoding mitochondrial protein, mRNA.
2650131	7.56301	0.0366947	7.60895	0.0429286	7.68282	0.0327696	7.55838	0.0446264	7.74724	0.0351927	7.79997	0.0329231	7.66829	0.0344368	7.79486	0.0375382	0.00185435	7.75259	7.60329	0.1493	ILMN_48473	367100	XM_345947.3	Smad6_predicted		8	XP_345948.2	ILMN_1367741	S	GTTGGCTGGAGATCCTCCTCAACAACCACAGATAGCAAAGCGGCTGCCAC	PREDICTED: Rattus norvegicus MAD homolog 6 (Drosophila) (predicted) (Smad6_predicted), mRNA.
2760437	8.65274	0.0495441	8.81865	0.104363	8.40655	0.0769617	8.48668	0.0571152	8.70388	0.0719321	8.77174	0.0779499	8.74786	0.0587055	8.73462	0.0656147	0.0248849	8.73952	8.59115	0.14837	ILMN_269284	94204	NM_053596.1	Ece1	Ece	5	NP_446048.1	ILMN_1358385	S	GGGTGCAAAAGCAGCATCCCGACCCCTGTCCCTCCAGAGATTTGAGAAGG	Rattus norvegicus endothelin converting enzyme 1 (Ece1), mRNA.
4280672	11.1249	0.101114	11.5047	0.0934135	11.3988	0.0453413	11.2416	0.0612148	11.2034	0.0948916	11.5439	0.0820411	11.7058	0.0746132	11.4099	0.0366126	0.00253385	11.4658	11.3175	0.148264	ILMN_289354	25423	NM_017097.1	Ctsc	CATC	1	NP_058793.1	ILMN_1359951	S	CAAGAACAGCTGGGGCTCTCAATGGGGTGAGAGTGGCTACTTCCGGATCC	Rattus norvegicus cathepsin C (Ctsc), mRNA.
6980280	9.29401	0.0559768	9.04933	0.106437	9.19105	0.0329519	9.28235	0.0602355	9.2675	0.032003	9.31177	0.0322217	9.20898	0.101213	9.61885	0.076785	0.0056953	9.35178	9.20419	0.147588	ILMN_287389	24192	NM_012498.1	Akr1b1	Akr1b1; ALDRED; Aldr1; RATALDRED; Alr; ALR-P-I; Akr1b3	4	NP_036630.1	ILMN_1363873	S	TCGGCCTTTCTTGGTCTTCTTCCCACCTGGAGGACTTTAACACGAGTACC	Rattus norvegicus aldo-keto reductase family 1, member B1 (aldose reductase) (Akr1b1), mRNA.
5080333	9.00876	0.0698565	9.11763	0.0827225	8.80198	0.105156	9.18285	0.0568187	9.16488	0.0906536	9.20698	0.0659919	9.24479	0.0776741	9.08144	0.0289983	0.0420718	9.17452	9.0278	0.146717	ILMN_279238	114705	NM_053764.1	Rgs14	MGC108631	17	NP_446216.1	ILMN_1361939	S	TGTTTTCAGAATCTCTCTCCCCAAGGCATAGGATATAGAAGGCAGGGGGG	Rattus norvegicus regulator of G-protein signaling 14 (Rgs14), mRNA.
3120315	7.52446	0.0396421	7.65725	0.0885718	7.72064	0.122384	7.7444	0.0495078	7.59153	0.0763445	7.9441	0.0470802	7.89254	0.0721485	7.8034	0.0417505	0.0276846	7.80789	7.66169	0.146204	ILMN_277741	58975	NM_031649.1	Klrg1	MAFA	4	NP_113837.1	ILMN_1351288	S	CCAGGAGTATGTGGGCGAGGACTTTTACTGGATTGGCTTGAGGGACATCG	Rattus norvegicus killer cell lectin-like receptor subfamily G, member 1 (Klrg1), mRNA.
5690750	9.89747	0.100324	9.81718	0.0867858	10.0487	0.0844529	9.66662	0.0633733	10.1533	0.0842689	9.9273	0.0721346	10.0598	0.0998569	9.87306	0.0447078	0.0396111	10.0034	9.85749	0.145881	ILMN_300996	64520	NM_022588.1	Mta1		6	NP_072110.1	ILMN_1359325	S	CTTACACCTGGAATGTTAGGATTGGTGCAGCCAGCAGCGGCCAAGCTGCC	Rattus norvegicus metastasis associated 1 (Mta1), mRNA.
5570348	7.66769	0.025365	7.96863	0.0712128	7.90833	0.0251024	7.67195	0.0560404	7.9504	0.0441471	7.96183	0.0528516	8.08352	0.0628331	7.80367	0.0682389	0.000695242	7.94986	7.80415	0.145705	ILMN_56339	64559	XM_341519.3	Nritp		17	XP_341520.3	ILMN_1369142	S	GTTTCCATCCTGTGTTGGGAAAGCAGCCCCCAAAATGTCGTAAGAGCCAG	PREDICTED: Rattus norvegicus ion transporter protein (Nritp), mRNA.
5220138	8.87625	0.0744325	9.01316	0.0564924	8.71171	0.102977	9.01634	0.0649208	8.94382	0.0990747	9.09342	0.0681108	9.17527	0.0685848	8.98534	0.041591	0.0428425	9.04946	8.90436	0.145099	ILMN_65627	362725	XM_343047.2	LOC362725			XP_343048.2	ILMN_1353448	S	GTCCAAATGGCTAAGATCAGAAACTGAGGTGAGAACAGATGTTGGGGAGG	PREDICTED: Rattus norvegicus similar to Retrovirus-related POL polyprotein (LOC362725), mRNA.
610438	10.6271	0.0391945	10.1489	0.0593564	10.7096	0.0978044	10.5471	0.0461632	10.8299	0.10345	10.2987	0.0539224	10.8501	0.0616476	10.6332	0.0541089	8.51154e-06	10.653	10.5082	0.144792	ILMN_272471	294141	NM_001009651.1	Clic2	MGC108828	20	NP_001009651.1	ILMN_1368780	S	GTCTGGCGCTATCTCCACAATGCCTACGCCCGTGAAGAATTTGCCCACAC	Rattus norvegicus chloride intracellular channel 2 (Clic2), mRNA.
3450528	9.25908	0.0425356	9.46166	0.0635507	9.48609	0.0586418	9.25834	0.0612036	9.53745	0.0467449	9.54007	0.0616157	9.48739	0.0406253	9.4776	0.0474939	0.0152101	9.51063	9.36629	0.144333	ILMN_276795	140931	NM_080896.1	Hnrph1	Hnrph; MGC124573; Hnrnph1	10	NP_543172.1	ILMN_1370138	S	GAATGGGAGGGATGTCTAGCATGTCTAGTATGAGTGGTGGATGGGGAATG	Rattus norvegicus heterogeneous nuclear ribonucleoprotein H1 (Hnrph1), mRNA.
5690019	7.46531	0.0770809	7.74953	0.0698672	7.79562	0.0520503	7.43081	0.0567331	7.78462	0.0806564	7.80415	0.0874638	7.79486	0.0765492	7.63336	0.0736845	0.0153437	7.75425	7.61032	0.14393	ILMN_69463	501610	XM_577009.1	LOC501610			XP_577009.1	ILMN_1650863	S	GAGGCTTCTGGATCAAGGCATCCTAGTCCCCTGCCGGTCGCCTTGGAATA	PREDICTED: Rattus norvegicus similar to Gag-Pol polyprotein (LOC501610), mRNA.
5340484	8.30068	0.0788367	8.4636	0.0714979	8.56664	0.0257606	8.25252	0.050507	8.50529	0.0562275	8.52129	0.0332098	8.65545	0.0227134	8.47074	0.0429504	0.00194683	8.53819	8.39586	0.142334	ILMN_294094	295588	NM_001007641.1	Rnd3	RHOE; Arhe	3	NP_001007642.1	ILMN_1376851	S	AGCGTGATTAAAGAGGAGGCAGGTGGGTGCCGATTTCACCAGGAGAGACC	Rattus norvegicus Rho family GTPase 3 (Rnd3), mRNA.
1850270	8.61427	0.0520475	8.69932	0.11219	8.48962	0.0299097	8.30757	0.0347973	8.60371	0.0670498	8.91424	0.0664752	8.64464	0.0578954	8.51555	0.0362813	0.000595516	8.66954	8.52769	0.141843	ILMN_272244	24706	XM_001059523.1	Rarb			XP_001059523.1	ILMN_1359481	S	GGCAGTGGCCTCCTCTGGCCTTGTTCAATCACTATGATGCAGACTGACAG	PREDICTED: Rattus norvegicus retinoic acid receptor, beta, transcript variant 2 (Rarb), mRNA.
5550577	7.67979	0.0266401	7.62477	0.0243764	7.66326	0.0251351	7.67996	0.0234352	7.7883	0.0234816	7.90947	0.0177908	7.71168	0.0316683	7.80013	0.0353599	1.20151e-05	7.80239	7.66194	0.14045	ILMN_265473	309368	XM_001062273.1	Lama2_predicted			XP_001062273.1	ILMN_1373748	S	CATCCGATCTCTGAAGCTCACCAAAGGGACAGGCAAGCCGCTGGAGGTTA	PREDICTED: Rattus norvegicus laminin, alpha 2 (predicted) (Lama2_predicted), mRNA.
6350437	8.47944	0.0296451	8.36577	0.0725135	8.35956	0.0316435	8.57318	0.0535392	8.59413	0.0523382	8.56383	0.0268142	8.59085	0.0406276	8.58953	0.064129	0.0208008	8.58458	8.44449	0.140095	ILMN_282387	252899	NM_145771.2	Miox	Aldrl6; RSOR	7	NP_665714.2	ILMN_2039045	S	ACCGGCGGTGACTACCGGCAGCTGTGCAGTCAGCAAGACCTGGATATGCT	Rattus norvegicus myo-inositol oxygenase (Miox), mRNA.
2570056	9.95686	0.0287353	9.95592	0.0431024	9.94616	0.042044	9.89633	0.0448516	9.95982	0.0291605	10.2024	0.0686285	10.0476	0.0357568	10.1053	0.0710984	0.0156375	10.0788	9.93882	0.139954	ILMN_279603	301418	NM_001004251.1	MGC94335		9	NP_001004251.1	ILMN_1367238	S	GTTCCAGGTGAAGCTGGGGGATCAGAGCGTGGAGACTAAACAGCTGCTCA	Rattus norvegicus similar to hypothetical protein FLJ22555 (MGC94335), mRNA.
4670091	7.965	0.0505532	7.89734	0.0518132	7.88797	0.0582676	7.96833	0.028537	8.11416	0.0306971	8.08201	0.0501512	7.96887	0.0457435	8.11295	0.0311488	0.021079	8.0695	7.92966	0.139839	ILMN_274117	300519	NM_001004245.1	Esam	MGC94065	8	NP_001004245.1	ILMN_1351676	S	ATGAAGCCAGATGAATGCTGCTGAGATTGGCTACCCTCCAAGGGCTCTGG	Rattus norvegicus endothelial cell adhesion molecule (Esam), mRNA.
3850152	8.69808	0.0539728	8.78692	0.0521501	8.86871	0.0222792	8.82345	0.0391528	8.9482	0.067126	8.9754	0.0225052	8.8291	0.0615841	8.98331	0.0427178	0.0178336	8.934	8.79429	0.139711	ILMN_301869	117282	NM_057141.1	Hnrnpk	Csbp	17	NP_476482.1	ILMN_1366807	S	GTCGTGGGGAACTGCGGTGGGGAGCAATACTACAAGAGTAAGCATCTGAG	Rattus norvegicus heterogeneous nuclear ribonucleoprotein K (Hnrnpk), mRNA.
4810048	9.78687	0.0499294	9.94812	0.0407252	9.96113	0.0602646	9.81986	0.0372807	9.95318	0.0436958	9.91391	0.054856	10.2628	0.0385667	9.94466	0.0608731	0.000348089	10.0186	9.87899	0.139647	ILMN_69531	498486	XM_573746.2	RGD1563144_predicted		15	XP_573746.2	ILMN_1374581	S	ACGAGAGGATGCCTGTGGCTGCTGGGAGTGCAAATGATCAGAAAGGGGGG	PREDICTED: Rattus norvegicus similar to EMeg32 protein (predicted) (RGD1563144_predicted), mRNA.
430239	7.75652	0.0320207	7.69648	0.0388686	7.67319	0.015839	7.73307	0.0330987	7.83311	0.0362076	7.833	0.0228443	7.83506	0.0415242	7.90938	0.0363846	0.00351133	7.85264	7.71482	0.137819	ILMN_265050	313582	XM_001056311.1	Fhl3_predicted			XP_001056311.1	ILMN_1368369	S	TTAGGGGCTCCCTGGTTAGAGGGTTGTAAGGTACAGGGTGCTGTTCAGCC	PREDICTED: Rattus norvegicus four and a half LIM domains 3 (predicted) (Fhl3_predicted), mRNA.
6980022	7.51759	0.0316349	7.5272	0.0440532	7.40905	0.0284023	7.47928	0.03793	7.56429	0.0193529	7.67842	0.0289394	7.56656	0.0395318	7.67327	0.0612957	0.00496515	7.62063	7.48328	0.137355	ILMN_282349	114511	NM_053719.1	Emb		2	NP_446171.1	ILMN_1359464	S	TTACCCTCTCTGGGAGATCAGGGGGACAGGGCAGACACCAGCAAAATCAG	Rattus norvegicus embigin (Emb), mRNA.
2630092	7.52039	0.0582005	7.50126	0.0660235	7.55665	0.0343891	7.50157	0.050782	7.61905	0.0867692	7.82107	0.0543162	7.46372	0.0496884	7.72346	0.0538653	0.0149347	7.65682	7.51997	0.136857	ILMN_51020	307498	XM_226016.4	Pura_predicted		18	XP_226016.2	ILMN_1365232	S	CTCCGAGGAGATGAAGAAGATTCAAGAGAAGCAGAGGGAGAAGCGGGCCG	PREDICTED: Rattus norvegicus purine rich element binding protein A (predicted) (Pura_predicted), mRNA.
3990372	11.4531	0.0702378	11.3152	0.0813522	11.5182	0.0542359	11.4832	0.0446704	11.6578	0.0352385	11.3659	0.0750894	11.5623	0.070121	11.7289	0.0250063	0.0071083	11.5787	11.4424	0.136277	ILMN_67972	361205	XM_341486.2	Lect2_predicted		17	XP_341487.2	ILMN_1353461	S	CCCCGGCATACCTGTAAGCAGAGACAGAGGCCAGATCTTCTCAAATTCCC	PREDICTED: Rattus norvegicus leukocyte cell-derived chemotaxin 2 (predicted) (Lect2_predicted), mRNA.
6840068	7.31183	0.0116933	7.28884	0.0276718	7.36994	0.0409154	7.31038	0.0216221	7.32369	0.0310018	7.61672	0.108678	7.46416	0.0512672	7.42047	0.0506976	0.0140704	7.45626	7.32025	0.136012	ILMN_266655	303439	XM_001081244.1	Maf			XP_001081244.1	ILMN_1375780	I	GGGAATTTGTTCAGTGGTCAAGGGAACCCAAGGACAACACCAGCCAGGCC	PREDICTED: Rattus norvegicus monocyte to macrophage differentiation-associated (Maf), mRNA.
5550164	8.3454	0.0370011	8.40652	0.0500731	8.27449	0.0578975	8.37314	0.0390152	8.47964	0.0449153	8.45281	0.0418421	8.57904	0.047129	8.43163	0.0180367	0.0162991	8.48578	8.34988	0.135897	ILMN_58422	305539	XM_223647.3	Spred2_predicted			XP_223647.3	ILMN_1371095	S	GAACCGTAGCCATTCCCAGCCCCCTACACTGTTTTACATTATTCAGGGGG	PREDICTED: Rattus norvegicus sprouty-related, EVH1 domain containing 2 (predicted) (Spred2_predicted), mRNA.
5690025	12.0494	0.0569074	12.279	0.0313726	12.1967	0.0388211	12.0848	0.0499416	12.1922	0.031786	12.328	0.0565006	12.3453	0.0337062	12.2845	0.0289971	0.00197155	12.2875	12.1525	0.135007	ILMN_272461	361239	NM_001037206.1	Bphl	MGC125077	17	NP_001032283.1	ILMN_1365599	S	GGACCATGTCATTGCCTGTTACCTGGATGCTCGCAAACACCTTCCCTCGC	Rattus norvegicus biphenyl hydrolase-like (serine hydrolase) (Bphl), mRNA.
4570168	8.06657	0.0371601	7.96622	0.0728527	7.91887	0.053202	8.08623	0.0186006	8.08649	0.0538204	8.26935	0.0551543	8.01243	0.0547932	8.2025	0.0528991	0.00993023	8.14269	8.00947	0.133219	ILMN_270986	116502	NM_053812.1	Bak1	MGC108627	20	NP_446264.1	ILMN_1372846	S	GAGGCAGATGGATTCCCCCACCTCGCCCTCGGTGTCTGGAAATAAACGGT	Rattus norvegicus BCL2-antagonist/killer 1 (Bak1), mRNA.
2640541	8.33411	0.0361955	8.43381	0.0635929	8.37903	0.0188909	8.29949	0.0272477	8.4718	0.0246004	8.50804	0.0415329	8.52622	0.0231159	8.4716	0.0121109	0.00479961	8.49442	8.36161	0.132806	ILMN_295349	309025	NM_001004418.1	Tacc2		1	NP_001004418.1	ILMN_1650063	S	TAAGGTTGGTTTGACCGTATGCAGTGCCGAGACCTACCAGGACTCCTTGC	Rattus norvegicus transforming, acidic coiled-coil containing protein 2 (Tacc2), transcript variant 2, mRNA.
3450025	11.8557	0.0451974	11.8863	0.055963	11.7858	0.0377709	11.8118	0.0434177	12.0013	0.0336064	12.0675	0.0522503	11.9749	0.0423275	11.8271	0.0285783	0.00606565	11.9677	11.8349	0.132803	ILMN_291190	363061	NM_198788.1	Sdhd	MGC72971	8	NP_942083.1	ILMN_1358688	S	CCCCAGCTGTTGGTGGCTCTGTTTCTAGGGGACTTTTAATCAGGAGATGC	Rattus norvegicus succinate dehydrogenase complex, subunit D, integral membrane protein (Sdhd), nuclear gene encoding mitochondrial protein, mRNA.
5270152	8.68721	0.042798	8.67306	0.0643637	8.53147	0.0167049	8.51496	0.0204998	8.71018	0.032766	8.70201	0.0395201	8.73127	0.049151	8.79401	0.0773081	0.0209382	8.73437	8.60167	0.132692	ILMN_283869	24703	NM_012639.2	Raf1		4	NP_036771.1	ILMN_1369837	S	GGCCACCTGGGGGAGCCTGCTTTGGTACTACAGAACTTCACTTTGTGGAC	Rattus norvegicus v-raf-leukemia viral oncogene 1 (Raf1), mRNA.
6400538	13.2695	0.0422401	13.4379	0.0233721	13.2521	0.0615038	13.1766	0.0771804	13.348	0.0589017	13.4055	0.0545322	13.5238	0.0620414	13.3868	0.0542377	0.0262387	13.416	13.284	0.131993	ILMN_47940	288174	XM_213637.3	LOC288174			XP_213637.3	ILMN_1369067	S	TCCGAAGCCTCTAAGCACTTTGGTTCCACGCGTACCTTGTGGTGGGCTGG	PREDICTED: Rattus norvegicus similar to Nit protein 2 (predicted) (LOC288174), mRNA.
6770204	10.0098	0.100098	9.9412	0.0793693	9.70847	0.0851942	9.71304	0.0490525	9.92259	0.0599614	10.0406	0.0470698	10.0604	0.070854	9.87642	0.0306537	0.0269503	9.97502	9.84312	0.131904	ILMN_293167	317322	NM_001014108.1	Gpc4		X	NP_001014130.1	ILMN_1650537	S	ATTCTGGGAAGAGTGCCAACGAGAAAGCTGACAGTGCCGGTGGTGCCCCT	Rattus norvegicus glypican 4 (Gpc4), mRNA.
6380601	9.11092	0.0695977	9.01556	0.0540168	9.25409	0.0442892	9.12357	0.0442233	9.29076	0.0431	9.16731	0.068842	9.26755	0.0630779	9.3035	0.0495833	0.0464904	9.25728	9.12603	0.131248	ILMN_295987	64314	NM_022522.2	Casp2			NP_071967.2	ILMN_1349906	S	GGGTCAGTATAGGATGCATGAGTGGTAGACTCTTCACACTTCCCACTGCC	Rattus norvegicus caspase 2 (Casp2), mRNA.
6650537	7.57141	0.0572381	7.47416	0.0561708	7.47426	0.0253746	7.63851	0.0384997	7.64862	0.0339485	7.71491	0.0588984	7.57572	0.0340994	7.74229	0.0462261	0.0113285	7.67039	7.53958	0.130801	ILMN_281107	85247	NM_053485.2	S100a6		2	NP_445937.1	ILMN_1350480	S	CTCTGGCAAGGAGGGTGACAAGCACACCCTGAGCAAGAAGGAGCTGAAGG	Rattus norvegicus S100 calcium binding protein A6 (S100a6), mRNA.
5340086	8.50198	0.067831	8.5089	0.021537	8.52672	0.0426943	8.61687	0.0365252	8.64507	0.0528486	8.73729	0.0332879	8.62177	0.0365045	8.67005	0.0248234	0.0249818	8.66855	8.53862	0.129927	ILMN_296988	362778	NM_001014198.1	RGD1308470		6	NP_001014220.1	ILMN_1352680	S	CCCCGGAAACCGTATCTTGGCCTGTGTTGGTTCTTACTCCGAACGTTTGT	Rattus norvegicus similar to RIKEN cDNA 4933433P14 gene (RGD1308470), mRNA.
2690253	9.00317	0.0528214	9.09941	0.0519016	8.93239	0.0161785	8.98721	0.0265701	9.18374	0.0365386	9.1365	0.0473171	9.1478	0.023331	9.07353	0.0593479	0.0171515	9.1354	9.00555	0.129849	ILMN_288534	290946	XM_001058032.1	RGD1309729			XP_001058032.1	ILMN_1353112	S	CCAGGTTGTTCAGGTTCCCTATCATGAGCTGGAGCTGCTTACATCAAGAC	PREDICTED: Rattus norvegicus similar to hypothetical protein MGC5297 (RGD1309729), mRNA.
7050736	11.4076	0.0542012	11.5435	0.0483995	11.4516	0.0370105	11.5474	0.0389851	11.6903	0.0575842	11.4995	0.0694657	11.606	0.0362714	11.6733	0.0404117	0.021534	11.6173	11.4875	0.12975	ILMN_63408	364754	XM_344616.3	MGC112790		17	XP_344617.3	ILMN_1359521	S	CTAGAGGAGGGACAACTGCTACCTTGTGGGACTGCACGGTTTGGGTATTC	PREDICTED: Rattus norvegicus similar to transmembrane receptor (MGC112790), mRNA.
3520731	7.95849	0.0560885	7.90893	0.0436894	8.05243	0.033405	8.00228	0.0361644	8.25969	0.0556904	8.03257	0.0710021	8.13007	0.0963311	8.01439	0.0491323	0.0469312	8.10918	7.98053	0.128647	ILMN_63007	29482	NM_017215.2	Slc1a2	GLT-1; Eaat2; GluT; Glt; Glt-1; GluT-R	3	NP_058911.2	ILMN_1367947	S	CCGAGCTGGACACCATTGACTCCCAACACCGAATGCACGAAGACATCGAA	Rattus norvegicus solute carrier family 1 (glial high affinity glutamate transporter), member 2 (Slc1a2), transcript variant 1, mRNA.
1090435	8.66452	0.0377816	8.62412	0.0401878	8.73528	0.0455115	8.5918	0.0555698	8.779	0.038283	8.72651	0.0422793	8.72769	0.0403503	8.89461	0.0607964	0.0194999	8.78195	8.65393	0.128022	ILMN_292687	245962	NM_139103.1	Cd48		13	NP_620803.1	ILMN_1361192	S	GCTTGGCTAGTGGTCACGTTATCCATCATTCCCAGCATCCTGCTAGCCTG	Rattus norvegicus Cd48 molecule (Cd48), mRNA.
1740092	9.44296	0.0461057	9.59425	0.0484742	9.53212	0.0420219	9.42964	0.0401744	9.57262	0.0319434	9.70565	0.0538393	9.74361	0.0823635	9.48677	0.0809738	0.0206025	9.62716	9.49974	0.127421	ILMN_291679	363058	NM_001012201.1	Cadm1	sgigsf	8	NP_001012201.1	ILMN_1376587	S	GCCAAAGGAGCCGATGACGCAGCAGACGCAGACACAGCTATAATCAATGC	Rattus norvegicus cell adhesion molecule 1 (Cadm1), mRNA.
3360484	8.52304	0.0432737	8.63057	0.0700879	8.36217	0.0562211	8.41021	0.0261124	8.71734	0.0549186	8.54771	0.0577428	8.66034	0.0949547	8.50601	0.0246667	0.016643	8.60785	8.4815	0.12635	ILMN_52398	290757	XM_224872.4	F11		16	XP_224872.4	ILMN_1363465	S	GGATATAAGGAAGGAGGGAAGGATACGTGTAAGGGAGATTCTGGAGGGCC	PREDICTED: Rattus norvegicus coagulation factor XI (F11), mRNA.
5900195	7.34268	0.0183514	7.31446	0.0400422	7.29994	0.0262804	7.35526	0.0514162	7.49369	0.0538751	7.40255	0.0492651	7.37628	0.0191228	7.54235	0.0623949	0.0271809	7.45372	7.32808	0.125633	ILMN_263005	171060	NM_133538.1	Il13ra2		X	NP_598222.1	ILMN_1376826	S	GGAGTGAATGGAGTGAAGAGGAATGCTGGGAAGGTTACACAGGGCCAGAC	Rattus norvegicus interleukin 13 receptor, alpha 2 (Il13ra2), mRNA.
2100463	11.0575	0.0857122	10.9472	0.0567019	10.7749	0.0342286	10.8128	0.0740611	11.0061	0.0577977	10.967	0.0501333	10.984	0.0730189	11.135	0.0429259	0.0344821	11.023	10.8981	0.124917	ILMN_53137	288785	XM_213833.4	Bloc1s1_predicted		7	XP_213833.1	ILMN_1651137	S	ACTTCAACCAGGCACTTAAGGAAATCGGGGATGTGGAGAACTGGGCTCGG	PREDICTED: Rattus norvegicus biogenesis of lysosome-related organelles complex-1, subunit 1 (predicted) (Bloc1s1_predicted), mRNA.
450474	7.44	0.0113083	7.58467	0.0396218	7.52662	0.0516052	7.49931	0.0262492	7.62697	0.0471553	7.69975	0.0459717	7.70038	0.0288388	7.52048	0.0483421	0.00474451	7.63689	7.51265	0.124244	ILMN_60599	497750	XM_579364.1	LOC497750			XP_579364.1	ILMN_2039002	S	CACTGGTAGAAGATGACGAGGATTTGCCCCACCATGATGAGAAGACGTGG	PREDICTED: Rattus norvegicus hypothetical gene supported by NM_013005 (LOC497750), mRNA.
1580152	7.9986	0.0647124	7.85002	0.0581466	7.80395	0.0648602	7.7348	0.0479395	8.05436	0.0625089	8.02784	0.0554418	7.95872	0.0509497	7.84033	0.0274219	0.0166347	7.97031	7.84684	0.123474	ILMN_51182	289734	XM_214078.3	Smtn_predicted			XP_214078.3	ILMN_1358023	S	GGATGCTGGTGGACTGTGTACCCTTGGTGGAGGTGGAGGACATGATGATC	PREDICTED: Rattus norvegicus smoothelin (predicted) (Smtn_predicted), mRNA.
4200041	8.18607	0.0296334	8.2606	0.0552236	8.14379	0.046434	8.16345	0.0396088	8.19778	0.0459689	8.37486	0.062479	8.24376	0.0322631	8.43138	0.0498431	0.0105589	8.31195	8.18848	0.123465	ILMN_270981	140734	NM_080697.2	Dynll2	MGC72334; Dlc2	10	NP_542428.1	ILMN_1367739	S	TGTTTTTCTTCAGTGCTGGCAGGGGAGGGTGGGAACTGGTGGTGACTGAG	Rattus norvegicus dynein light chain LC8-type 2 (Dynll2), mRNA.
4670500	11.5324	0.0387266	11.9585	0.115104	11.8546	0.0240824	11.6707	0.0513179	11.8089	0.0636249	12.0954	0.039856	11.7279	0.0725235	11.8756	0.0554565	0.00081102	11.877	11.754	0.122935	ILMN_294793	313840	NM_001037200.1	Fam82a	MGC116304	6	NP_001032277.1	ILMN_1375002	S	GTATGTGGCCAAGTGTTATGTTGATCTTGGGGAATCTCGGGAGGCTTGGA	Rattus norvegicus family with sequence similarity 82, member A (Fam82a), mRNA.
1240315	7.353	0.0350476	7.41809	0.0353623	7.3941	0.0259993	7.4472	0.0383026	7.588	0.0546297	7.54407	0.0395641	7.42187	0.0555304	7.54869	0.0134747	0.0142576	7.52566	7.4031	0.122559	ILMN_282388	361084	NM_001001515.1	Lmo7		15	NP_001001515.1	ILMN_1376827	S	CCGGAGCCGAAGTCAGAATCCGAAACCACCAACTGTACTGCAATGACTGC	Rattus norvegicus LIM domain only 7 (Lmo7), mRNA.
2120315	7.94139	0.060055	7.95815	0.068907	7.86311	0.0509027	7.81413	0.0287395	8.08173	0.0625715	8.05534	0.0368536	8.03839	0.0484812	7.89112	0.027013	0.0348936	8.01665	7.89419	0.122452	ILMN_266514	114002	XM_001064811.1	Ndst2_predicted			XP_001064811.1	ILMN_1373189	S	ACCTCTGACCTATGAACCTGGGAGGTGAGGAAGAGAGGGTCCAGGGAAGG	PREDICTED: Rattus norvegicus N-deacetylase/N-sulfotransferase (heparan glucosaminyl) 2 (predicted) (Ndst2_predicted), mRNA.
4810020	10.6853	0.0431119	10.718	0.0783709	10.65	0.0627909	10.6347	0.0422216	10.6918	0.0337322	10.9808	0.0462983	10.7544	0.0422583	10.749	0.0539586	0.018122	10.794	10.672	0.122033	ILMN_293335	305633	XM_001069109.1	LOC305633			XP_001069109.1	ILMN_1358269	S	CGTCCGGGTCTGTGGCACTGCTCCAAGAAGCCTTACGCGCACACACAAAT	PREDICTED: Rattus norvegicus similar to Antxr2 protein (LOC305633), mRNA.
3370767	8.73308	0.0736155	9.14489	0.0795831	9.02412	0.0724279	9.01073	0.0257593	9.09232	0.0842783	9.12287	0.0529808	9.17459	0.0748826	9.01005	0.0651155	0.0230908	9.09996	8.97821	0.121751	ILMN_59501	24548	NM_012599.2	Mbl1	Mlb1; Mbpa	16	NP_036731.2	ILMN_2039269	S	AGGAGCCCCTGGAAGTCAAGGACCAAAAGGCCAAAAAGGGGATCGTGGAG	Rattus norvegicus mannose binding lectin (A) (Mbl1), mRNA.
2450170	8.12682	0.0358678	8.05318	0.0407698	7.98302	0.0272747	7.98268	0.0279235	8.13215	0.0339394	8.14976	0.0486921	8.2386	0.0588654	8.11216	0.0573825	0.0231268	8.15817	8.03642	0.121743	ILMN_276664	296751	XM_001061692.1	Pus7_predicted			XP_001061692.1	ILMN_1365731	S	CTAAACACGAGCTGGCTGCGATGAGCAGTGGGTCTGAGTAGTGGGTCGCT	PREDICTED: Rattus norvegicus pseudouridylate synthase 7 homolog (S. cerevisiae) (predicted) (Pus7_predicted), mRNA.
5130022	10.6788	0.0955115	10.8015	0.0667713	10.8426	0.0399297	10.9268	0.0600669	10.928	0.0502403	10.9888	0.0402174	10.7762	0.043565	11.0422	0.0321778	0.0165918	10.9338	10.8124	0.121361	ILMN_274701	293481	XM_001077188.1	Tufm_predicted			XP_001077188.1	ILMN_1352847	S	CCAGCCATGACCGAGGAGGACAAGAACATCAAATGGAGCTGAGTCTGGAC	PREDICTED: Rattus norvegicus Tu translation elongation factor, mitochondrial (predicted) (Tufm_predicted), mRNA.
4060037	9.06962	0.0617008	9.09015	0.0689254	8.84176	0.0478357	8.8763	0.0641368	9.12522	0.0728838	9.02045	0.0198944	9.06428	0.0329182	9.1533	0.06719	0.0288712	9.09081	8.96946	0.121355	ILMN_282112	361606	XM_001064409.1	RGD1561459_predicted			XP_001064409.1	ILMN_1364196	S	GGCATTGATGTGCGAGTCCTCCAGACAGAGCAGGCAGTGAAGGAGTACAA	PREDICTED: Rattus norvegicus similar to RIKEN cDNA 1810020D17 (predicted) (RGD1561459_predicted), mRNA.
780402	8.79826	0.0493767	8.66698	0.0500255	8.70481	0.0300505	8.72978	0.0427488	8.94148	0.0362283	8.99025	0.0933173	8.66739	0.0950821	8.78261	0.0643693	0.030739	8.84543	8.72496	0.120476	ILMN_63705	25112	NM_024127.2	Gadd45a	Gadd45; Ddit1	4	NP_077041.2	ILMN_1650784	S	GCAGTCACTCCCCACGCTGATGCAAGGATTACAGAAACTGATGTCAAGGG	Rattus norvegicus growth arrest and DNA-damage-inducible 45 alpha (Gadd45a), mRNA.
2940315	8.11953	0.0430777	8.13556	0.0340823	8.15337	0.0520972	8.06823	0.031002	8.14731	0.023458	8.34573	0.0490048	8.33623	0.0372541	8.12653	0.0352982	0.00149339	8.23895	8.11917	0.119776	ILMN_262626	84482	XM_001056726.1	Foxo1a			XP_001056726.1	ILMN_1357044	S	CTCTCGGCTTGTGTCCAGGATGGAGGTGGCATTATGGCTGTGTCCTGAAG	PREDICTED: Rattus norvegicus forkhead box O1A (Foxo1a), mRNA.
6520465	9.39373	0.0490477	9.42571	0.0411635	9.48176	0.0398565	9.48129	0.0322575	9.47743	0.0298915	9.64526	0.0370216	9.59055	0.0255402	9.54736	0.038591	0.00938174	9.56515	9.44562	0.119531	ILMN_274354	317444	XM_001065465.1	Hccs_predicted			XP_001065465.1	ILMN_1650651	S	CCTTTAACCCCAGCACTCCATAGATGTCTGAGTTTGAGGCCAGCCTGCTC	PREDICTED: Rattus norvegicus holocytochrome c synthetase (predicted) (Hccs_predicted), mRNA.
130091	8.55625	0.0770512	8.0984	0.0871201	8.21412	0.0369542	8.44018	0.0336022	8.52443	0.0614425	8.43915	0.0411959	8.3386	0.0738576	8.47999	0.0756566	0.00301209	8.44554	8.32723	0.118306	ILMN_273181	155151	NM_130411.2	Coro1a	MGC93041	1	NP_569095.1	ILMN_1364468	S	GTCACGGCTGGAGGAGGATGTGAGGAATCTCAACGCCATAGTGCAAAAGC	Rattus norvegicus coronin, actin binding protein 1A (Coro1a), mRNA.
110673	7.96064	0.0438028	7.80228	0.0590759	7.80724	0.0256049	7.8327	0.0315351	8.02656	0.0406718	7.98076	0.0502021	7.88745	0.0523613	7.97952	0.0513938	0.0337092	7.96857	7.85072	0.117857	ILMN_284296	63847	NM_022005.1	Fxyd6	Php		NP_071288.1	ILMN_1365784	S	CGCCTACGGGAGTCAAAGGTCACCAGAGTGGAAACTCACACCAGAGCCTG	Rattus norvegicus FXYD domain-containing ion transport regulator 6 (Fxyd6), mRNA.
1940687	7.64861	0.0520384	7.66115	0.0559051	7.41756	0.0685719	7.42082	0.0197571	7.60625	0.0645835	7.68319	0.0957558	7.74147	0.0466253	7.58645	0.0698762	0.0399746	7.65434	7.53703	0.117305	ILMN_66039	500865	XM_576264.2	RGD1564335_predicted		7	XP_576264.2	ILMN_1366260	S	GTGCCCCTGCCGTGTTGTCTGAGGTGCCCGTTCTTATACTAATGGTTCAG	PREDICTED: Rattus norvegicus similar to RIKEN cDNA 5730410E15 gene (predicted) (RGD1564335_predicted), mRNA.
5570110	7.62857	0.0742623	7.31922	0.0540952	7.50952	0.0537695	7.56596	0.0551181	7.92455	0.0445842	7.51634	0.0323842	7.58209	0.0537808	7.4679	0.0983476	0.000593143	7.62272	7.50582	0.116904	ILMN_51234	499293	XM_579942.1	LOC499293			XP_579942.1	ILMN_1366520	S	CTGCTGAAGACTTTGAAAGGGACTATGTTGGTCTTCCCTACGGATGGAGG	PREDICTED: Rattus norvegicus LOC499293 (LOC499293), mRNA.
3450338	7.49455	0.0330322	7.51965	0.0588409	7.43549	0.0474089	7.46069	0.0369234	7.64179	0.0532586	7.63873	0.0390392	7.45387	0.0373331	7.64329	0.0458876	0.0231191	7.59442	7.47759	0.116827	ILMN_59280	500011	XM_575365.2	RGD1563091_predicted		4	XP_575365.2	ILMN_1354701	S	CCCACTCATTTTGGTCAGCTTAGAAGTGGGAGGAGCATAGAAAAGGTGTC	PREDICTED: Rattus norvegicus similar to OEF2 (predicted) (RGD1563091_predicted), mRNA.
940068	7.33705	0.0161377	7.36105	0.0283377	7.31369	0.0387517	7.3185	0.0333653	7.37784	0.0302358	7.42267	0.0174107	7.41291	0.0494532	7.57628	0.063384	0.0087043	7.44743	7.33257	0.114851	ILMN_267139	498519	XM_001058441.1	RGD1565970_predicted			XP_001058441.1	ILMN_1370115	S	GATCTTCCTGGTGGCTGTCCTACCAGTCAACACTGAAGGAGGAGAGATCG	PREDICTED: Rattus norvegicus similar to mast cell protease 8 (predicted) (RGD1565970_predicted), mRNA.
4200592	8.90859	0.0527476	8.67345	0.0522072	8.76068	0.0505999	8.84571	0.0634172	8.96441	0.0593387	9.02176	0.0431275	8.88151	0.0545278	8.77944	0.0540441	0.0167561	8.91178	8.79711	0.114671	ILMN_282469	50672	NM_017333.1	Ednrb	Etb; Ednra		NP_059029.1	ILMN_1360909	S	CGGAAAACCGTGCTTGCGGAAAGGTGTGCACGCATGGGAGAGGGATTGTT	Rattus norvegicus endothelin receptor type B (Ednrb), mRNA.
4730132	7.35907	0.0792506	7.47637	0.0431756	7.49408	0.0382502	7.40397	0.0464691	7.56272	0.0522087	7.48326	0.0348295	7.69664	0.0568169	7.44955	0.0415347	0.0231591	7.54804	7.43338	0.114669	ILMN_277430	64619	NM_022678.1	Zfp238	Rp58	13	NP_073169.1	ILMN_1369946	S	CCTTGTCGGTCAAAAGTGAAGCACTGAGCTTGCCCACTGTCAGAGACTGG	Rattus norvegicus zinc finger protein 238 (Zfp238), mRNA.
6420537	11.5494	0.0337622	11.7389	0.0381703	11.7128	0.0346443	11.5905	0.0639308	11.7589	0.0536291	11.798	0.0438768	11.6794	0.0640577	11.8131	0.0495116	0.0356196	11.7623	11.6479	0.114436	ILMN_293099	310201	NM_001008770.2	RGD1306952	MGC95111	2	NP_001008770.1	ILMN_1356486	S	ATTAGGGGAACCTGGGGCCATTCAGGGACCAGCTAGATTCTCAGATATGG	Rattus norvegicus similar to Ab2-225 (RGD1306952), mRNA.
6760647	8.40701	0.0358349	8.17744	0.0515158	8.21804	0.0528019	8.24071	0.0417886	8.37862	0.0343705	8.50396	0.0534169	8.27101	0.0454694	8.34467	0.0587678	0.0068749	8.37456	8.2608	0.113764	ILMN_47718	293415	XM_215038.4	Tmem9b_predicted		1	XP_215038.1	ILMN_1650350	S	AGCCCAAGCCTTCCTGGATGAGTGACATACACATACTGGTCAGCCTCTCC	PREDICTED: Rattus norvegicus TMEM9 domain family, member B (predicted) (Tmem9b_predicted), mRNA.
1990138	8.32335	0.0298686	8.39768	0.033766	8.33981	0.0512345	8.45761	0.0216389	8.46978	0.0464368	8.54559	0.0355838	8.52463	0.0356287	8.42513	0.0346144	0.0137408	8.49128	8.37961	0.111671	ILMN_297639	405950	NM_001001062.1	Olr677	Olr677	3	NP_001001062.1	ILMN_1350703	S	TCACTACTCGGCCATCATGACCTGGAGACTCTGTGGTGTTTTGGTGGGGG	Rattus norvegicus olfactory receptor 677 (Olr677), mRNA.
60603	8.25961	0.0391209	8.27461	0.0679822	8.25886	0.0266611	8.41756	0.0360121	8.42646	0.0523854	8.40693	0.0234574	8.28063	0.0560539	8.54305	0.0713523	0.016292	8.41427	8.30266	0.111611	ILMN_262811	312701	XM_001061914.1	Cd163_predicted			XP_001061914.1	ILMN_1350943	S	AGAAGTCTATGTAGCCTAAGAGGCTGATCACTGAAAGGGGTGCACCAACC	PREDICTED: Rattus norvegicus CD163 antigen (predicted) (Cd163_predicted), mRNA.
7040685	7.28291	0.0307977	7.4908	0.0367236	7.42521	0.0430953	7.47672	0.0353585	7.42137	0.0610177	7.69359	0.0660098	7.46929	0.0566493	7.535	0.0462149	0.00501125	7.52981	7.41891	0.110902	ILMN_50043	361051	XM_341331.2	Phf11_predicted			XP_341332.2	ILMN_1360511	S	AGACTCATGAAGGAAGAGCCTCACGGCCACAAAGAAGCAGCTGTCAAAGC	PREDICTED: Rattus norvegicus PHD finger protein 11 (predicted) (Phf11_predicted), mRNA.
2850193	8.83384	0.0216164	8.88075	0.0609008	8.62405	0.043363	8.74252	0.0482674	8.88541	0.0330845	8.9557	0.0805224	8.78324	0.0453314	8.90006	0.0690524	0.0279372	8.8811	8.77029	0.110811	ILMN_57677	362836	XM_343164.2	Dazap1_predicted			XP_343165.2	ILMN_1354101	S	CGGGCTGGGGTGCGGGCAGAGACTACTGCGTGCGTTTGGTTTTTTGTTCA	PREDICTED: Rattus norvegicus DAZ associated protein 1 (predicted) (Dazap1_predicted), mRNA.
6400025	7.88728	0.0414052	7.98431	0.032298	7.92003	0.0359094	7.83298	0.0363678	8.0706	0.0294159	8.03752	0.0604938	7.98819	0.0532886	7.96948	0.0264044	0.038469	8.01645	7.90615	0.110301	ILMN_49623	498211	XM_573428.2	RGD1560523_predicted		13	XP_573428.1	ILMN_1364192	S	CCAGCTTCCTTCAGAGAGCAGTGCTTTTGGTGGGGAGGAGGAAATCCCTT	PREDICTED: Rattus norvegicus similar to S-adenosylmethionine synthetase gamma form (Methionine adenosyltransferase) (predicted) (RGD1560523_predicted), mRNA.
6370082	7.83221	0.0293686	7.91713	0.0539626	7.80461	0.04285	8.00613	0.0445794	7.93753	0.052915	8.01146	0.0416843	8.04841	0.0362712	8.00249	0.0279088	0.0167299	7.99997	7.89002	0.109953	ILMN_290968	66029	NM_023973.1	Indo	Ido	16	NP_076463.1	ILMN_1362663	S	GGCCACAAGTCAGAAGAGCCCTCAAACACGGAAAACAGAGGGACTGGGGG	Rattus norvegicus indoleamine-pyrrole 2,3 dioxygenase (Indo), mRNA.
6620129	9.60258	0.0543389	9.47088	0.0504461	9.4599	0.0229668	9.61378	0.050841	9.69696	0.0359445	9.74157	0.0594424	9.55961	0.0206745	9.58623	0.050669	0.0137386	9.64609	9.53678	0.109308	ILMN_265890	305544	XM_001055784.1	RGD1311920_predicted			XP_001055784.1	ILMN_1367306	S	TCACTCCACTGATGCTCGCTGGTTGTGGGCCGGGATCACTGTCAGGACGT	PREDICTED: Rattus norvegicus similar to RIKEN cDNA 9130023F12 gene (predicted) (RGD1311920_predicted), mRNA.
6860333	8.0551	0.0463145	8.06107	0.0605502	7.99541	0.0377676	8.01249	0.0351508	8.17247	0.0306498	8.07447	0.0381205	8.23215	0.0387194	8.08015	0.0479551	0.046941	8.13981	8.03101	0.108795	ILMN_286267	307927	XM_001053692.1	Taf5l			XP_001053692.1	ILMN_1650763	S	ATTGAGAAGAGGAAACCTAGCACTGGCAGCAAGTGACTCCTGGCACTGGC	PREDICTED: Rattus norvegicus TAF5-like RNA polymerase II, p300/CBP-associated factor (PCAF)-associated factor (Taf5l), mRNA.
1190440	8.76692	0.0727866	8.74118	0.0488429	8.87309	0.0379045	8.71259	0.0562248	9.01417	0.0659856	8.73034	0.049255	8.87456	0.0707238	8.90785	0.0171859	0.0350385	8.88173	8.77344	0.108284	ILMN_58959	306182	XM_224534.3	Kpnb3_predicted			XP_224534.3	ILMN_1365751	S	GGCTTAGGATTTTCATTGCAGACTGTAATTGCTCAGAGCCACACGCAGCT	PREDICTED: Rattus norvegicus karyopherin (importin) beta 3 (predicted) (Kpnb3_predicted), mRNA.
840358	8.56671	0.0429797	8.92569	0.0640769	8.8591	0.0453107	8.73026	0.0445452	8.72372	0.0479036	9.20381	0.0422655	8.86661	0.0564615	8.71863	0.039685	1.37975e-06	8.87819	8.77044	0.107754	ILMN_299594	25062	NM_012736.1	Gpd2	mtGPDH	3	NP_036868.1	ILMN_1366549	S	CCTCATGAAGACTGCCGAGGAGAACTTGGACCGTAGAGTTCCAATCCCCG	Rattus norvegicus glycerol-3-phosphate dehydrogenase 2, mitochondrial (Gpd2), nuclear gene encoding mitochondrial protein, mRNA.
1660048	7.71999	0.0339249	7.71393	0.0475981	7.66948	0.0203866	7.727	0.0317125	7.825	0.0558621	7.84494	0.0341108	7.73419	0.0409401	7.85635	0.0267091	0.0484004	7.81512	7.7076	0.107518	ILMN_293601	84382	NM_053369.1	Tcf4		18	NP_445821.1	ILMN_1369541	S	GGGAGACACAGCGAATCACATGGGTCAGATGTGAAAGGGTCCAAGTTGCC	Rattus norvegicus transcription factor 4 (Tcf4), mRNA.
3780215	7.42712	0.0807034	7.61304	0.038978	7.59595	0.0330426	7.38197	0.0559589	7.64137	0.0520417	7.45536	0.0352812	7.7945	0.058945	7.55505	0.0573323	0.00278132	7.61157	7.50452	0.107049	ILMN_285091	498829	XR_005439.1	LOC498829		8		ILMN_1359572	S	ACTGCCCGAAGAACAGTGGACCTTGGCGTGGGCCGGAGCAAGAAATACCC	PREDICTED: Rattus norvegicus Ab2-143 (LOC498829), misc RNA.
4610458	7.7121	0.0192838	7.68614	0.0345405	7.62934	0.00963521	7.66745	0.0290206	7.72184	0.0591882	7.78006	0.0460964	7.70675	0.0241093	7.91409	0.0502635	0.00664186	7.78069	7.67376	0.10693	ILMN_60418	361719	XM_342009.3	RGD1308106_predicted		1	XP_342010.3	ILMN_1353413	S	TCCTCCAGCTCTTCTCCCACACGCAGCTCAGGACCACCGACAGTAAGAAC	PREDICTED: Rattus norvegicus LOC361719 (predicted) (RGD1308106_predicted), mRNA.
5900092	8.62267	0.0386122	8.80722	0.0758593	8.84196	0.0471412	8.53631	0.0329374	8.8189	0.0531885	8.87117	0.0383148	8.80671	0.0694877	8.73688	0.0417754	0.00870466	8.80841	8.70204	0.106372	ILMN_293659	24948	NM_052804.1	Fmr1	FMRP	X	NP_434691.1	ILMN_1363458	S	GGGGTACCACTGAAACTGTACAGAGCCGTACAAACCGAAGTTCTGCCTCT	Rattus norvegicus fragile X mental retardation syndrome 1 homolog (Fmr1), mRNA.
2230181	7.62441	0.0482234	7.69437	0.0444741	7.69442	0.0672934	7.58306	0.0368311	7.74621	0.031533	7.59088	0.0338082	7.85615	0.0678475	7.82744	0.036285	0.0140404	7.75517	7.64907	0.106102	ILMN_284873	364378	NM_001030043.1	RGD1311300	MGC116392	15	NP_001025214.1	ILMN_1355009	S	TCCCTCACAGTGCTGGGACTACGACTGCTGCTCGCCAAGACTGTTGCCAT	Rattus norvegicus similar to T cell receptor V delta 6 (RGD1311300), mRNA.
6380487	7.7438	0.0192756	7.70432	0.0298688	7.65591	0.0376665	7.66175	0.0142823	7.75823	0.0237633	7.89262	0.0633031	7.78074	0.0398577	7.75363	0.0318933	0.0157593	7.7963	7.69145	0.104855	ILMN_70415	309696	XM_228091.4	Bcr_predicted		20	XP_228091.4	ILMN_1352177	S	GAGGCCATCCCTGCCCCTGACAGCAAGAGACAGAGCATCCTGTTTTCCAC	PREDICTED: Rattus norvegicus breakpoint cluster region (predicted) (Bcr_predicted), mRNA.
2350541	8.44728	0.0472398	8.57571	0.0564746	8.27146	0.0497254	8.39148	0.0212895	8.41036	0.0461215	8.62031	0.0780027	8.53714	0.0624712	8.53747	0.0260251	0.00995741	8.52632	8.42148	0.104833	ILMN_297305	287721	NM_001033683.1	Vat1	MGC124668	10	NP_001028855.1	ILMN_1366784	S	AAAGTGGGGACCTTTGAGGCTAGGTGGGGGTCACCTGCTGCTTCTGAGCT	Rattus norvegicus vesicle amine transport protein 1 homolog (T californica) (Vat1), mRNA.
6960196	7.52175	0.0287419	7.45969	0.0213379	7.43861	0.0112805	7.43581	0.0186553	7.57755	0.0178676	7.53591	0.0141486	7.56947	0.0158372	7.59185	0.0194562	3.29694e-05	7.56869	7.46397	0.104726	ILMN_290221	298031	XM_001061697.1	Susd1_predicted			XP_001061697.1	ILMN_2038949	S	GGGAAGACCGAGTTGATGATGCACAGATATTCTGCCGGCTTCTCAGGCCT	PREDICTED: Rattus norvegicus sushi domain containing 1 (predicted) (Susd1_predicted), mRNA.
3440041	7.45323	0.0299259	7.42332	0.0411939	7.47507	0.0437295	7.49878	0.0464644	7.61977	0.0267199	7.51086	0.0317102	7.5667	0.0202846	7.57105	0.0305506	0.0386344	7.5671	7.4626	0.104498	ILMN_283988	296369	NM_001037351.1	Tnnc2		3	NP_001032428.1	ILMN_1373449	S	CGGTTACATTGATGCCGAGGAGCTGGCTGAGATTTTCCGGGCTTCTGGGG	Rattus norvegicus troponin C type 2 (fast) (Tnnc2), mRNA.
730010	7.55831	0.0292738	7.57388	0.0392723	7.56531	0.0321278	7.61884	0.0364792	7.70781	0.0399434	7.69301	0.0406024	7.57351	0.0445413	7.75214	0.040746	0.0262781	7.68161	7.57908	0.10253	ILMN_273738	117540	NM_057194.1	Plscr1	MGC93252	8	NP_476542.1	ILMN_1350138	S	GCCGATAGACGCTGAGAGGAGATCAAGGAATCAAAGGAACGCACCATGGC	Rattus norvegicus phospholipid scramblase 1 (Plscr1), mRNA.
6100053	8.8411	0.0496735	8.89535	0.0472846	8.68794	0.0604254	8.87336	0.0215294	8.8379	0.0732232	8.97387	0.046049	9.00688	0.0471753	8.88719	0.0310086	0.031574	8.92646	8.82444	0.102021	ILMN_61239	499581	XM_574906.1	LOC499581			XP_574906.1	ILMN_1365434	S	GAGATATATATAAAGTCTTGAAATTTGGTGTGTCTTTGCGGGGGGAGGGG	PREDICTED: Rattus norvegicus similar to Eif4g1 protein (LOC499581), mRNA.
1170278	8.46697	0.0310189	8.33543	0.0280172	8.37308	0.0241183	8.445	0.0124533	8.51923	0.035723	8.44889	0.0476876	8.56057	0.0337402	8.49964	0.0357335	0.00801157	8.50708	8.40512	0.101962	ILMN_54888	310533	XM_227301.4	Rapgef2_predicted		2	XP_227301.4	ILMN_1361539	S	ACCCGTGAGTGGCTTTGTGGACGCTGCCTGTGGAGGAGGCGAAAGTGTAC	PREDICTED: Rattus norvegicus Rap guanine nucleotide exchange factor (GEF) 2 (predicted) (Rapgef2_predicted), mRNA.
6100110	7.39333	0.0152242	7.42098	0.0184359	7.38475	0.0227065	7.41084	0.0294885	7.46718	0.0204781	7.5185	0.0290697	7.51694	0.0266429	7.51367	0.0217436	0.0035622	7.50407	7.40247	0.101598	ILMN_298064	94174	NM_053582.1	Tinagl1	gis5	5	NP_446034.1	ILMN_1354305	S	GTGCTAATCCCCTCAGACTCAGATCCACACAAACGCAGAACCCCACCTGG	Rattus norvegicus tubulointerstitial nephritis antigen-like 1 (Tinagl1), mRNA.
360288	7.57933	0.042191	7.51763	0.027505	7.4737	0.0345616	7.512	0.0330962	7.66581	0.04213	7.56385	0.0380727	7.57967	0.0298987	7.67769	0.0399306	0.0277165	7.62176	7.52066	0.101091	ILMN_292420	81520	NM_030862.2	Marcksl1	F52; MGC93399; Mlp	5	NP_110489.1	ILMN_1362985	S	CCAAGCCCCATCCCCGCTGAAGGCAACTGCTGGGTTTCCAATTCTTTTCC	Rattus norvegicus MARCKS-like 1 (Marcksl1), mRNA.
5220402	8.20779	0.0504884	8.27414	0.0395438	8.1179	0.0478884	8.25295	0.0296017	8.18078	0.0505868	8.32635	0.0339158	8.41532	0.0322347	8.33247	0.0274397	0.00527934	8.31373	8.21319	0.100538	ILMN_271413	83708	NM_031813.1	Mybph		13	NP_114001.1	ILMN_1354472	S	GCGCCCAGGCATCCCCAAGACCAAGATACCACAAGAACAGCTAATGGGGG	Rattus norvegicus myosin binding protein H (Mybph), mRNA.
1400041	10.3818	0.0499382	10.6177	0.0262965	10.3404	0.0493133	10.6123	0.0413462	10.5669	0.0539679	10.6816	0.0596694	10.4739	0.0443581	10.6293	0.0382194	0.00112435	10.5879	10.4881	0.0998857	ILMN_291037	94173	NM_053581.1	Idh3B	MGC94111	3	NP_446033.1	ILMN_1371688	S	CCATGGGGGCTAGAGCCCTTTACTTCCTCCTTCAAAAGGATCATGCTTCG	Rattus norvegicus isocitrate dehydrogenase 3 (NAD+) beta (Idh3B), nuclear gene encoding mitochondrial protein, mRNA.
6900541	12.0918	0.052296	12.2281	0.0639007	12.1174	0.0464011	12.0577	0.031315	12.2402	0.0458424	12.3774	0.0514408	12.198	0.0530134	12.0789	0.0428653	0.0117078	12.2236	12.1238	0.0998683	ILMN_295594	310378	NM_001013157.1	Nnt	MGC109126; Nnt	2	NP_001013175.1	ILMN_1361484	S	CTCCTGACCTGTTCTCTTGCATTTTAGCCGTAGTCTGGATTGATCATGCC	Rattus norvegicus nicotinamide nucleotide transhydrogenase (Nnt), nuclear gene encoding mitochondrial protein, mRNA.
4810435	8.65955	0.0659967	8.50513	0.0465897	8.41146	0.0294906	8.51702	0.0283738	8.60438	0.0489083	8.55664	0.0502544	8.5977	0.0333897	8.73215	0.066313	0.021194	8.62272	8.52329	0.0994256	ILMN_268912	362182	XM_001073225.1	Rcn1_predicted			XP_001073225.1	ILMN_1354661	S	AGAAATGCAGTCCCTTCCTGGCTGTGAGGCTAGGGATCCAGATGTAGTGG	PREDICTED: Rattus norvegicus reticulocalbin 1 (predicted) (Rcn1_predicted), mRNA.
110092	7.85702	0.0541836	7.80432	0.0368182	7.78558	0.0317629	7.91644	0.0495868	7.95616	0.0467913	7.9516	0.0415605	7.79624	0.0429132	8.05092	0.0489161	0.0158269	7.93873	7.84084	0.097889	ILMN_270545	289664	XM_001059368.1	Ldb2_predicted			XP_001059368.1	ILMN_1353581	S	CCTTCACCTGTTTCTTTCATGGGGACTGTTTCTTTTGGGGCAAGTTCAGC	PREDICTED: Rattus norvegicus LIM domain binding 2 (predicted) (Ldb2_predicted), mRNA.
2680372	7.50771	0.0155185	7.52296	0.0304235	7.47932	0.0220295	7.53733	0.0243829	7.61016	0.032539	7.56316	0.0317385	7.60382	0.0353738	7.66123	0.0523932	0.0420564	7.60959	7.51183	0.0977623	ILMN_292168	79122	NM_024153.1	Fdxr		10	NP_077067.1	ILMN_1362349	S	GGGCACTGGGAAACCAAGGGAGAAGCTGGTGGATCGAAGAGAGATGCTGC	Rattus norvegicus ferredoxin reductase (Fdxr), nuclear gene encoding mitochondrial protein, mRNA.
5050047	7.8967	0.0233959	7.78643	0.0421312	7.90448	0.0482376	7.80811	0.0156369	7.93833	0.0258913	7.94212	0.0202496	7.93003	0.0391478	7.97609	0.0155822	0.0144614	7.94664	7.84893	0.0977139	ILMN_289426	59318	NM_021682.1	Negr1		2	NP_067714.1	ILMN_1366196	S	CAACTTTTCAAGAGCATTCAGTCGTGGTCTGCTAGGCTTCCGGCTGTAGT	Rattus norvegicus neuronal growth regulator 1 (Negr1), mRNA.
430091	7.67411	0.0316787	7.54709	0.0332212	7.59521	0.0477498	7.64409	0.0294473	7.73514	0.0299921	7.75325	0.0137167	7.6976	0.047741	7.66414	0.0435702	0.0400853	7.71253	7.61513	0.097404	ILMN_296446	25692	NM_013151.2	Plat	PATISS; tPA	16	NP_037283.2	ILMN_1358127	S	GACCAAAGTCCACCCTTCCTGGACCACTATTTTGTACACTGAACCACAAG	Rattus norvegicus plasminogen activator, tissue (Plat), mRNA.
5670097	7.58748	0.037415	7.55203	0.0336866	7.47158	0.0377255	7.52551	0.0316784	7.54699	0.0114244	7.63956	0.0464951	7.61573	0.0306979	7.72368	0.049752	0.0160346	7.63149	7.53415	0.097341	ILMN_265254	60416	NM_206847.1	Pfkp	PFK-C; MGC105718	17	NP_996729.1	ILMN_1350318	S	GTAGGCAAGCTGGAGCCGGTGCATAACCACGGAGAACTATCAGCCATCTG	Rattus norvegicus phosphofructokinase, platelet (Pfkp), mRNA.
4010072	11.3971	0.0289253	11.3659	0.0456213	11.54	0.0259172	11.4524	0.0279879	11.5405	0.0338357	11.4838	0.0240224	11.569	0.0409633	11.5508	0.0387864	0.010081	11.536	11.4388	0.0971747	ILMN_291411	313843	NM_001007704.1	Galm	MGC93738	6	NP_001007705.1	ILMN_1363661	S	ACTTTGCACTAGAAGTAGACGCTCCCCTGAGATGAAGTGGGTGGAGGCTC	Rattus norvegicus galactose mutarotase (aldose 1-epimerase) (Galm), mRNA.
670520	8.05348	0.0494939	8.051	0.0392725	7.91756	0.0451933	8.11936	0.0343671	8.04181	0.0673737	8.17323	0.0471945	8.17458	0.0351923	8.13964	0.0350309	0.039204	8.13231	8.03535	0.0969625	ILMN_62340	363701	XM_577140.1	LOC363701			XP_577140.1	ILMN_1365140	S	CCTCGGTGAGGAAACAATATCCCTGGAGCCTTTTTATTGGGGAGGAGGGG	PREDICTED: Rattus norvegicus similar to Immunoglobulin superfamily, member 7 (LOC363701), mRNA.
1980035	8.05831	0.0481739	8.20412	0.0763492	8.05955	0.0398897	7.99902	0.0395045	8.22109	0.0203602	8.13774	0.0503543	8.2758	0.0439288	8.07063	0.0474112	0.0238939	8.17631	8.08025	0.0960664	ILMN_48636	300996	XM_217263.4	Rbm5		8	XP_217263.3	ILMN_1358075	S	ATTCCAGAGCCCCCAGAGCCCAAGCGCAAGAAACAGTTCGATGCTGGCAC	PREDICTED: Rattus norvegicus RNA binding motif protein 5 (Rbm5), mRNA.
4060053	7.98919	0.0403465	8.06908	0.0359494	7.99897	0.0308968	8.08347	0.0347753	8.05338	0.03777	8.17252	0.0265032	8.20004	0.0284188	8.09732	0.0219506	0.00793681	8.13082	8.03518	0.0956376	ILMN_289044	365664	XR_008878.1	RGD1560462_predicted				ILMN_1358032	S	TGGCACCATCAGGATTAAGTCCACCAAGTTCTAGGTGTGCATCCTGGGGG	PREDICTED: Rattus norvegicus similar to ribosomal protein L10a (predicted) (RGD1560462_predicted), mRNA.
6180414	8.10718	0.0325783	8.02803	0.0411772	7.99338	0.0430292	8.0835	0.0131014	8.15047	0.0418525	8.18228	0.0359112	8.16038	0.0367308	8.1004	0.0156709	0.0389669	8.14838	8.05302	0.0953613	ILMN_48557	315996	XM_236623.4	Sema3f_predicted		8	XP_236623.3	ILMN_1352572	S	GGTGATGGGTGTAAATAGCTCTGGTGGCAGTGGCGTAGATGGTTGGGGGG	PREDICTED: Rattus norvegicus sema domain, immunoglobulin domain (Ig), short basic domain, secreted, (semaphorin) 3 F (predicted) (Sema3f_predicted), mRNA.
4060020	7.69175	0.0255229	7.68531	0.0186626	7.62434	0.028509	7.70676	0.0306046	7.7833	0.0297312	7.74644	0.0328112	7.82725	0.0154531	7.73213	0.0284293	0.00640305	7.77228	7.67704	0.0952339	ILMN_272392	304315	XM_001073693.1	Ttyh3_predicted			XP_001073693.1	ILMN_1651087	S	TCCACACACCTGGCAACAGAAGAGAGGCGCAGATGAGGATGGGGAAGAGG	PREDICTED: Rattus norvegicus tweety homolog 3 (Drosophila) (predicted) (Ttyh3_predicted), mRNA.
50270	8.30651	0.0296775	8.3673	0.0423845	8.20211	0.0284704	8.37033	0.0357705	8.40332	0.0494401	8.41262	0.0437053	8.43013	0.0270758	8.38053	0.0274584	0.023895	8.40665	8.31156	0.0950865	ILMN_54556	50558	XM_340889.3	Npepps		10	XP_340890.1	ILMN_1364406	S	TTCCGAACAGTATCGGCGAGCTCTGGCTCACCACTTGTGCATGTGAGGGG	PREDICTED: Rattus norvegicus aminopeptidase puromycin sensitive (Npepps), mRNA.
5390537	8.57997	0.0307971	8.59053	0.0401065	8.61136	0.0220578	8.50842	0.0468729	8.71595	0.0542659	8.66931	0.0313084	8.74592	0.0386081	8.53944	0.0263469	0.0105627	8.66765	8.57257	0.0950816	ILMN_64040	306630	XM_225044.4	RGD1308317_predicted		16	XP_225044.3	ILMN_1372845	S	CCTCTTGATGGAGGGTGATGGTGTCTTTTCTGGGTGTGTGTCCATACCGG	PREDICTED: Rattus norvegicus similar to 1110065L07Rik protein (predicted) (RGD1308317_predicted), mRNA.
6900131	8.36786	0.0569291	8.42849	0.052312	8.35269	0.0329515	8.35115	0.0407141	8.57905	0.0579584	8.37792	0.0418059	8.37886	0.0448552	8.54436	0.0474913	0.0420888	8.47005	8.37505	0.0949985	ILMN_49443	314756	XM_235061.4	Cradd_predicted		7	XP_235061.2	ILMN_1358926	S	GTAAGAGAGAAGCTGGAGAAGGCAAGAGAGGAAGCCACGGCTGAGCTGCC	PREDICTED: Rattus norvegicus CASP2 and RIPK1 domain containing adaptor with death domain (predicted) (Cradd_predicted), mRNA.
1090746	7.67154	0.0441501	7.54645	0.0378281	7.51766	0.0396773	7.58541	0.0332192	7.68791	0.0188282	7.68256	0.0262162	7.63498	0.0408772	7.6955	0.0257012	0.0238882	7.67524	7.58026	0.0949774	ILMN_280449	56611	NM_019905.1	Anxa2	annexin II; ANX2	8	NP_063970.1	ILMN_1364260	S	ACGACTGAAGGGCTTGGCATGGTGGATTGCCCAGAAGTGGCCCTACCTGT	Rattus norvegicus annexin A2 (Anxa2), mRNA.
5890687	7.71555	0.0198277	7.637	0.0312895	7.65368	0.0168694	7.72792	0.0329471	7.77373	0.0467919	7.81987	0.0209556	7.76315	0.0270578	7.75517	0.0279819	0.0178002	7.77798	7.68354	0.0944423	ILMN_63763	290905	XM_214400.4	Col4a1		16	XP_214400.3	ILMN_1360318	S	CCGACAGGTCAGGCGCAGGAGGGGAAGATCACTATGCTTGAAGTGGCGTT	PREDICTED: Rattus norvegicus procollagen, type IV, alpha 1 (Col4a1), mRNA.
1990048	9.60832	0.0534829	9.6486	0.0496573	9.76907	0.0463296	9.62367	0.0140243	9.70156	0.0333517	9.68996	0.0201192	9.89591	0.0519061	9.73982	0.0482532	0.0108755	9.75681	9.66242	0.0943978	ILMN_297412	29253	XM_001058993.1	Maoa			XP_001058993.1	ILMN_1354330	S	GGGTTGAAGAACCCGAGTCCAAGGATGTTCCAGCCATTGAAATTACCCAC	PREDICTED: Rattus norvegicus monoamine oxidase A (Maoa), mRNA.
610044	7.53751	0.0232754	7.44905	0.024487	7.43102	0.0331428	7.43237	0.0262923	7.55746	0.0147323	7.58091	0.0339266	7.55484	0.0469304	7.52502	0.0161355	0.0169937	7.55456	7.46249	0.0920679	ILMN_288152	307212	NM_001007687.1	Cndp1	MGC93742	18	NP_001007688.1	ILMN_1363987	S	GTGCACCCGCCATTCTACCAGCAACATTCACCCCAATGGAATTTCACGCC	Rattus norvegicus carnosine dipeptidase 1 (metallopeptidase M20 family) (Cndp1), mRNA.
130632	8.02258	0.0177757	8.05858	0.0329376	7.9397	0.0450831	8.13077	0.0364209	8.08561	0.0207582	8.16989	0.0330041	8.14294	0.0421551	8.12056	0.0545555	0.023426	8.12975	8.03791	0.0918423	ILMN_64445	297480	XM_216227.3	Foxp1_predicted			XP_216227.3	ILMN_1351093	S	CAAGCCTTCGCCCGAATTCGAGACTCCAGTGGACGACCTATTTGCACAGC	PREDICTED: Rattus norvegicus forkhead box P1 (predicted) (Foxp1_predicted), mRNA.
4480025	7.98995	0.0466253	7.97846	0.0388638	7.89022	0.0392885	8.08242	0.0345068	8.03156	0.0309161	8.0994	0.0464735	8.06082	0.038461	8.1153	0.0261668	0.0301492	8.07677	7.98526	0.091509	ILMN_291191	404896	NM_001000691.1	Olr29	Olr29	1	NP_001000691.1	ILMN_1357793	S	GAGTAGTGGTAACTGTGTACTGATGGTAGGTGTTTCCTGGGCTACTGGGG	Rattus norvegicus olfactory receptor 29 (Olr29), mRNA.
4230463	7.69826	0.0281123	7.55535	0.0320971	7.53125	0.025569	7.65486	0.0167187	7.73853	0.0384259	7.68077	0.030003	7.71489	0.0341461	7.66969	0.0181373	0.00197362	7.70097	7.60993	0.0910397	ILMN_296581	59296	NM_021664.1	Dnase2b	UOX; Dlad	2	NP_067696.1	ILMN_1373119	S	GGCTCGCTGGACCTGTATTGGAGACCTAAATCGGAGCCCACATCAAGCCT	Rattus norvegicus deoxyribonuclease II beta (Dnase2b), mRNA.
6900725	8.2832	0.040609	8.30119	0.0485135	8.26432	0.0412532	8.09415	0.0372507	8.38507	0.0618516	8.36208	0.0329875	8.30087	0.0341052	8.25829	0.0524853	0.030145	8.32658	8.23572	0.0908621	ILMN_49771	500297	XM_575645.1	LOC500297			XP_575645.1	ILMN_1368532	S	GGCAAGAGCCCGTCCTCCTTGGTGTGTGCTCTCAGAAGAAGAGAAATGGG	PREDICTED: Rattus norvegicus similar to env precursor (LOC500297), mRNA.
6760735	7.51437	0.0316846	7.34366	0.0264035	7.435	0.0390753	7.5034	0.0183022	7.52751	0.039094	7.51511	0.0337398	7.47084	0.0512894	7.64603	0.0456513	0.00665024	7.53987	7.44911	0.0907655	ILMN_287079	24886	NM_012687.1	Tbxas1		4	NP_036819.1	ILMN_1348927	S	CTGGGGCTGCTGGTGGTCAAGCTGACACTGCTCCAGGTCCTACACAAGTT	Rattus norvegicus thromboxane A synthase 1, platelet (Tbxas1), mRNA.
5860537	14.3292	0.0386535	14.3392	0.027029	14.2801	0.0308269	14.322	0.0288611	14.3803	0.0259265	14.4439	0.0281394	14.4738	0.0365045	14.3349	0.0169254	0.0113842	14.4082	14.3176	0.0905691	ILMN_268933	54404	NM_019369.1	Itih4		16	NP_062242.1	ILMN_1369575	S	GGAGCATTGTTTGCTACCTGCCATGTTGTCCTCGTATGCAGGCGGATGAC	Rattus norvegicus inter alpha-trypsin inhibitor, heavy chain 4 (Itih4), mRNA.
6450239	14.315	0.0362697	14.2587	0.0448266	14.2102	0.0439259	14.0766	0.0394853	14.328	0.0319943	14.2488	0.0273675	14.3621	0.0451612	14.2827	0.0441916	0.0100545	14.3054	14.2151	0.0903006	ILMN_295579	25649	NM_013112.1	Apoa2	APOAII	13	NP_037244.1	ILMN_1358319	S	GGCAAGGATTTGATGGAGAAGGCCCAGCCCTCAGAGATTCAGAACCAAGC	Rattus norvegicus apolipoprotein A-II (Apoa2), mRNA.
7000164	7.49871	0.0261741	7.40463	0.0319163	7.38718	0.0286907	7.45726	0.0241985	7.5409	0.0232087	7.40414	0.0156241	7.5628	0.0470162	7.59648	0.0603333	0.00753842	7.52608	7.43695	0.089133	ILMN_57574	499837	XM_580023.1	LOC499837			XP_580023.1	ILMN_1354991	S	CCAAAGGCTCTTGCTGGAGGGACAGTAGAATGCGTCTGGAGAACTGGTCC	PREDICTED: Rattus norvegicus LOC499837 (LOC499837), mRNA.
5900139	8.529	0.0152542	8.50437	0.0281478	8.46225	0.031067	8.53184	0.0267836	8.62909	0.0175581	8.58978	0.0245399	8.55801	0.0215065	8.60529	0.0427296	0.0220507	8.59554	8.50687	0.0886737	ILMN_273928	266670	NM_153309.2	Mina	Mina53; MGC105305	11	NP_695221.1	ILMN_1355934	S	GGGTGGAGCTGTGGTTGGTTACAGAGAAGAGGCAGGAGAAAGAAGCTGGT	Rattus norvegicus myc induced nuclear antigen (Mina), mRNA.
6020168	7.64835	0.0421818	7.6497	0.0560019	7.52093	0.0353469	7.63757	0.0363772	7.65748	0.047586	7.62369	0.0336871	7.70915	0.0399997	7.81957	0.0458688	0.0304374	7.70247	7.61414	0.0883344	ILMN_268011	315348	XM_001070373.1	Nckap1l_predicted			XP_001070373.1	ILMN_1372165	S	ATGCGCTTGGTGGTGGAGGAGTCACCCTTCTTGACCCTGGACATGCTGGA	PREDICTED: Rattus norvegicus NCK associated protein 1 like (predicted) (Nckap1l_predicted), mRNA.
130168	8.86045	0.0288608	9.07599	0.0417147	8.88824	0.0244652	8.9576	0.0372863	9.03398	0.0591535	8.99742	0.0530787	8.95454	0.0341694	9.14929	0.0535213	0.0107042	9.03381	8.94557	0.0882384	ILMN_50683	499178	XM_579926.1	LOC499178			XP_579926.1	ILMN_1357213	S	CGGCCGCGCTTCGACCCGGTATCTTAGAAGATGGTAATGTGGTTGCCGAT	PREDICTED: Rattus norvegicus LOC499178 (LOC499178), mRNA.
4920725	7.25879	0.0235461	7.20492	0.0218304	7.25333	0.0258619	7.23634	0.0156454	7.24391	0.0294946	7.44232	0.0799682	7.32053	0.0315604	7.29954	0.0311074	0.0284573	7.32657	7.23834	0.0882289	ILMN_276039	24914	NM_017061.1	Lox	H-rev142; Rrg1	18	NP_058757.1	ILMN_1376823	S	GTCCCATATGACTGCTTGCTGCGTACTAGGGGACATGCCATTTGGTGTTA	Rattus norvegicus lysyl oxidase (Lox), mRNA.
670538	7.7063	0.0134842	7.67714	0.016227	7.7086	0.0206883	7.69343	0.0191465	7.79342	0.0364515	7.83238	0.0402141	7.70419	0.0335972	7.80833	0.0380016	0.0187227	7.78458	7.69637	0.0882122	ILMN_280879	309009	NM_001039608.1	RGD1306730	MGC125204	1	NP_001034697.1	ILMN_1364020	S	TCCAGGAGAAGCAGGCTCCAGCAGCAGAAGAGCGTGAATGGGAACGAGCT	Rattus norvegicus similar to cDNA sequence BC025641 (RGD1306730), mRNA.
5890563	7.92881	0.0116855	7.97739	0.0304285	7.95243	0.0194462	7.99515	0.0264556	8.01891	0.0205152	8.04293	0.0288282	8.07332	0.0228417	8.07092	0.0106828	0.0050834	8.05152	7.96345	0.0880765	ILMN_277624	59305	NM_021673.1	Tcam1		10	NP_067705.1	ILMN_1362984	S	ACGGTAGGAAACGGACGCACAGGCAGAAAGAGCAGAACAAAGGCGGGGAG	Rattus norvegicus testicular cell adhesion molecule 1 (Tcam1), mRNA.
1500110	7.57864	0.0217832	7.503	0.0328566	7.50854	0.0242787	7.48536	0.0203439	7.63917	0.0310487	7.66922	0.0223794	7.53332	0.0320173	7.58571	0.0251392	0.0027002	7.60685	7.51888	0.0879715	ILMN_288748	312936	XM_001068621.1	Sox17_predicted			XP_001068621.1	ILMN_1359017	S	TGCCTCGAGGGGTTTGCTCCCCACCATCACTGTCCAGTTTTAGCCAGTTT	PREDICTED: Rattus norvegicus SRY-box containing gene 17 (predicted) (Sox17_predicted), mRNA.
4050563	14.1423	0.0198818	14.1348	0.0759135	14.0893	0.040542	13.7917	0.0379706	14.2204	0.0253436	14.1798	0.0353887	14.1922	0.0315453	13.9174	0.0340028	5.27855e-06	14.1274	14.0395	0.0878942	ILMN_285316	81718	NM_052809.1	Cdo1		18	NP_434696.1	ILMN_1364108	S	GGGATGCAGATAGCAGTTTGGTGTTTGGTAGTGAACAGCAGTGGGGCCAG	Rattus norvegicus cysteine dioxygenase, type I (Cdo1), mRNA.
2970008	8.59081	0.0319439	8.64103	0.0460652	8.47849	0.0374246	8.39906	0.042848	8.62394	0.0650485	8.62456	0.0387122	8.60304	0.0625056	8.60937	0.0338134	0.0472715	8.61523	8.52735	0.0878806	ILMN_69129	29584	NM_017251.2	Gjb1	Cx32	X	NP_058947.1	ILMN_1374229	S	GGAAAAGGAGGACACATCTAGGGTGGGGGAGTTCTGGAGGGAGAAGCAGG	Rattus norvegicus gap junction protein, beta 1 (Gjb1), mRNA.
2320161	10.4772	0.0423275	10.4519	0.0407862	10.3775	0.0326633	10.3892	0.0489216	10.483	0.0351239	10.6114	0.0272561	10.5031	0.0353062	10.4487	0.0462249	0.0464892	10.5115	10.424	0.0875804	ILMN_264929	301371	XM_001059532.1	Mrps9			XP_001059532.1	ILMN_1353438	S	CACTGAGGACGAGGTTGAGTGGATGAGACAAGCCGGACTACTTACTCCTG	PREDICTED: Rattus norvegicus mitochondrial ribosomal protein S9 (Mrps9), mRNA.
450086	12.7352	0.0483662	12.8752	0.0410616	12.9187	0.0274166	13.0784	0.059913	12.9483	0.0325101	12.8341	0.0145266	12.9819	0.0539315	13.1927	0.0320895	1.69681e-05	12.9892	12.9019	0.0873592	ILMN_297516	294422	NM_001005539.1	Smpdl3a	MGC95161	20	NP_001005539.1	ILMN_1359823	S	GCAGTCACATCATTGGTGCTCCTGTGATCAGCTTGTGGAATACTGAGGGC	Rattus norvegicus sphingomyelin phosphodiesterase, acid-like 3A (Smpdl3a), mRNA.
540086	7.74902	0.020662	7.78031	0.0165179	7.74257	0.0266211	7.78758	0.00964978	7.79173	0.0259168	7.86659	0.0224904	7.90837	0.0196805	7.83939	0.00874951	0.000298243	7.85152	7.76487	0.0866504	ILMN_60422	361970	XM_342268.3	Trim2		2	XP_342269.3	ILMN_1368425	S	CAGGTGTAGCCGTGGACTCGAATGGAAACATCATTGTGGCTGACTGGGGG	PREDICTED: Rattus norvegicus tripartite motif protein 2 (Trim2), mRNA.
6840092	7.91638	0.0521794	7.80326	0.0442189	7.77354	0.0310776	7.81185	0.0309254	7.95356	0.0310127	7.78104	0.0294374	8.01769	0.0552599	7.89746	0.0357858	0.00919912	7.91244	7.82626	0.0861772	ILMN_63836	316344	XM_237071.4	Rev1l_predicted		9	XP_237071.4	ILMN_1350640	S	AGCCAGAGCAGCTGTTTTAGACCGGCAGCACCCAACCTAGCTGGAGCTGT	PREDICTED: Rattus norvegicus REV1-like (S. cerevisiae) (predicted) (Rev1l_predicted), mRNA.
4120364	7.38675	0.0262515	7.51797	0.0301942	7.55471	0.0271127	7.40046	0.0168317	7.44102	0.0347511	7.69249	0.0505086	7.51732	0.0432267	7.55362	0.0258395	0.000254216	7.55111	7.46497	0.086141	ILMN_282614	54262	NM_019314.1	Kcnn2		18	NP_062187.1	ILMN_1354799	S	CAGCCAGACCATCAGACAGCAGCAAAGGGACTTCATAGAGACACAGATGG	Rattus norvegicus potassium intermediate/small conductance calcium-activated channel, subfamily N, member 2 (Kcnn2), mRNA.
3170113	7.70777	0.0314388	7.72623	0.0289927	7.66794	0.0332845	7.83025	0.043448	7.78145	0.0385827	7.77922	0.0421987	7.83557	0.0298409	7.88043	0.0276065	0.0202783	7.81917	7.73305	0.0861225	ILMN_283998	687424	XM_001076559.1	LOC687424			XP_001076559.1	ILMN_1362518	S	GCCACCGTGTGCCACCACATCGAGAATGTTCTTAAGGAGGATGCCCGGGG	PREDICTED: Rattus norvegicus similar to Protein deltex-1 (Deltex-1) (Deltex1) (mDTX1) (FXI-T1), transcript variant 2 (LOC687424), mRNA.
7100195	7.6599	0.022	7.67848	0.038357	7.6311	0.0276145	7.81999	0.0338957	7.722	0.0476136	7.75205	0.0697637	7.78962	0.028341	7.86841	0.0298771	0.019067	7.78302	7.69737	0.0856526	ILMN_56948	500675	XM_576053.1	LOC500675			XP_576053.1	ILMN_1351545	S	CGAGAGGACACAGAGAGTGTGTCAAAATTAACAAAATCAGAAATGGGGAG	PREDICTED: Rattus norvegicus similar to LRRGT00108 (LOC500675), mRNA.
1570390	8.38823	0.0428981	8.54461	0.0409059	8.30454	0.0651635	8.51389	0.0209573	8.43054	0.0555733	8.5469	0.039371	8.61375	0.0470976	8.5025	0.0411854	0.0124336	8.52342	8.43782	0.0856027	ILMN_69947	314993	XM_235326.3	Atad2_predicted			XP_235326.3	ILMN_1650533	S	GCTTCTCTGCTATGCTTCTGTGCTAGAGAAAGGAGGGGGAGGAGGAAGGG	PREDICTED: Rattus norvegicus ATPase family, AAA domain containing 2 (predicted) (Atad2_predicted), mRNA.
2470270	7.75617	0.0373797	7.65596	0.0378687	7.74674	0.0576231	7.64933	0.048084	7.84174	0.028533	7.71328	0.0388755	7.88744	0.0600999	7.70761	0.0385375	0.0423796	7.78752	7.70205	0.0854659	ILMN_58825	25227	XM_345140.2	Arsb			XP_345141.2	ILMN_1366780	S	CCGCTGGCAGGAGAGTGCTCTGTATATGTGGACAGTCGTTGAATGGCAGG	PREDICTED: Rattus norvegicus arylsulfatase B (Arsb), mRNA.
780102	7.38892	0.0270869	7.36362	0.0267655	7.37043	0.0393865	7.42444	0.0143653	7.49483	0.0205627	7.44717	0.0202909	7.44562	0.0134617	7.50046	0.0240132	0.0144212	7.47202	7.38685	0.0851699	ILMN_266914	25322	NM_012851.1	Hsd17b1	17BHD1	10	NP_036983.1	ILMN_1355091	S	GTGCAAACATCTTCATGGGTCAAGATAAGAGGGCTGTAGTCGGGGTTGGG	Rattus norvegicus hydroxysteroid (17-beta) dehydrogenase 1 (Hsd17b1), mRNA.
1780551	8.34561	0.0564967	8.46158	0.0370538	8.23876	0.0417185	8.41338	0.035781	8.38858	0.0486905	8.48533	0.0433837	8.51446	0.0585836	8.41137	0.0231273	0.0310162	8.44994	8.36483	0.0851041	ILMN_264786	360596	XM_001081205.1	RGD1560397_predicted			XP_001081205.1	ILMN_1357682	S	CACCCGGGACTTTAGCACTGAATCGAAATTGTGATACGCGGAGCGGGGGG	PREDICTED: Rattus norvegicus similar to RNA-binding protein Musashi2-S (predicted) (RGD1560397_predicted), mRNA.
3120671	8.01072	0.020729	8.14098	0.0324496	8.03443	0.0313694	8.01077	0.0363461	8.09837	0.0394811	8.10248	0.0372372	8.20353	0.0245502	8.13216	0.0319233	0.0156307	8.13413	8.04923	0.0849088	ILMN_295320	26295	NM_017107.1	Ogt	NCOAT	X	NP_058803.1	ILMN_1352116	S	CACAGGAGAATTGCCCCTATACCTGAGCCTCAACCTTCTGGGGGAAAGGG	Rattus norvegicus O-linked N-acetylglucosamine (GlcNAc) transferase (UDP-N-acetylglucosamine:polypeptide-N-acetylglucosaminyl transferase) (Ogt), mRNA.
6100239	7.81871	0.023694	7.68905	0.0370741	7.67393	0.0381295	7.7562	0.0308666	7.85733	0.0381774	7.78383	0.0293743	7.78868	0.0314112	7.84764	0.022019	0.0158275	7.81937	7.73447	0.0848965	ILMN_273200	81749	NM_031085.2	Prkch	MGC93383	6	NP_112347.1	ILMN_1361322	S	CACGTGTGTGGCAGGTCCATCGGCCGCCTACTTGAGTTATGTTTCAGAGA	Rattus norvegicus protein kinase C, eta (Prkch), mRNA.
2970368	7.37232	0.0342562	7.38396	0.0322567	7.30091	0.0269034	7.43329	0.0294116	7.46578	0.0265333	7.49474	0.0500858	7.35331	0.0349557	7.51245	0.0512364	0.024997	7.45657	7.37262	0.0839487	ILMN_273654	303677	XR_009492.1	RGD1309310_predicted				ILMN_1356213	S	TGACCATAAGTCATCCACACAGGACCCTGCCCATGCACTGTGGCCCCTGT	PREDICTED: Rattus norvegicus similar to mKIAA0195 protein (predicted) (RGD1309310_predicted), mRNA.
5080519	8.35993	0.0392567	8.47857	0.0355428	8.46042	0.0279095	8.46279	0.0265086	8.54174	0.0310314	8.5473	0.0428206	8.60123	0.0400253	8.40558	0.0228002	0.00664531	8.52396	8.44043	0.0835343	ILMN_267399	300083	XM_001076461.1	Slc25a17_predicted			XP_001076461.1	ILMN_1651025	S	CTGTCATTGGCTGTAAAGGCATGGAAGGCTAAACAGGGAGTACAGCCAGC	PREDICTED: Rattus norvegicus solute carrier family 25 (mitochondrial carrier, peroxisomal membrane protein), member 17 (predicted) (Slc25a17_predicted), mRNA.
670441	7.44909	0.0375514	7.35407	0.0371755	7.39039	0.0296436	7.32136	0.0143524	7.54987	0.0334544	7.43014	0.0400222	7.51573	0.0411338	7.35166	0.0236727	0.00365943	7.46185	7.37873	0.083121	ILMN_63764	25494	XM_213954.4	Nid1		17	XP_213954.4	ILMN_1364922	S	CGAACTCGGTGATTGCCATGGACCTTGCTGTATCCAAAGAGATGGATGCC	PREDICTED: Rattus norvegicus nidogen 1 (Nid1), mRNA.
6400039	7.70811	0.0445844	7.81178	0.0341402	7.67948	0.0292429	7.72315	0.0495966	7.93081	0.0327977	7.74573	0.0286179	7.77891	0.0404461	7.79867	0.0603589	0.03873	7.81353	7.73063	0.0829017	ILMN_287907	294930	XR_008069.1	Aadacl1_predicted				ILMN_1364273	S	AAGCGCCTGGAGAGTGCGGGTGTGAACGTGACCTTGGACCACTTTGAGGA	PREDICTED: Rattus norvegicus arylacetamide deacetylase-like 1 (predicted) (Aadacl1_predicted), mRNA.
3520402	7.42402	0.042307	7.27767	0.0307358	7.28985	0.0217429	7.25237	0.0238749	7.41125	0.0181787	7.46116	0.0273524	7.32211	0.0409025	7.37985	0.0256924	0.00202109	7.39359	7.31098	0.0826135	ILMN_292204	79242	NM_024390.2	Hpgd		16	NP_077366.2	ILMN_1367170	S	GGGCCAGTGTTAGGGAATGAATTCCAGTGTAGCCATGTCCCAGTGACAAG	Rattus norvegicus hydroxyprostaglandin dehydrogenase 15 (NAD) (Hpgd), mRNA.
1050707	9.03282	0.0287161	8.95158	0.0480626	8.95245	0.022104	9.13996	0.0230492	9.05052	0.0507208	9.12913	0.0351506	9.07796	0.0325301	9.14692	0.0452068	0.0166028	9.10113	9.0192	0.0819259	ILMN_291894	293454	NM_001034911.1	Ubfd1	Ubph	1	NP_001030083.1	ILMN_1364280	S	CTCTGGCCCAGGAGACTGACCCAAAGTGAAGGACATTGCCGGGAGAGGTC	Rattus norvegicus ubiquitin family domain containing 1 (Ubfd1), mRNA.
1740673	8.15679	0.0253007	8.0919	0.058739	8.0493	0.025225	8.22664	0.0209958	8.20695	0.0306219	8.17221	0.0213702	8.22276	0.0427843	8.24889	0.0158488	0.0153626	8.2127	8.13116	0.0815438	ILMN_279075	24796	XM_001080140.1	Spn			XP_001080140.1	ILMN_1361495	S	CAGAAATGTGTAATGACTTCAGAAATGCCTGCGGCTGACACGGGGTAGGG	PREDICTED: Rattus norvegicus sialophorin (Spn), mRNA.
630594	7.32249	0.0226133	7.28531	0.0320135	7.30228	0.0195645	7.35316	0.0225284	7.36424	0.0349101	7.4227	0.0221552	7.35268	0.0149323	7.446	0.0359581	0.0178886	7.3964	7.31581	0.080596	ILMN_274559	60338	NM_021909.1	Fxyd5	RIC	1	NP_068709.1	ILMN_1371590	S	GGTCAACATAAATGGATCCTCAAAGGAAGAGGCCACCGGAGGGAGCCAGG	Rattus norvegicus FXYD domain-containing ion transport regulator 5 (Fxyd5), mRNA.
4010056	8.47064	0.0343934	8.31046	0.0290976	8.30327	0.0279227	8.3244	0.0321299	8.45842	0.0327381	8.5195	0.0272348	8.39865	0.0291734	8.35095	0.0329452	0.00119047	8.43188	8.35219	0.0796853	ILMN_58021	311876	XM_231158.4	Pbx3_predicted		3	XP_231158.4	ILMN_1357931	S	AGCCCAGATCGGCAACATTGGGTCTGACTCCTAACACGGACCATCCCAGC	PREDICTED: Rattus norvegicus pre B-cell leukemia transcription factor 3 (predicted) (Pbx3_predicted), mRNA.
70176	8.04251	0.0247239	8.1242	0.026962	8.0169	0.0330362	8.14123	0.0163123	8.12884	0.0394179	8.14824	0.0342227	8.18138	0.0253812	8.18465	0.0102136	0.0119926	8.16078	8.08121	0.0795677	ILMN_62854	303730	XM_221185.4	LOC303730		Un|NW_047902.1	XP_221185.4	ILMN_1370475	S	GTCAGACCTGCCTTCCAGTCTCTGGTTTTGCTTTGATGCTTGACCGGGGG	PREDICTED: Rattus norvegicus similar to chromobox homolog 2 (LOC303730), mRNA.
5550408	14.4903	0.0409367	14.6217	0.0235599	14.5544	0.0259864	14.5315	0.0199051	14.606	0.0327222	14.6756	0.019006	14.6214	0.0209736	14.6108	0.0178282	0.00878585	14.6285	14.5495	0.0789664	ILMN_295208	171341	NM_134349.2	Mgst1	MGC72699	4	NP_599176.1	ILMN_1370971	S	CACAGGCTCTACCCTTTTGTACCTGGGTTAGACATTTAACATGACCGGCC	Rattus norvegicus microsomal glutathione S-transferase 1 (Mgst1), mRNA.
630546	7.8116	0.0326762	7.85679	0.0523118	7.72456	0.0338818	7.8356	0.0330238	7.88113	0.0109632	7.83477	0.0174585	7.77098	0.0668028	8.05559	0.0491345	0.00481319	7.88562	7.80714	0.0784786	ILMN_263053	307428	XM_001056720.1	Tnfaip8_predicted			XP_001056720.1	ILMN_1357231	S	TGCACGACATCATTCAGCGCCACCTTACCGCCAAGTCTCACGGACGGGTT	PREDICTED: Rattus norvegicus tumor necrosis factor, alpha-induced protein 8 (predicted) (Tnfaip8_predicted), mRNA.
2100176	7.35938	0.0134852	7.39681	0.0260839	7.25219	0.0168625	7.38616	0.0283917	7.3806	0.030141	7.45612	0.0267051	7.38797	0.0398003	7.47954	0.0281235	0.00292806	7.42606	7.34863	0.0774212	ILMN_61987	501818	XM_577230.1	LOC501818			XP_577230.1	ILMN_1369493	S	GGTGTTCTTCCTGTGGTGGAAGCAAAGAAGTGCATGGAGCCTGCTGTCCT	PREDICTED: Rattus norvegicus similar to cell surface receptor FDFACT (LOC501818), mRNA.
1190138	7.69741	0.0285798	7.59854	0.0229784	7.5707	0.0182574	7.5888	0.0210815	7.6906	0.0245324	7.70279	0.0234221	7.6916	0.0176178	7.67962	0.0151259	0.00211192	7.69115	7.61386	0.0772937	ILMN_279226	25237	NM_022441.1	Acvrl1	R3; SETHKIR; MGC91691; R-3	7	NP_071886.1	ILMN_1358119	S	TCAGACCAGTGGGGCAAAGTCTGAAGGTTCTCTGGTCACTGGAGCCAGGG	Rattus norvegicus activin A receptor type II-like 1 (Acvrl1), mRNA.
6660017	7.77774	0.0445566	7.68785	0.031194	7.6158	0.0322559	7.75509	0.0264957	7.80939	0.0452601	7.82393	0.0361032	7.67066	0.0158649	7.83885	0.0161056	0.00329668	7.78571	7.70912	0.0765894	ILMN_271377	364208	NM_001014232.1	Cnrip1	Crip1a	14	NP_001014254.1	ILMN_1362071	S	CGGTAAACGGGACCCAAATATTGTGCTTCCCATCAGCAGCTGTCAGCTTC	Rattus norvegicus cannabinoid receptor interacting protein 1 (Cnrip1), mRNA.
520110	7.44162	0.0320553	7.35033	0.0208828	7.35595	0.020096	7.49048	0.0405743	7.49169	0.0480567	7.43713	0.0436216	7.46099	0.0360123	7.55493	0.0265734	0.0280054	7.48618	7.4096	0.0765869	ILMN_265422	686988	XM_001076634.1	LOC686988			XP_001076634.1	ILMN_1374321	S	CGGACGAGCAGGTTATTGAGAATACTGGAGAGTTCTTCCGAGACCAGGGG	PREDICTED: Rattus norvegicus similar to Discoidin domain-containing receptor 2 precursor (Discoidin domain receptor 2) (Receptor protein-tyrosine kinase TKT) (Tyrosine-protein kinase TYRO 10) (Neurotrophic tyrosine kinase, receptor-related 3) (CD167b antigen) (LOC686988), mRNA.
4560168	7.34076	0.0151154	7.3256	0.0202701	7.29449	0.0234707	7.28462	0.0257472	7.3885	0.0146379	7.38492	0.0243117	7.39909	0.0172414	7.37916	0.0223891	0.014211	7.38792	7.31137	0.076552	ILMN_265434	498638	XM_001065601.1	RGD1564316_predicted			XP_001065601.1	ILMN_1355078	S	CCATGAGGGCCGAGTAGAGATCTTCCACGAAGGCCAGTGGGGCACAATCT	PREDICTED: Rattus norvegicus similar to scavenger receptor type A SR-A (predicted) (RGD1564316_predicted), mRNA.
2510162	7.71081	0.0257724	7.67825	0.0354188	7.65465	0.0289866	7.79748	0.0131513	7.80137	0.0311155	7.72766	0.0210916	7.77895	0.0357376	7.8384	0.0411514	0.0138819	7.7866	7.7103	0.0762958	ILMN_296087	29214	NM_173102.1	Tubb5		20	NP_775125.1	ILMN_1370544	S	CCCCTGTGTTGGTTCTCCAAGGGACGTTGTATGGGGATTTGTGGGGGCAG	Rattus norvegicus tubulin, beta 5 (Tubb5), mRNA.
2510390	7.96572	0.0393077	7.98625	0.0215657	7.88318	0.0312795	7.94906	0.0237836	7.97954	0.038594	7.99928	0.0310291	8.08337	0.0148607	8.02657	0.0140276	0.0210525	8.02219	7.94605	0.076138	ILMN_268129	502743	XR_008396.1	RGD1565435_predicted				ILMN_1359076	S	CCAAGAAGGGCTCAGAGAAGTGGAAGATCATGTCTGCTAAAGAGAAGGGG	PREDICTED: Rattus norvegicus similar to Hmgb1 protein (predicted) (RGD1565435_predicted), mRNA.
4210358	7.44018	0.0255513	7.41545	0.0295878	7.43967	0.0226978	7.36723	0.0207081	7.48462	0.0359994	7.43291	0.015656	7.55214	0.0506362	7.49596	0.0260205	0.0447803	7.49141	7.41563	0.0757791	ILMN_262700	259248	NM_147216.1	Slc16a2		X	NP_671749.1	ILMN_1368047	S	GGATAAGATGCTGTCCCACGATCCAGACCCCAACGGAGAACTGCTGCCAG	Rattus norvegicus solute carrier family 16, member 2 (monocarboxylic acid transporter 8) (Slc16a2), mRNA.
4670400	7.3488	0.0356254	7.46238	0.0469052	7.37544	0.0394612	7.42489	0.0433231	7.4476	0.0298396	7.52929	0.0287044	7.38641	0.0249885	7.54717	0.0286439	0.0248755	7.47762	7.40288	0.074743	ILMN_270235	360655	XR_009489.1	Cd300le_predicted				ILMN_1363786	S	GCCCATAGCTCTGGTGCCCAGGACAGAGAGAAACACTTCCCAGGAGATGG	PREDICTED: Rattus norvegicus CD300 antigen like family member E (predicted) (Cd300le_predicted), mRNA.
4150279	7.98275	0.0156743	7.92559	0.0237835	8.013	0.0408259	7.9909	0.0247539	8.0489	0.0199399	7.94787	0.0338723	8.14832	0.0228204	8.06146	0.0437801	0.00505499	8.05164	7.97806	0.0735755	ILMN_68331	309859	XM_228308.4	Scml4_predicted		20	XP_228308.4	ILMN_1362365	S	TCTACCTGGACCGTGGAGGACGTGGTCCGGTTTGTGAAAGATGCAGACCC	PREDICTED: Rattus norvegicus sex comb on midleg-like 4 (Drosophila) (predicted) (Scml4_predicted), mRNA.
2190671	7.27173	0.0249197	7.39281	0.0289881	7.50162	0.034593	7.25009	0.027256	7.49461	0.0489066	7.45255	0.0194986	7.45144	0.0512191	7.3102	0.0334866	0.000464861	7.4272	7.35406	0.0731389	ILMN_49486	64531	NM_022599.2	Synj2bp	Omp25	6	NP_072121.2	ILMN_1360794	S	CCAGAAGGACTGACAGACAGCTAGAGAGGTTGTGTAGACATCCAGATGGG	Rattus norvegicus synaptojanin 2 binding protein (Synj2bp), mRNA.
2810435	7.78115	0.0174027	7.80133	0.0331628	7.75033	0.0276374	7.90702	0.0210202	7.85671	0.0277868	7.88037	0.050135	7.86902	0.0239515	7.923	0.0235022	0.0180382	7.88227	7.80996	0.0723168	ILMN_54890	295500	XM_215717.3	Metap1_predicted			XP_215717.3	ILMN_1371266	S	CAGTCTAGCAAAGTGCCAGCACCACTGGAGATGTAGCTGTGACAGGGGAG	PREDICTED: Rattus norvegicus methionyl aminopeptidase 1 (predicted) (Metap1_predicted), mRNA.
6620717	7.85432	0.0328816	7.91181	0.0457822	7.80844	0.0195809	7.96	0.0433822	7.90701	0.0249556	7.90334	0.029981	7.91872	0.0408628	8.09242	0.0484857	0.00938619	7.95537	7.88364	0.071729	ILMN_268858	317258	XM_001069915.1	Itgb1bp2_predicted			XP_001069915.1	ILMN_1361212	S	CAGAGACCAGGATAGGGTTGACTATGTGGTGTCATTGAGCAGCAGGAGGC	PREDICTED: Rattus norvegicus integrin beta 1 binding protein 2 (predicted) (Itgb1bp2_predicted), mRNA.
70706	7.82816	0.0185447	7.88319	0.0278626	7.83299	0.0146533	7.91344	0.0177815	7.94441	0.0326718	7.9239	0.0302841	7.89317	0.0247801	7.98318	0.0165157	0.0103197	7.93617	7.86445	0.0717198	ILMN_290656	361724	XM_001077908.1	Mta2			XP_001077908.1	ILMN_1351228	S	GGGAAGAGTAAACATATCAGGTGTTGGTCCCTGGCAGGGGGAAGGGGGAG	PREDICTED: Rattus norvegicus metastasis-associated gene family, member 2 (Mta2), mRNA.
2360440	7.85274	0.0175636	7.84749	0.0309097	7.76059	0.03713	7.89144	0.0207695	7.89998	0.0369995	7.88094	0.0370811	7.89307	0.0319159	7.96413	0.0219399	0.0369327	7.90953	7.83806	0.0714666	ILMN_293704	361733	XM_001075127.1	Ms4a8b_predicted			XP_001075127.1	ILMN_1363103	S	GCCTTGGTGTACAGACATTTATGTGACCCCTGCCTACAGGAGCTTTGGGG	PREDICTED: Rattus norvegicus membrane-spanning 4-domains, subfamily A, member 8B (predicted) (Ms4a8b_predicted), mRNA.
6450025	7.84547	0.0194449	7.95524	0.0292547	7.86043	0.0235946	7.91173	0.0457235	7.90514	0.0244075	7.98375	0.0189778	8.01455	0.0404307	7.95407	0.0180016	0.0243817	7.96438	7.89322	0.0711582	ILMN_270619	295607	XM_001056963.1	Prpf40a_predicted			XP_001056963.1	ILMN_1368913	S	GTGCCACCAAACTTTTGAGTAATAGTTGAAATATCCTTGTCGGGGGCGGG	PREDICTED: Rattus norvegicus pre-mRNA processing factor 40 homolog A (yeast) (predicted) (Prpf40a_predicted), mRNA.
6510148	7.65634	0.0213615	7.64997	0.0105024	7.63453	0.0169713	7.63112	0.0250311	7.71081	0.0169646	7.69471	0.0183422	7.69936	0.0182702	7.74984	0.01442	0.00724674	7.71368	7.64299	0.070691	ILMN_300945	81522	NM_030864.1	Mtr	methioninesynthase	17	NP_110491.1	ILMN_1373194	S	GAGAAGGCTGGTTGATGGCATGTGATGTAGAGCGTCTTCTAGGGTCTGGG	Rattus norvegicus 5-methyltetrahydrofolate-homocysteine methyltransferase (Mtr), mRNA.
4010014	8.09419	0.0338604	7.86362	0.0354337	7.96577	0.0342396	7.94072	0.0365531	7.98824	0.0302935	8.06465	0.0243749	8.07599	0.0295642	8.01793	0.0122993	0.0022028	8.0367	7.96608	0.0706266	ILMN_55125	302248	XM_573694.2	Nid2		15	XP_573694.2	ILMN_1361855	S	CCCTGTCCAGCAGACCATGGGGTTGACCCAGCCTATTTATACTGCCCGGT	PREDICTED: Rattus norvegicus nidogen 2 (Nid2), mRNA.
3190725	7.35466	0.038581	7.50147	0.0254394	7.52008	0.0462265	7.37639	0.0376042	7.51488	0.0496066	7.46527	0.0414995	7.67767	0.0384805	7.37498	0.0290958	0.000927868	7.5082	7.43815	0.070053	ILMN_272083	304799	XM_001060603.1	Ppp1r15b_predicted			XP_001060603.1	ILMN_1373198	S	GGATCGCAAAGGACCATGGGAAGAATTTGCAAGGGATGGATGCAGGTTCC	PREDICTED: Rattus norvegicus protein phosphatase 1, regulatory (inhibitor) subunit 15b (predicted) (Ppp1r15b_predicted), mRNA.
6200328	7.36231	0.0215441	7.34268	0.0340125	7.30205	0.012791	7.37758	0.0230325	7.38546	0.0112287	7.37499	0.0232233	7.35929	0.0243513	7.53993	0.0451852	0.00157839	7.41492	7.34615	0.068765	ILMN_266244	474146	NM_001005900.1	Hcst	Dap10	1	NP_001005900.1	ILMN_1350570	S	GCAAGTCAGACAAACGAAGGTTCCTGCTCCGGATGTGGGCCTCTGTCCCT	Rattus norvegicus hematopoietic cell signal transducer (Hcst), mRNA.
6200040	9.06729	0.0507971	8.93243	0.0245241	8.90385	0.0412983	9.05983	0.0242234	9.1221	0.0423547	9.09736	0.0368567	8.91356	0.0420787	9.10301	0.0247181	0.00311228	9.05901	8.99085	0.0681593	ILMN_271966	287129	NM_001009620.1	Tmem204		10	NP_001009620.1	ILMN_1367558	S	CAAAGGTGGAGACTAGAAGCTGAGGCACGGAAGGAGGCAGTGTGGGCATC	Rattus norvegicus transmembrane protein 204 (Tmem204), mRNA.
3780056	7.54207	0.0557816	7.39645	0.0574535	7.35806	0.0254141	7.4905	0.0295012	7.55584	0.0307279	7.48438	0.0322734	7.43561	0.0197602	7.58358	0.0309718	0.0162311	7.51485	7.44677	0.0680811	ILMN_287435	24615	NM_012618.1	S100a4	RNP9KA; PEL98; MTS1; 18A2; CAPL; P9ka; 42A	2	NP_036750.1	ILMN_1365192	S	GGAGCTGCCTAGCTTCCTGGGGAGAAGGACAGACGAAGCTGCATTCCAGA	Rattus norvegicus S100 calcium-binding protein A4 (S100a4), mRNA.
5360017	7.39581	0.0179521	7.40288	0.0137477	7.42485	0.0144308	7.49514	0.0162363	7.45293	0.0228189	7.57366	0.0326427	7.46043	0.023914	7.50109	0.0322686	0.00194622	7.49703	7.42967	0.0673585	ILMN_51864	363495	XM_343818.2	LOC363495			XP_343819.2	ILMN_1354940	S	GTGCCAAGAAACTTAGAGCCTTAGCAGCAGATTGTAGTGACCCAGAGGTG	PREDICTED: Rattus norvegicus similar to AI448196 protein (LOC363495), mRNA.
2760494	7.45953	0.0192024	7.46112	0.0214111	7.37089	0.023066	7.51699	0.0267036	7.51916	0.0350639	7.49833	0.0238512	7.55588	0.0139229	7.50457	0.0251749	0.00703994	7.51948	7.45213	0.0673487	ILMN_61277	498268	XM_579805.1	LOC498268			XP_579805.1	ILMN_1366712	S	TGTGACAGGATCACCTTAAACTCTGCCTCCTGCAAGGACGAGATGGAGGG	PREDICTED: Rattus norvegicus LOC498268 (LOC498268), mRNA.
[truncated: 573 more rows]

## Sheet: (4) AB interaction
	Log2 expression data
	ASC		USC		ALC		ULC		ASH		USH		ALH		ULH		p value (FDR)	Leptin ratio			Hierarchical Clustering	ANNOTATION
[truncated: 950 more rows]

## Sheet: (5) AC interaction
	Log2 expression data
	ASC		USC		ALC		ULC		ASH		USH		ALH		ULH		p value (FDR)	ANNOTATION
[truncated: 97 more rows]

## Sheet: (6) BC interaction
	Log2 expression data
[truncated: 127 more rows]

## Sheet: (7) ABC interaction
	Log2 expression data
[truncated: 9 more rows]

[truncated: 2 more sheets: (8) Unclassified, (9) A and B, any combination]
