# Supplementary material for: Thrifty metabolic programming in rats is induced by both maternal undernutrition and postnatal leptin treatment, but masked in the presence of both: implications for models of developmental programming
Source: BMC Genomics. 2014 Jan 21;15:49. doi: 10.1186/1471-2164-15-49 (PMC3899603; doi:10.1186/1471-2164-15-49)
Supplement: Additional file 2: Table S2 — All genes found to show a significant expression change, classified by which factor(s)/and interaction(s) were significant. Individual tabs are given for each factor or combination of factors. [file 1471-2164-15-49-S2.xls]

## Sheet: Condensed
		Phenotypic data																3-way ANOVA f-values							3-way ANOVA p-values
		ASC		ALC		USC		ULC		ASH		ALH		USH		ULH		A	B	C	AB	AC	BC	ABC	A	B	C	AB	AC	BC	ABC
		Average	SEM	Average	SEM	Average	SEM	Average	SEM	Average	SEM	Average	SEM	Average	SEM	Average	SEM	Ad/Un	Lep/Sal	Chow/HF	Leptin / Mat	Diet / Mat	Diet/Leptin	All	Ad/Un	Lep/Sal	Chow/HF	Leptin / Mat	Diet / Mat	Diet/Leptin	All	Class**
Body measurements	Body weight at sacrifice	335	3.45054	325	4.44611	303.25	3.05292	282	2.33567	384.5	6.12445	380.75	5.03902	412.75	7.77667	330.375	4.85547	6.06556	8.90428	44.7478	5.22066	1.78991	1.94624	2.9339	0.0168852	0.00421005	1.12688e-08	0.0261297	0.186345	0.168501	0.0922699	B, C
	Body length	218.875	0.386361	218.25	0.70947	204.25	0.752229	203.875	0.766012	221	1.00889	217.125	0.830333	213.875	1.06368	208.75	0.787032	47.0288	2.37489	5.70568	0.0237489	4.32824	1.51993	0.0534351	5.94442e-09	0.128932	0.0203052	0.878079	0.0420721	0.22278	0.818033	A
	Change in BW d29-171	254.825	3.2392	251.3	4.07465	230.65	2.97335	222.062	2.57246	301.1	5.60108	300.725	4.92464	338.938	7.32423	266.262	4.769	1.79285	5.19336	44.1074	4.28561	2.30918	2.65902	3.23724	0.18599	0.0265067	1.35e-08	0.0430596	0.134238	0.108577	0.0773707	C
	Fat %	30.2125	0.570692	32.9625	0.532428	31.4625	0.318264	28.1125	0.642103	41.725	0.686143	43.3125	0.364461	56.7125	0.871791	41.2375	0.725798	3.59763	8.70706	150.528	22.2564	11.3112	7.32438	4.98544	0.063024	0.00462131	0	1.63102e-05	0.00139495	0.00899965	0.0295767	AB, AC, BC
	Lean mass***	233.146	1.98714	217.263	2.60116	207.656	2.01107	202.325	1.82861	221.971	1.72759	216.383	3.83075	175.72	2.40357	194.299	4.14963	25.1738	0.143126	5.76123	2.5704	1.65988	2.49332	0.395152	5.62876e-06	0.706623	0.0197325	0.114506	0.202917	0.119963	0.532159	A
Hormone levels	Leptin	11.0875	0.515624	15.025	0.827371	11.375	0.369408	10.05	0.704799	30	1.74361	39.375	1.94562	83.5	6.6822	28.05	1.09355	3.23764	4.35196	40.9907	11.3171	5.05948	5.46123	8.17337	0.0773529	0.0415334	3.34228e-08	0.00139127	0.0284419	0.0230449	0.00596047	ABC
	Insulin	0.27475	0.0144967	0.396	0.0166531	0.2625	0.00676354	0.289	0.0104921	0.369	0.0195772	0.503625	0.041214	1.928	0.239956	0.66575	0.0731052	4.88588	1.82822	9.58915	4.23648	6.44909	3.09715	3.22843	0.0311798	0.181774	0.00305614	0.0442288	0.0139044	0.083891	0.0777638	C
	C-Peptide	319	19.2963	575.375	40.1693	370.125	14.7635	276.875	9.99496	457.25	20.9208	641.5	38.9593	1523.38	118.746	634.375	30.3505	4.2706	1.90185	19.0708	13.1254	11.064	4.88306	3.39473	0.0434133	0.173355	5.49213e-05	0.000628722	0.00155845	0.0312266	0.0707014	AB
	Total Ghrelin	4588.38	92.7875	4073.38	177.414	4066.5	90.1739	4141.88	95.561	3037.75	71.7529	2497.5	70.5409	2655.5	70.0582	2838	63.5866	0.400967	1.03993	55.8096	2.82027	0.277129	0.0109643	0.028661	0.529168	0.312223	5.77324e-10	0.0986524	0.600668	0.91698	0.866174	C
Metabolic parameters	Liver Glycerol	3.6825	0.0341658	3.7125	0.0323468	3.66625	0.0307419	3.8325	0.0379541	4.1475	0.139711	4.4375	0.221293	7.26	0.485787	4.68375	0.309728	3.7002	1.34815	9.80016	2.30023	3.27	1.90206	2.78235	0.0594951	0.250528	0.00277172	0.13498	0.0759283	0.173332	0.100891	C
	Liver Triglycerides	19.84	0.7544	25.35	1.00323	21.0012	1.1862	28.0325	1.26559	36.77	2.63142	38.6375	2.72025	56.4763	2.86325	44.6525	2.49314	3.2789	0.0250665	25.4158	0.555589	1.79543	1.89863	0.868108	0.0755413	0.874771	5.16321e-06	0.45916	0.185678	0.173713	0.355479	C
	Plasma Triglycerides	1.1925	0.0633998	1.14125	0.0523059	0.865	0.0130418	1.33375	0.0498656	0.89625	0.0359062	0.85875	0.0117534	1.05	0.0259378	0.75125	0.0161389	0.0836314	0.0700937	10.1194	0.710875	0.34881	6.03236	6.48056	0.773503	0.792172	0.002393	0.40274	0.557164	0.0171734	0.013686	C
	Plasma Glycerol	0.2795	0.00759905	0.268	0.00727674	0.279125	0.00624086	0.2815	0.00672582	0.284875	0.00773917	0.310375	0.00731374	0.393125	0.0119361	0.32125	0.00937339	4.05916	0.714877	9.42313	1.61815	2.6077	0.322031	2.8724	0.0487435	0.401428	0.00330137	0.208607	0.111967	0.572658	0.0956649	C
	Plasma FFAs	0.907125	0.0313044	0.88625	0.0396429	0.784375	0.0322487	1.0025	0.0388526	0.815375	0.0341697	0.75625	0.0231384	0.9755	0.0410142	0.807	0.0266995	0.567576	0.0125372	0.69481	0.228321	0.642078	2.45296	1.64916	0.454379	0.911248	0.408075	0.634631	0.426346	0.122937	0.204361
Organ weights	Liver mass	8.414	0.129849	8.34563	0.136626	7.77863	0.106883	6.9545	0.0451726	8.32312	0.122042	8.8415	0.140146	9.42188	0.171776	7.40088	0.123996	5.46029	5.58433	6.05794	10.5696	2.76262	0.36237	3.09686	0.0230562	0.0216191	0.0169509	0.00194855	0.102078	0.549622	0.0839048	AB
	Liver as % of total mass	2.51662	0.0368773	2.56637	0.0189421	2.56625	0.0241642	2.47075	0.0160447	2.17225	0.0210118	2.33562	0.0396374	2.2925	0.0257318	2.2395	0.0187662	0.010706	0.0934401	26.1024	2.92583	0.110022	0.545352	0.113182	0.91796	0.760982	4.04773e-06	0.0927076	0.741358	0.463307	0.737808	C
	Liver as % of lean mass mass	3.62005	0.0603317	3.83377	0.0262835	3.74458	0.0305136	3.44926	0.0319674	3.75026	0.0484321	4.14673	0.0921859	5.41318	0.115551	3.84375	0.0571617	4.48496	5.82601	23.2715	22.6856	9.72613	4.40987	7.85954	0.0386471	0.0190862	1.12083e-05	1.39086e-05	0.0028682	0.0402491	0.00693369	ABC
	Kidney mass	2.29125	0.020472	2.0215	0.0211992	1.86825	0.0167984	1.78412	0.0153311	2.45438	0.0320339	2.29737	0.0264743	2.17687	0.0169368	2.002	0.0299558	44.2432	13.6797	27.1175	0.818596	0.222721	0.0140796	1.20468	1.3008e-08	0.000495532	2.8359e-06	0.369467	0.638808	0.905971	0.277084	A,B,C
	Kidney as % of total mass	0.685875	0.00553134	0.62425	0.00509146	0.618375	0.0064038	0.633875	0.00506671	0.64075	0.00436082	0.604625	0.00416187	0.534375	0.00715889	0.60825	0.00759457	12.013	0.0326583	14.1577	16.3038	0.937633	3.27559	0.503217	0.00102146	0.857243	0.000404352	0.000165695	0.337051	0.0756851	0.481033	AB,C
	Kidney as % of lean mass	0.985867	0.0106488	0.931992	0.005176	0.903295	0.0100343	0.882327	0.00324472	1.10414	0.00853367	1.07034	0.0118376	1.24782	0.0147662	1.04621	0.0214459	0.0176137	10.5315	64.042	1.99087	6.93694	2.8209	4.40807	0.894893	0.00198262	7.65504e-11	0.163781	0.010896	0.0986157	0.0402883	B,C
	Adrenal mass	0.0815	0.00109585	0.0845	0.00093063	0.076	0.00132961	0.07825	0.00134753	0.075125	0.000869723	0.073625	0.0011119	0.08325	0.00120777	0.07275	0.0010324	0.248944	0.560123	2.95352	1.16865	4.43796	3.65809	0.836727	0.619774	0.457343	0.0912155	0.284312	0.0396417	0.0609171	0.364257
	Adrenal as % of total mass	0.024375	0.00030573	0.026	0.000383825	0.0255	0.000623212	0.02775	0.000431722	0.02	0.000443203	0.019625	0.000240326	0.0205	0.00055501	0.022	0.000340693	2.76653	2.09189	38.6791	0.522973	-5.22555e-12	0.632798	0.130743	0.101842	0.153657	6.67095e-08	0.472586	1	0.42969	0.719023	C
	Adrenal as % of lean mass	0.034958	0.000357432	0.0391556	0.000566575	0.0370381	0.000910738	0.0385715	0.000426842	0.0339805	0.000487972	0.0343441	0.000529878	0.0479302	0.00103221	0.0380793	0.000803301	12.4341	0.466704	0.712625	5.60221	8.87295	7.86206	1.92381	0.000849001	0.497324	0.402166	0.0214199	0.00427271	0.00692525	0.170933	A,AC,BC
	Heart mass	1.03	0.00554688	1.02225	0.0101158	0.88	0.0243509	0.9265	0.00546294	1.14312	0.0204849	1.13075	0.0141857	1.15213	0.0133389	1.02475	0.0143947	8.33455	0.723719	24.864	0.26183	1.56979	2.26049	2.03228	0.0055176	0.39855	6.28932e-06	0.610878	0.215444	0.138331	0.15954	A,C
	Heart as % of total mass	0.308625	0.0025044	0.316	0.00299255	0.290125	0.00764837	0.32975	0.00284162	0.298	0.00326849	0.29825	0.00362269	0.282625	0.00412686	0.3115	0.00399497	0.0426285	5.22648	2.64211	3.3422	0.00621461	0.288169	0.0118514	0.837175	0.02605	0.109681	0.0728524	0.937447	0.593523	0.913699
	Heart as % of lean mass	0.443003	0.00330945	0.471622	0.00327466	0.424847	0.011954	0.458823	0.00215289	0.515768	0.00943925	0.527576	0.00720276	0.660752	0.00957237	0.533018	0.00724864	3.92577	0.781313	52.9667	4.95308	9.04494	8.76043	5.77241	0.0524693	0.380519	1.20226e-09	0.0300878	0.00394035	0.00450602	0.0196193	AC,BC
	Spleen mass	0.747625	0.0120555	0.67175	0.0157779	0.6875	0.0115138	0.659875	0.00987046	0.792625	0.0140129	0.748625	0.0116755	0.810375	0.0131938	0.66325	0.0144311	1.81955	8.10173	5.74619	0.281053	0.00178647	0.71663	2.13869	0.182796	0.00616919	0.0198859	0.598108	0.966437	0.400855	0.149215	B
	Spleen as % of total mass	0.224625	0.00450592	0.206375	0.00347179	0.226875	0.00308252	0.2345	0.00377492	0.207375	0.00365654	0.196625	0.00152353	0.19825	0.00305949	0.20025	0.00264891	0.877162	0.532154	11.4507	2.1149	1.82447	0.00498375	0.244204	0.353002	0.468743	0.00131072	0.151453	0.182215	0.943971	0.623119	C
	Spleen as % of lean mass	0.321128	0.00492525	0.307952	0.00485533	0.330864	0.00403497	0.328074	0.00619481	0.357454	0.00615979	0.347339	0.00297329	0.462812	0.0062372	0.342509	0.0048602	10.0313	12.6399	29.0895	5.87538	2.9462	7.72717	8.57647	0.0024918	0.000776045	1.43979e-06	0.0186088	0.0916073	0.00739314	0.0049167	ABC
* Green highlight indicates significance. ANOVA p value <0.011 corresponds to a 5% false discovery rate (FDR < 0.05) using Benjamini/Hochberg correction.
** Classes were assigned using the same step-down classification mechanism used for the gene expression data
*** Lean mass was calculated as (body mass) x (100%-fat%)

## Sheet: Raw
Neonatal Leptin Study: Phenotype data females
				Absolute										(mm)
	Rat No.	Tx Group	Body weight	Change in BW d29-171	Fat %	Lean mass	Leptin	Insulin	C-Peptide	Total Ghrelin	Liver	%Liver	Liver % Lean mass	Nose-Anus	Liver Glycerol	Liver Trig	Plasma Trig	Plasm Gly	Plasma FFAs	Kidney	%Kidney	Kideny % lean	Adrenal	%Adrenal	Adrenal % lean	Heart	%Heart	Heart % lean	Spleen	%Spleen	Spleen % lean
1	1.0f	ADSC	383	297.5	36.9	241.673	17.6	0.243	358	4400	9.503	2.481	3.93217	216	3.62	19.04	1.8	0.27	0.846	2.599	0.679	1.07542	0.078	0.02	0.032275	1.047	0.273	0.43323	0.662	0.173	0.273924
2		ADSC	343	261.8	35.6	220.892	14.8	0.519	628	4775	9.501	2.77	4.3012	220	3.45	13.76	2.01	0.333	1.268	2.438	0.711	1.10371	0.082	0.024	0.0371222	1.066	0.311	0.482589	0.638	0.186	0.288829
3	3.0f	ADSC	320	245.5	29.4	225.92	9.2	0.172	136	5676	7.49	2.341	3.31533	225	3.24	32.58	0.82	0.358	0.801	2.098	0.656	0.928647	0.071	0.022	0.0314271	0.964	0.301	0.4267	0.724	0.226	0.320467
4		ADSC	327	255.6	26.6	240.018	14	0.2	239	5418	7.942	2.429	3.30892	220	3.74	22.91	0.68	0.326	1.147	2.29	0.7	0.954095	0.087	0.027	0.0362473	1.035	0.317	0.431218	0.675	0.206	0.281229
5	5.0f	ADSC	336	251.5	23.7	256.368	7.6	0.306	337	3787	7.835	2.332	3.05615	216	3.52	16.23	1.27	0.279	1.046	2.268	0.675	0.884666	0.086	0.026	0.0335455	1.086	0.323	0.42361	0.83	0.247	0.323753
6		ADSC	315	231	26.8	230.58	5.5	0.196	266	4593	9.856	3.129	4.27444	218	3.99	17.02	0.86	0.165	0.47	2.312	0.734	1.00269	0.077	0.024	0.033394	0.977	0.31	0.423714	0.901	0.286	0.390754
7	6.0f	ADSC	295	215.7	30.4	205.32	11.6	0.352	407	3460	7.177	2.433	3.49552	216	3.98	15.31	0.73	0.256	0.931	2.158	0.732	1.05104	0.073	0.025	0.0355543	1.002	0.34	0.488019	0.712	0.241	0.346776
8		ADSC	361	280	32.3	244.397	8.4	0.21	181	4598	8.008	2.218	3.27664	220	3.92	21.87	1.37	0.249	0.748	2.167	0.6	0.886672	0.098	0.027	0.0400987	1.063	0.294	0.434948	0.839	0.232	0.343294
9	1.1f	ADSHF	444	355.9	46.1	239.316	41	0.298	547	3026	8.962	2.018	3.74484	227	3.88	24.03	1.32	0.272	0.53	2.778	0.626	1.16081	0.065	0.015	0.0271607	1.223	0.275	0.51104	0.812	0.183	0.3393
10		ADSHF	432	344	43.5	244.08	36	0.659	627	2917	9.378	2.171	3.84218	225	3.5	19.24	1.2	0.334	1.214	2.684	0.621	1.09964	0.074	0.017	0.0303179	1.179	0.273	0.483038	0.926	0.214	0.379384
11	3.1f	ADSHF	355	280.3	42.4	204.48	21	0.212	263	3344	7.581	2.135	3.70745	222	6.82	75.36	0.59	0.342	1.022	2.241	0.631	1.09595	0.073	0.021	0.0357003	1.069	0.301	0.52279	0.763	0.215	0.373142
12		ADSHF	332	253.8	34.4	217.792	14	0.277	249	3448	6.782	2.043	3.11398	205	3.6	42.89	0.61	0.295	1.153	2.299	0.692	1.05559	0.081	0.024	0.0371914	1.046	0.315	0.480275	0.58	0.175	0.266309
13	5.1f	ADSHF	323	241.9	34.9	210.273	13	0.241	336	4063	8.182	2.533	3.89113	214	3.56	23.26	0.75	0.195	0.655	2.103	0.651	1.00013	0.077	0.024	0.0366191	0.968	0.3	0.460354	0.876	0.271	0.416601
14		ADSHF	410	319.5	44.7	226.73	49	0.55	701	2751	8.351	2.037	3.68324	220	3.61	15.33	0.83	0.208	0.724	2.75	0.671	1.2129	0.086	0.021	0.0379306	1.119	0.273	0.493539	0.806	0.197	0.355489
15	6.1f	ADSHF	428	343	49.8	214.856	43	0.353	511	2272	9.664	2.258	4.4979	230	4.4	58.28	1.16	0.366	0.543	2.472	0.578	1.15054	0.067	0.016	0.0311837	1.496	0.35	0.69628	0.88	0.206	0.409577
16		ADSHF	352	270.4	38	218.24	23	0.362	424	2481	7.685	2.183	3.52135	225	3.81	35.77	0.71	0.267	0.682	2.308	0.656	1.05755	0.078	0.022	0.0357405	1.045	0.297	0.478831	0.698	0.198	0.319831
17	2.0f	ADLC	330	260.5	36.8	208.56	13.6	0.365	448	3134	8.496	2.575	4.07365	220	3.7	28.8	1.84	0.35	0.964	1.988	0.602	0.953203	0.093	0.028	0.0445915	1.017	0.308	0.487629	0.636	0.193	0.304948
18		ADLC	307	244	37.1	193.103	18.8	0.676	690	2297	7.327	2.387	3.79435	210	3.5	29.7	1.05	0.291	0.924	1.855	0.604	0.960627	0.082	0.027	0.0424644	0.865	0.282	0.447947	0.49	0.16	0.253751
19	4.0f	ADLC	402	320.9	36.5	255.27	29	0.349	646	4295	10.487	2.609	4.1082	225	3.6	18.8	1.77	0.26	0.971	2.226	0.554	0.872018	0.078	0.019	0.0305559	1.148	0.286	0.44972	0.922	0.229	0.361186
20		ADLC	322	244	36.2	205.436	15.6	0.305	435	5872	7.407	2.3	3.6055	220	3.6	40.2	0.85	0.355	1.552	1.941	0.603	0.94482	0.081	0.025	0.0394283	1.035	0.321	0.503807	0.688	0.214	0.334897
21	7.0f	ADLC	297	227.5	30.4	206.712	12.8	0.451	547	5902	8.083	2.722	3.91027	220	4.3	19.5	0.83	0.223	0.488	1.92	0.646	0.928829	0.081	0.027	0.039185	1.036	0.349	0.50118	0.72	0.242	0.348311
22		ADLC	323	247.5	32.1	219.317	13.2	0.441	1277	2394	8.547	2.646	3.8971	214	3.7	25.7	0.92	0.217	0.647	2.177	0.674	0.992627	0.095	0.029	0.0433163	1.06	0.328	0.483319	0.573	0.177	0.261266
23	8.0f	ADLC	284	209	26.7	208.172	7.2	0.35	305	3864	7.29	2.567	3.50191	212	3.8	25.8	0.84	0.211	0.726	1.821	0.641	0.874757	0.075	0.026	0.0360279	0.969	0.341	0.46548	0.639	0.225	0.306958
24		ADLC	335	257	27.9	241.535	10	0.231	255	4829	9.128	2.725	3.77916	225	3.5	14.3	1.03	0.237	0.818	2.244	0.67	0.929058	0.091	0.027	0.0376757	1.048	0.313	0.433892	0.706	0.211	0.292297
25	2.1f	ADLHF	372	299	44.2	207.576	28	0.206	259	3081	7.824	2.103	3.76922	220	3.6	18.6	0.79	0.349	0.486	2.122	0.57	1.02228	0.074	0.02	0.0356496	0.982	0.264	0.47308	0.705	0.19	0.339635
26		ADLHF	393	315.4	42	227.94	48	0.421	601	1626	8.122	2.067	3.56322	218	3.1	24.1	0.88	0.377	0.673	2.289	0.582	1.00421	0.09	0.023	0.0394841	1.18	0.3	0.51768	0.709	0.18	0.311047
27	4.1f	ADLHF	313	231	44.1	174.967	24	0.448	713	2033	7.37	2.355	4.21222	205	3.4	33.8	0.9	0.394	0.882	1.942	0.62	1.10992	0.064	0.02	0.0365783	0.99	0.316	0.565821	0.616	0.197	0.352066
28		ADLHF	456	372	40.1	273.144	71	1.242	1270	1902	9.008	1.975	3.29789	218	3.2	33.2	0.9	0.315	0.87	2.581	0.566	0.944923	0.076	0.017	0.0278242	1.18	0.259	0.432007	0.921	0.202	0.337185
29	7.1f	ADLHF	357	277.7	47.2	188.496	43	0.527	641	2875	9.322	2.611	4.94546	212	4	24.6	0.91	0.259	0.884	2.161	0.605	1.14644	0.063	0.018	0.0334225	1.064	0.298	0.564468	0.747	0.209	0.396295
30		ADLHF	375	293.7	46.7	199.875	42	0.354	479	2610	11.02	2.939	5.51345	222	6.5	70.5	0.84	0.282	0.964	2.493	0.665	1.24728	0.077	0.021	0.0385241	1.213	0.323	0.606879	0.689	0.184	0.344715
31	8.1f	ADLHF	382	307	38.9	233.402	25	0.217	362	2793	9.072	2.375	3.88686	227	7.9	75.3	0.67	0.23	0.492	2.408	0.63	1.0317	0.067	0.018	0.0287058	1.31	0.343	0.561263	0.826	0.216	0.353896
32		ADLHF	398	310	43.3	225.666	34	0.614	807	3060	8.994	2.26	3.98554	215	3.8	29	0.98	0.277	0.799	2.383	0.599	1.05599	0.078	0.02	0.0345644	1.127	0.283	0.499411	0.776	0.195	0.343871
33	24.0f	UNSC	328	255.4	36.1	209.592	13.6	0.254	392	2530	7.82	2.384	3.73106	210	3.28	24.98	1.03	0.329	0.627	1.918	0.585	0.915111	0.074	0.023	0.0353067	1.076	0.328	0.513378	0.629	0.192	0.300107
34		UNSC	317	245.1	34.6	207.318	13.5	0.31	505	4447	7.738	2.441	3.73243	205	3.66	13.78	0.79	0.344	1.129	2.022	0.638	0.975313	0.084	0.026	0.0405175	1.011	0.319	0.487657	0.745	0.235	0.359351
35	28.0f	UNSC	303	236.7	31.1	208.767	11.2	0.296	500	4579	7.442	2.456	3.56474	200	3.74	18.06	0.88	0.199	0.415	1.818	0.6	0.870827	0.075	0.025	0.0359252	0.964	0.318	0.461759	0.581	0.192	0.278301
36		UNSC	291	217	30.7	201.663	10	0.356	462	4385	8.126	2.792	4.02949	200	3.58	15.55	0.9	0.248	1.064	2.046	0.703	1.01456	0.087	0.03	0.0431413	0.431	0.148	0.213723	0.742	0.255	0.367941
37	31.0f	UNSC	334	256	29.4	235.804	15.2	0.246	298	4351	9.666	2.894	4.09917	210	3.73	14.8	0.9	0.267	0.623	1.755	0.525	0.744262	0.062	0.019	0.026293	0.915	0.274	0.388034	0.859	0.257	0.364286
38		UNSC	286	204	29.3	202.202	9.1	0.206	185	4225	7.188	2.513	3.55486	195	4.16	42.82	0.91	0.256	0.828	1.799	0.629	0.889704	0.085	0.03	0.0420372	0.892	0.312	0.441143	0.664	0.232	0.328384
39	33.0f	UNSC	308	239	29.4	217.448	12.4	0.232	368	3433	7.363	2.391	3.3861	212	3.62	18.12	0.84	0.262	0.595	1.931	0.627	0.888028	0.059	0.019	0.0271329	0.877	0.285	0.403315	0.684	0.222	0.314558
40		UNSC	259	192	31.1	178.451	6	0.2	251	4582	6.886	2.659	3.85876	202	3.56	19.9	0.67	0.328	0.994	1.657	0.64	0.928546	0.082	0.032	0.045951	0.874	0.337	0.48977	0.596	0.23	0.333985
41	24.1f	UNSHF	483	403.5	68.8	150.696	130	0.892	1198	2721	9.716	2.012	6.44742	214	12.57	79.06	0.98	0.56	0.654	2.278	0.472	1.51165	0.079	0.016	0.0524234	1.17	0.242	0.776398	0.757	0.157	0.502336
42		UNSHF	408	334.9	51.1	199.512	59	0.675	931	2510	8.757	2.146	4.38921	225	10.53	70.89	1.1	0.364	0.983	2.241	0.549	1.12324	0.093	0.023	0.0466137	1.085	0.266	0.543827	0.914	0.224	0.458118
43	28.1f	UNSHF	368	302.5	47.8	192.096	47	1.688	1333	2773	7.94	2.158	4.13335	204	10.23	71.52	1.34	0.388	1.387	2.248	0.611	1.17025	0.075	0.02	0.039043	1.13	0.307	0.588248	0.746	0.203	0.388347
44		UNSHF	327	261.7	54	150.42	38	0.992	1004	3897	8.286	2.534	5.50858	200	3.54	34.2	1.01	0.339	1.478	1.921	0.587	1.27709	0.096	0.029	0.0638213	1.062	0.325	0.706023	0.756	0.231	0.502593
45	31.1f	UNSHF	374	291	55.8	165.308	57	0.577	909	2103	8.359	2.235	5.05662	216	3.44	38.45	0.98	0.288	0.6	2.018	0.54	1.22075	0.069	0.018	0.0417403	1.125	0.301	0.680548	0.726	0.194	0.43918
46		UNSHF	422	340	59.7	170.066	85	0.628	1078	2378	11.077	2.625	6.51335	216	3.81	34.63	1.34	0.31	0.727	2.165	0.513	1.27304	0.091	0.022	0.0535086	1.032	0.245	0.606823	0.732	0.173	0.430421
47	33.1f	UNSHF	518	440.2	63.8	187.516	195	5	3694	2691	11.73	2.264	6.25547	213	4.02	35.27	0.73	0.512	1.1	2.281	0.44	1.21643	0.077	0.015	0.0410632	1.348	0.26	0.718872	1.019	0.197	0.54342
48		UNSHF	402	337.7	52.7	190.146	57	4.972	2040	2171	9.51	2.366	5.00142	223	9.94	87.79	0.92	0.384	0.875	2.263	0.563	1.19014	0.086	0.021	0.0452284	1.265	0.315	0.665278	0.833	0.207	0.438084
49	23.0f	UNLC	279	215	35.5	179.955	14.4	0.223	199	4887	6.498	2.329	3.6109	205	3.81	17.72	0.94	0.293	1.092	1.668	0.598	0.926898	0.063	0.023	0.0350088	0.886	0.318	0.492345	0.603	0.216	0.335084
50		UNLC	305	246	28	219.6	10	0.417	253	3570	7.235	2.372	3.29463	212	3.63	13.87	1.31	0.226	0.744	1.916	0.628	0.872495	0.092	0.03	0.0418944	0.985	0.323	0.448543	0.651	0.213	0.296448
51	25.0f	UNLC	282	219	21.9	220.242	6.8	0.223	208	4455	6.817	2.417	3.09523	204	3.86	46.61	1.24	0.385	1.559	1.888	0.67	0.857239	0.085	0.03	0.0385939	0.994	0.352	0.451322	0.601	0.213	0.272882
52		UNLC	296	231.6	29.2	209.568	8	0.418	356	4230	6.978	2.357	3.32971	210	3.31	23.6	0.94	0.324	1.315	1.871	0.632	0.892789	0.08	0.027	0.0381738	0.928	0.314	0.442816	0.637	0.215	0.303959
53	26.0f	UNLC	297	252.6	35.5	191.565	21.6	0.245	431	2685	7.553	2.543	3.94279	205	3.87	28.32	1.25	0.253	0.614	1.647	0.555	0.85976	0.071	0.024	0.0370631	0.876	0.295	0.457286	0.799	0.269	0.417091
54		UNLC	247	190.4	23.3	189.449	4.4	0.219	219	4410	6.48	2.623	3.42045	192	3.89	32.6	1.23	0.257	0.826	1.616	0.654	0.853	0.077	0.031	0.0406442	0.893	0.362	0.471367	0.611	0.247	0.322514
55	29.0f	UNLC	266	205.5	24.9	199.766	5.2	0.265	274	5049	7.11	2.673	3.55916	200	4.4	28.54	1.58	0.226	0.897	1.788	0.672	0.895047	0.067	0.025	0.0335392	0.931	0.35	0.466045	0.769	0.289	0.38495
56		UNLC	284	216.4	26.6	208.456	10	0.302	275	3849	6.965	2.452	3.34123	203	3.89	33	2.18	0.288	0.973	1.879	0.662	0.901389	0.091	0.032	0.0436543	0.919	0.324	0.44086	0.608	0.214	0.291668
57	23.1f	UNLHF	307	244.9	37.6	191.568	27	0.3	549	2965	6.908	2.25	3.60603	200	4.97	60.83	0.99	0.29	0.7	1.815	0.591	0.947444	0.075	0.024	0.0391506	0.973	0.317	0.507914	0.601	0.196	0.313727
58		UNLHF	288	227.2	39.1	175.392	25.4	0.263	334	2624	5.665	1.967	3.22991	204	3.37	30.59	0.67	0.29	1.1	1.802	0.626	1.02741	0.073	0.025	0.0416211	0.839	0.291	0.478357	0.541	0.188	0.308452
59	25.1f	UNLHF	313	244.9	38.4	192.808	21	0.394	576	3032	6.987	2.232	3.62381	204	3.36	31.25	0.67	0.261	0.567	1.88	0.601	0.975063	0.063	0.02	0.032675	1.114	0.356	0.577777	0.664	0.212	0.344384
60		UNLHF	401	333.5	32	272.68	21	0.972	911	2442	9.109	2.272	3.34055	214	10.67	84.61	0.61	0.35	1	2.363	0.589	0.866584	0.083	0.021	0.0304386	1.229	0.306	0.450711	0.872	0.217	0.319789
61	26.1f	UNLHF	335	273.1	45.8	181.57	32	1.995	1035	3533	7.409	2.212	4.08052	214	3.74	39.97	0.72	0.48	0.93	1.87	0.558	1.02991	0.064	0.019	0.0352481	0.976	0.291	0.537534	0.782	0.233	0.430688
62		UNLHF	375	311.9	48	195	47	0.549	680	3067	8.121	2.166	4.16462	215	3.38	24.39	0.88	0.352	0.833	2.019	0.538	1.03538	0.073	0.019	0.0374359	0.983	0.262	0.504103	0.681	0.182	0.349231
63	29.1f	UNLHF	301	233.5	40.2	179.998	21	0.56	625	1881	7.542	2.506	4.19005	215	4.11	35.39	0.8	0.24	0.476	1.879	0.624	1.0439	0.066	0.022	0.0366671	1.067	0.354	0.592784	0.624	0.207	0.346671
64		UNLHF	323	261.1	48.8	165.376	30	0.293	365	3160	7.466	2.311	4.51456	204	3.87	50.19	0.67	0.307	0.85	2.388	0.739	1.44398	0.085	0.026	0.051398	1.017	0.315	0.614962	0.541	0.167	0.327133
