# Supplementary material for: Thrifty metabolic programming in rats is induced by both maternal undernutrition and postnatal leptin treatment, but masked in the presence of both: implications for models of developmental programming
Source: BMC Genomics. 2014 Jan 21;15:49. doi: 10.1186/1471-2164-15-49 (PMC3899603; doi:10.1186/1471-2164-15-49)
Supplement: Additional file 3: Table S3 — Front tab: Cluster analysis of the 949 genes with a significant interaction between maternal diet and leptin. Further tabs show the annotation groups detected by DAVID as significantly enriched in each cluster. [file 1471-2164-15-49-S3.xls]

## Sheet: Cluster analysis
This tab lists the genes present in each of the six clusters of AB-interacting genes identified by 3-factor ANOVA
Subsequent tabs show the functional clusters identified for each group using DAVID (Enrichment Score >1.5)
Probe_Id	Symbol	Cluster
ILMN_1348794	Aadac	Group 1
ILMN_1369433	Aadat	Group 1
ILMN_1368504	Acsl3	Group 1
ILMN_1363573	Acsl5	Group 1
ILMN_1360745	Adam28	Group 1
ILMN_1358241	Adamts9_predicted	Group 1
ILMN_1350285	Adhfe1	Group 1
ILMN_1368612	Aifm1	Group 1
ILMN_1375179	Ak3l1	Group 1
ILMN_1367475	Aldh1a1	Group 1
ILMN_1376566	Aldh1b1	Group 1
ILMN_1352343	Angel2_predicted	Group 1
ILMN_1366106	Apon	Group 1
ILMN_1360968	Arl5a	Group 1
ILMN_1351776	Arntl	Group 1
ILMN_1376333	Arrdc3	Group 1
ILMN_1375100	Atf4	Group 1
ILMN_1371178	Avpr1a	Group 1
ILMN_1351422	Bcdo2	Group 1
ILMN_1349912	Bche	Group 1
ILMN_1356277	Bckdhb	Group 1
ILMN_1374180	Bhlhb2	Group 1
ILMN_1364943	Bmf	Group 1
ILMN_1356848	Btg1	Group 1
ILMN_1368331	Ca3	Group 1
ILMN_1359299	Cabc1	Group 1
ILMN_1372330	Capza2	Group 1
ILMN_1372842	Cars_predicted	Group 1
ILMN_1356838	Ccdc127	Group 1
ILMN_1374725	Clcn2	Group 1
ILMN_1356069	Clk1	Group 1
ILMN_1371901	Clk4	Group 1
ILMN_1362936	Cnbp	Group 1
ILMN_1352105	Cry1	Group 1
ILMN_1365125	Csnk1g3	Group 1
ILMN_1365557	Cyb5r3	Group 1
ILMN_1359468	Dhcr24	Group 1
ILMN_1350755	Dio1	Group 1
ILMN_1357975	Dnajb5_predicted	Group 1
ILMN_1364125	Dnmt3b	Group 1
ILMN_1355025	Dpys	Group 1
ILMN_1372137	Dyrk1a	Group 1
ILMN_1350510	Eed_predicted	Group 1
ILMN_1351186	Ephx1	Group 1
ILMN_1351536	F11r	Group 1
ILMN_1363458	Fmr1	Group 1
ILMN_1357044	Foxo1a	Group 1
ILMN_1349615	Gbe1	Group 1
ILMN_1358897	Glud1	Group 1
ILMN_1349855	Gm2a	Group 1
ILMN_1351282	Hmgcr	Group 1
ILMN_1370138	Hnrph1	Group 1
ILMN_1362185	Hsd17b13	Group 1
ILMN_1365883	Ibrdc1_predicted	Group 1
ILMN_1353191	Igf2bp3	Group 1
ILMN_1375526	Ihh	Group 1
ILMN_1351761	Irx2	Group 1
ILMN_1376801	Isoc1	Group 1
ILMN_1354433	Klhl2_predicted	Group 1
ILMN_1358890	Laptm4b	Group 1
ILMN_1369067	LOC288174	Group 1
ILMN_1364744	LOC294942	Group 1
ILMN_1367593	LOC306324	Group 1
ILMN_1352722	LOC316550	Group 1
ILMN_1356522	LOC364514	Group 1
ILMN_1362042	LOC497768	Group 1
ILMN_1362490	LOC499724	Group 1
ILMN_1358924	LOC501116	Group 1
ILMN_1372604	LOC501346	Group 1
ILMN_1650863	LOC501610	Group 1
ILMN_1358053	LOC502970	Group 1
ILMN_1361261	LOC680014	Group 1
ILMN_1354904	LOC681153	Group 1
ILMN_1371709	LOC681932	Group 1
ILMN_2039632	LOC685778	Group 1
ILMN_1354802	LOC686548	Group 1
ILMN_1364453	LOC688587	Group 1
ILMN_1349209	Lrp5_predicted	Group 1
ILMN_1356149	Lypla1	Group 1
ILMN_1371533	Maob	Group 1
ILMN_1365946	Me1	Group 1
ILMN_1356539	Mif	Group 1
ILMN_1351551	Mlc1_predicted	Group 1
ILMN_1349185	Mst1	Group 1
ILMN_1370145	Mterfd3	Group 1
ILMN_1371038	Mtrr	Group 1
ILMN_1360147	Ncl	Group 1
ILMN_1372879	Nfe2l2	Group 1
ILMN_1361484	Nnt	Group 1
ILMN_1357234	Nrep	Group 1
ILMN_1650363	Nsun5_predicted	Group 1
ILMN_1356523	Nt5e	Group 1
ILMN_1360040	Nudt14_predicted	Group 1
ILMN_1372759	Olr59	Group 1
ILMN_1355192	Otc	Group 1
ILMN_1357929	Pdik1l_predicted	Group 1
ILMN_1366864	Pole_mapped	Group 1
ILMN_1355213	Ppp1r3b	Group 1
ILMN_1349760	Pygl	Group 1
ILMN_1359481	Rarb	Group 1
ILMN_1370716	Rcan1	Group 1
ILMN_1366933	Reg4	Group 1
ILMN_1364845	RGD1305147_predicted	Group 1
ILMN_1357630	RGD1306809_predicted	Group 1
ILMN_1372032	RGD1307986_predicted	Group 1
ILMN_1360574	RGD1308321_predicted	Group 1
ILMN_1361913	RGD1308517	Group 1
ILMN_1363491	RGD1308992_predicted	Group 1
ILMN_1357884	RGD1309308_predicted	Group 1
ILMN_1371721	RGD1309519_predicted	Group 1
ILMN_1373502	RGD1309534	Group 1
ILMN_1353579	RGD1309676	Group 1
ILMN_1355574	RGD1310209_predicted	Group 1
ILMN_1366485	RGD1359529	Group 1
ILMN_1349275	RGD1560080_predicted	Group 1
ILMN_1368556	RGD1560205_predicted	Group 1
ILMN_1368038	RGD1560242_predicted	Group 1
ILMN_1370230	RGD1560513_predicted	Group 1
ILMN_1364926	RGD1560646_predicted	Group 1
ILMN_1364910	RGD1561967_predicted	Group 1
ILMN_1369841	RGD1563612_predicted	Group 1
ILMN_1373451	RGD1564160_predicted	Group 1
ILMN_1368626	RGD1564865_predicted	Group 1
ILMN_1372689	RGD1566063_predicted	Group 1
ILMN_1351683	Rilp_predicted	Group 1
ILMN_1362410	Rnase4	Group 1
ILMN_1353642	Sars2_predicted	Group 1
ILMN_1368419	Sat1	Group 1
ILMN_1357468	Scly	Group 1
ILMN_1365331	Scp2	Group 1
ILMN_1362923	Scrn1	Group 1
ILMN_1372999	Sdcbp	Group 1
ILMN_1362268	Serpina3m	Group 1
ILMN_1363093	Serpina5	Group 1
ILMN_1368199	Sez6	Group 1
ILMN_1366977	Siae_predicted	Group 1
ILMN_1362567	Slc10a1	Group 1
ILMN_1355191	Slc16a1	Group 1
ILMN_1376966	Slc35a3	Group 1
ILMN_1355258	Slc35b3_predicted	Group 1
ILMN_1363448	Slc39a4_predicted	Group 1
ILMN_1358568	Slc7a7	Group 1
ILMN_1360346	Smad2	Group 1
ILMN_1367263	Sod2	Group 1
ILMN_1651057	St3gal6	Group 1
ILMN_1353876	Sult1a1	Group 1
ILMN_1360794	Synj2bp	Group 1
ILMN_1371734	Tada1l	Group 1
ILMN_1355266	Tbl1xr1_predicted	Group 1
ILMN_1368643	Thrsp	Group 1
ILMN_1373383	Tiparp_predicted	Group 1
ILMN_1356063	Tlk2_predicted	Group 1
ILMN_1371550	Tmpo	Group 1
ILMN_1650200	Tspan6	Group 1
ILMN_1650395	Usp1	Group 1
ILMN_1363065	Usp25_predicted	Group 1
ILMN_1369893	Wdr20_predicted	Group 1
ILMN_1369859	Xpnpep2	Group 1
ILMN_1366749	Zfp207_predicted	Group 1
ILMN_1376528	Zfp276	Group 1
ILMN_1371674	Zfp354a	Group 1
Probe_Id	Symbol	Cluster
ILMN_1650701	Abca1	Group 2
ILMN_1366513	Ahcyl1_predicted	Group 2
ILMN_1376339	Ahr	Group 2
ILMN_1362586	Als2cr13_predicted	Group 2
ILMN_1370454	Aox1	Group 2
ILMN_1361916	Arid4a_predicted	Group 2
ILMN_1374852	Arsk	Group 2
ILMN_1349804	Atp2b1	Group 2
ILMN_1650114	Cdc37l1	Group 2
ILMN_1364108	Cdo1	Group 2
ILMN_1357809	Cnot6	Group 2
ILMN_1354291	Col4a3bp_predicted	Group 2
ILMN_1349555	Coq10b	Group 2
ILMN_1372283	Cpne3_predicted	Group 2
ILMN_1376671	Cr1l	Group 2
ILMN_1349629	Ctnnal1_predicted	Group 2
ILMN_1364622	Cyp2b3	Group 2
ILMN_1349230	Cyp3a3	Group 2
ILMN_1351328	Dcun1d4_predicted	Group 2
ILMN_1355270	Dhx8	Group 2
ILMN_1366365	Epb4.1l4a_predicted	Group 2
ILMN_1363836	Ephb6	Group 2
ILMN_2038894	Eprs	Group 2
ILMN_1365295	Fancl_predicted	Group 2
ILMN_1358423	Gatad2b	Group 2
ILMN_1351978	Gdap2	Group 2
ILMN_1351674	Gdf15	Group 2
ILMN_1350035	Gstt1	Group 2
ILMN_1356507	Ibtk_predicted	Group 2
ILMN_1361277	Il1rn	Group 2
ILMN_1367098	Inpp5f_predicted	Group 2
ILMN_1353688	Ireb2	Group 2
ILMN_1371860	Kif16b_predicted	Group 2
ILMN_1360564	Kifap3_predicted	Group 2
ILMN_1349601	Klb_predicted	Group 2
ILMN_1366672	Kpna3	Group 2
ILMN_1373492	Kpnb1	Group 2
ILMN_1370735	Larp5_predicted	Group 2
ILMN_1361081	Lgr4	Group 2
ILMN_1376832	LOC245960	Group 2
ILMN_1367031	LOC290341	Group 2
ILMN_1355452	LOC303016	Group 2
ILMN_1356846	LOC310958	Group 2
ILMN_1350792	LOC314964	Group 2
ILMN_1650868	LOC499597	Group 2
ILMN_1351340	LOC500950	Group 2
ILMN_1359786	Lrrc28_predicted	Group 2
ILMN_1353898	Lrrc42	Group 2
ILMN_1650898	Man1a2_predicted	Group 2
ILMN_1365662	Mccc1	Group 2
ILMN_1376455	Mdm4	Group 2
ILMN_1369941	Mgea6_predicted	Group 2
ILMN_1650440	Msl2l1_predicted	Group 2
ILMN_1354003	Nmnat1	Group 2
ILMN_1372043	Nr5a2	Group 2
ILMN_1355813	Nrip1_predicted	Group 2
ILMN_1369651	Pcgf4_predicted	Group 2
ILMN_1365692	Pde8a	Group 2
ILMN_1350717	Phospho2	Group 2
ILMN_1365762	Pi4k2b	Group 2
ILMN_1365357	Plekha3	Group 2
ILMN_1360519	Polg2_predicted	Group 2
ILMN_1359372	Polr2b_predicted	Group 2
ILMN_1366955	Ppm1k_predicted	Group 2
ILMN_1363915	Ppp4r2_predicted	Group 2
ILMN_1375224	Prickle1	Group 2
ILMN_1365786	RGD1305145_predicted	Group 2
ILMN_1349387	RGD1305235	Group 2
ILMN_1353153	RGD1306410	Group 2
ILMN_1349081	RGD1306941_predicted	Group 2
ILMN_1370808	RGD1307235_predicted	Group 2
ILMN_1367888	RGD1307418_predicted	Group 2
ILMN_1358266	RGD1307773_predicted	Group 2
ILMN_1368630	RGD1309660_predicted	Group 2
ILMN_1366810	RGD1560511_predicted	Group 2
ILMN_1352402	RGD1562326_predicted	Group 2
ILMN_1364527	RGD1562407_predicted	Group 2
ILMN_1364581	RGD1563633_predicted	Group 2
ILMN_1354076	RGD1564153_predicted	Group 2
ILMN_1364166	RGD1564528_predicted	Group 2
ILMN_1353766	RGD1566136_predicted	Group 2
ILMN_1357763	Rhoq	Group 2
ILMN_1354019	Sardh	Group 2
ILMN_1356167	Sbno1	Group 2
ILMN_1651158	Sdccag3	Group 2
ILMN_1350771	Slc10a5	Group 2
ILMN_1369680	Slc30a7	Group 2
ILMN_1351485	Slc40a1	Group 2
ILMN_1358836	Slco2b1	Group 2
ILMN_1359548	Slmap_predicted	Group 2
ILMN_1372992	Sp3	Group 2
ILMN_1359879	Thrb	Group 2
ILMN_1356307	Tmlhe	Group 2
ILMN_1373934	Trim33_predicted	Group 2
ILMN_1366442	Ube2j1_predicted	Group 2
ILMN_1363583	Ube2q2_predicted	Group 2
ILMN_1356861	Upb1	Group 2
ILMN_1365867	Wdr44	Group 2
ILMN_1367182	Wdr75	Group 2
ILMN_1357974	Wwp1	Group 2
ILMN_1373118	Yes1	Group 2
ILMN_1359863	Ythdf1	Group 2
ILMN_1363638	Zbed4_predicted	Group 2
ILMN_1353216	Zfp131	Group 2
ILMN_1363652	Zfp410_predicted	Group 2
ILMN_1650695	Zfp99	Group 2
Probe_Id	Symbol	Cluster
ILMN_1351370	A1cf	Group 3
ILMN_1366255	Abca6_predicted	Group 3
ILMN_1376760	Abcb11	Group 3
ILMN_1369252	Abhd5	Group 3
ILMN_1361128	Acat2	Group 3
ILMN_1373584	Acot12	Group 3
ILMN_1376848	Adh6	Group 3
ILMN_1371918	Aff4_predicted	Group 3
ILMN_1350892	Afp	Group 3
ILMN_1363697	Agl_predicted	Group 3
ILMN_1364972	Agtr1a	Group 3
ILMN_1370154	Alcam	Group 3
ILMN_1352945	Aldh1l2_predicted	Group 3
ILMN_1362402	Alkbh_predicted	Group 3
ILMN_1371119	Alkbh5_predicted	Group 3
ILMN_1356447	Amy1a	Group 3
ILMN_1360466	Angptl4	Group 3
ILMN_1349705	Anxa4	Group 3
ILMN_1369531	Atad1	Group 3
ILMN_1365855	Atp6v1a1_predicted	Group 3
ILMN_1355867	Baat	Group 3
ILMN_1365599	Bphl	Group 3
ILMN_1365436	C2	Group 3
ILMN_1376587	Cadm1	Group 3
ILMN_1358745	Cbx1_predicted	Group 3
ILMN_1650984	Ccdc117	Group 3
ILMN_1352533	Cdc2l5	Group 3
ILMN_1351404	Cfb	Group 3
ILMN_2040542	Clpx	Group 3
ILMN_1373396	Cml4	Group 3
ILMN_1349654	Crebl1	Group 3
ILMN_1369034	Crkl	Group 3
ILMN_1650170	Crls1	Group 3
ILMN_1359951	Ctsc	Group 3
ILMN_1371993	Cyp2d22	Group 3
ILMN_1349991	Cyp2d5	Group 3
ILMN_1354296	Cyp2r1_predicted	Group 3
ILMN_1350092	Dcun1d1_predicted	Group 3
ILMN_1348881	Dhtkd1	Group 3
ILMN_1356684	Dnaja3	Group 3
ILMN_1354888	Donson	Group 3
ILMN_1362105	Dstn_predicted	Group 3
ILMN_1369892	E2f6	Group 3
ILMN_1369816	Eif1a	Group 3
ILMN_1373210	Entpd5	Group 3
ILMN_1374043	Eraf_predicted	Group 3
ILMN_1368616	Erap1	Group 3
ILMN_1369904	F9	Group 3
ILMN_1355677	Fam108b1	Group 3
ILMN_1375002	Fam82a	Group 3
ILMN_1355940	Fip1l1	Group 3
ILMN_1371331	Fnbp4	Group 3
ILMN_1376836	Fut8	Group 3
ILMN_1355444	G3bp2	Group 3
ILMN_1650851	Golph3	Group 3
ILMN_1363492	Gpam	Group 3
ILMN_1366549	Gpd2	Group 3
ILMN_2038828	Gpr101_predicted	Group 3
ILMN_1353851	Hhex	Group 3
ILMN_1349454	Hist1h2bp_predicted	Group 3
ILMN_1353365	Hmbs	Group 3
ILMN_1355901	Ifit1	Group 3
ILMN_1370619	Inhba	Group 3
ILMN_1356810	Irf6_predicted	Group 3
ILMN_1366092	Itgav_predicted	Group 3
ILMN_1354799	Kcnn2	Group 3
ILMN_1351288	Klrg1	Group 3
ILMN_1360314	Lgals5	Group 3
ILMN_1360597	LOC296884	Group 3
ILMN_1363539	LOC315106	Group 3
ILMN_1369722	LOC360717	Group 3
ILMN_1348916	LOC361786	Group 3
ILMN_1357472	LOC362526	Group 3
ILMN_1650805	LOC364253	Group 3
ILMN_1350875	LOC365214	Group 3
ILMN_1352738	LOC497743	Group 3
ILMN_2039002	LOC497750	Group 3
ILMN_1350623	LOC497783	Group 3
ILMN_1354983	LOC497846	Group 3
ILMN_1359671	LOC497889	Group 3
ILMN_1352458	LOC497901	Group 3
ILMN_1354925	LOC498418	Group 3
ILMN_1350418	LOC498736	Group 3
ILMN_1359572	LOC498829	Group 3
ILMN_1357489	LOC499625	Group 3
ILMN_1360638	LOC500903	Group 3
ILMN_1372476	LOC500956	Group 3
ILMN_1356284	LOC501085	Group 3
ILMN_1367022	LOC501648	Group 3
ILMN_1355808	LOC501706	Group 3
ILMN_1369578	LOC501832	Group 3
ILMN_1367139	LOC503418	Group 3
ILMN_1356677	LOC679161	Group 3
ILMN_1352745	LOC682182	Group 3
ILMN_1352231	LOC686087	Group 3
ILMN_2039252	LOC688887	Group 3
ILMN_1349539	LOC689246	Group 3
ILMN_1372687	LOC691506	Group 3
ILMN_1375780	Maf	Group 3
ILMN_1366377	Mal2	Group 3
ILMN_1354330	Maoa	Group 3
ILMN_1364680	Mapre1	Group 3
ILMN_2039269	Mbl1	Group 3
ILMN_1374623	Mbl2	Group 3
ILMN_1353503	Mbnl1	Group 3
ILMN_1370971	Mgst1	Group 3
ILMN_1360936	Morc3_predicted	Group 3
ILMN_1360256	Mpeg1	Group 3
ILMN_1371003	Mpv17l_predicted	Group 3
ILMN_1359180	Mrpl18_predicted	Group 3
ILMN_1359659	Mrpl50_predicted	Group 3
ILMN_1352534	Mta3_predicted	Group 3
ILMN_1349571	Mtfr1_predicted	Group 3
ILMN_1372183	Mtmr4_predicted	Group 3
ILMN_1352667	Nab1	Group 3
ILMN_1351493	Ncoa6ip_predicted	Group 3
ILMN_1361699	Nkiras1_predicted	Group 3
ILMN_1356088	Npal1_predicted	Group 3
ILMN_1374558	Npc1_predicted	Group 3
ILMN_1369142	Nritp	Group 3
ILMN_1362261	Nsdhl	Group 3
ILMN_1367517	Olr1751	Group 3
ILMN_1361792	Osbp_predicted	Group 3
ILMN_1368020	Paip1_predicted	Group 3
ILMN_1356675	Pank1_predicted	Group 3
ILMN_1352816	Pank3_predicted	Group 3
ILMN_2040870	Paqr3	Group 3
ILMN_1359538	Pcaf	Group 3
ILMN_1367312	Pck2_predicted	Group 3
ILMN_1356584	Pdhb	Group 3
ILMN_1353729	Pgd	Group 3
ILMN_1363355	Pggt1b	Group 3
ILMN_1369074	Pgk1	Group 3
ILMN_1360511	Phf11_predicted	Group 3
ILMN_1361702	Pik3c2a_predicted	Group 3
ILMN_1376549	Pipox	Group 3
ILMN_1375302	Pipox_predicted	Group 3
ILMN_1373198	Ppp1r15b_predicted	Group 3
ILMN_1357292	Prkaa1	Group 3
ILMN_1376592	Ptprf	Group 3
ILMN_1348866	Qdpr	Group 3
ILMN_1366994	Rab5a	Group 3
ILMN_1358927	Rassf3_predicted	Group 3
ILMN_1650378	Rbm34	Group 3
ILMN_1650401	Rdh3	Group 3
ILMN_1530372	Reep6	Group 3
ILMN_1650033	Repin1	Group 3
ILMN_1362861	RGD1305062	Group 3
ILMN_1350423	RGD1305797_predicted	Group 3
ILMN_1363482	RGD1307051_predicted	Group 3
ILMN_1375196	RGD1307814_predicted	Group 3
ILMN_1650012	RGD1308114	Group 3
ILMN_1370645	RGD1308358_predicted	Group 3
ILMN_1372435	RGD1308695_predicted	Group 3
ILMN_1364607	RGD1308734	Group 3
ILMN_1368909	RGD1309095_predicted	Group 3
ILMN_1367758	RGD1309550	Group 3
ILMN_1363830	RGD1309656_predicted	Group 3
ILMN_1650897	RGD1310311	Group 3
ILMN_1371666	RGD1310490_predicted	Group 3
ILMN_1354609	RGD1310606	Group 3
ILMN_1365923	RGD1310794	Group 3
ILMN_1368578	RGD1311622_predicted	Group 3
ILMN_1364064	RGD1311910_predicted	Group 3
ILMN_1369723	RGD1359349	Group 3
ILMN_1364802	RGD1559459_predicted	Group 3
ILMN_1364896	RGD1559594_predicted	Group 3
ILMN_1351590	RGD1559872_predicted	Group 3
ILMN_1350474	RGD1559939_predicted	Group 3
ILMN_1366454	RGD1560183_predicted	Group 3
ILMN_1650382	RGD1560542_predicted	Group 3
ILMN_1368158	RGD1560592_predicted	Group 3
ILMN_1351302	RGD1560609_predicted	Group 3
ILMN_1351973	RGD1560766_predicted	Group 3
ILMN_1367061	RGD1561141_predicted	Group 3
ILMN_1349288	RGD1561783_predicted	Group 3
ILMN_1354727	RGD1562236_predicted	Group 3
ILMN_1365772	RGD1562411_predicted	Group 3
ILMN_1364520	RGD1562559_predicted	Group 3
ILMN_1355821	RGD1562988_predicted	Group 3
ILMN_1374581	RGD1563144_predicted	Group 3
ILMN_1361406	RGD1563963_predicted	Group 3
ILMN_1357874	RGD1564042_predicted	Group 3
ILMN_1363443	RGD1564087_predicted	Group 3
ILMN_1348991	RGD1564372_predicted	Group 3
ILMN_1359193	RGD1564912_predicted	Group 3
ILMN_1354598	RGD1564938_predicted	Group 3
ILMN_2040693	RGD1564943_predicted	Group 3
ILMN_1360828	RGD1565917_predicted	Group 3
ILMN_1363709	RGD1566036_predicted	Group 3
ILMN_1357407	RGD1566224_predicted	Group 3
ILMN_1352018	Rgs16	Group 3
ILMN_1376851	Rnd3	Group 3
ILMN_1356160	Rnf11_predicted	Group 3
ILMN_1367047	Rora_predicted	Group 3
ILMN_1373792	Rpl10a	Group 3
ILMN_2040901	Schip1	Group 3
ILMN_1350093	Sec22b	Group 3
ILMN_1349569	Senp2	Group 3
ILMN_1365894	Serpinf1	Group 3
ILMN_1350429	Setdb2_predicted	Group 3
ILMN_1362459	Sfrs12	Group 3
ILMN_1353083	Sfxn5	Group 3
ILMN_1370664	Sh3bgrl_predicted	Group 3
ILMN_1650845	Shoc2	Group 3
ILMN_1357607	Skiv2l2	Group 3
ILMN_1366832	Slc17a2_predicted	Group 3
ILMN_1373230	Slc17a3	Group 3
ILMN_1366625	Slc17a5	Group 3
ILMN_1365726	Slc19a2	Group 3
ILMN_1651025	Slc25a17_predicted	Group 3
ILMN_1349890	Slc30a1	Group 3
ILMN_1370936	Slc31a1	Group 3
ILMN_1376422	Slc34a2	Group 3
ILMN_1356217	Slc35a1_predicted	Group 3
ILMN_1357015	Slc6a9	Group 3
ILMN_1364470	Slco2a1	Group 3
ILMN_1366773	Sord	Group 3
ILMN_1364151	Srd5a1	Group 3
ILMN_1353485	Stac3_predicted	Group 3
ILMN_1372835	Ston2_predicted	Group 3
ILMN_1650063	Tacc2	Group 3
ILMN_1363077	Tbc1d15	Group 3
ILMN_1369672	Tex2	Group 3
ILMN_1372402	Thrap1_predicted	Group 3
ILMN_1530410	Tm7sf2	Group 3
ILMN_1367197	Tmco1	Group 3
ILMN_1370883	Tmed5	Group 3
ILMN_1367804	Tmem18	Group 3
ILMN_1360678	Tmem19	Group 3
ILMN_1650235	Tmem87a_predicted	Group 3
ILMN_1358674	Tnks2_predicted	Group 3
ILMN_1357093	Tpm4	Group 3
ILMN_1368998	Trim36_predicted	Group 3
ILMN_1351924	Trip4_predicted	Group 3
ILMN_1371874	Txndc1	Group 3
ILMN_1350431	Ugt2a3_predicted	Group 3
ILMN_1367115	Ugt2b	Group 3
ILMN_1366231	Ugt2b10_predicted	Group 3
ILMN_1363130	Ugt2b17	Group 3
ILMN_1348787	Ugt2b36	Group 3
ILMN_1349703	Upf3b_predicted	Group 3
ILMN_1376774	Uros	Group 3
ILMN_1362283	Yy1	Group 3
ILMN_1376913	Zc3h8	Group 3
ILMN_1369946	Zfp238	Group 3
ILMN_1369757	Zfp644_predicted	Group 3
ILMN_1360861	Znf532_predicted	Group 3
Probe_Id	Symbol	Cluster
ILMN_1352530	Aco2	Group 4
ILMN_2040250	Actr1a_predicted	Group 4
ILMN_1363873	Akr1b1	Group 4
ILMN_1369274	Akr1cl1_predicted	Group 4
ILMN_1353924	Anxa1	Group 4
ILMN_1372527	Ap1s2_predicted	Group 4
ILMN_1367483	Arhgap8	Group 4
ILMN_1372349	Arhgdib	Group 4
ILMN_1372241	Asl	Group 4
ILMN_1369995	Bcat2	Group 4
ILMN_1366064	Bud31	Group 4
ILMN_1352131	Camk2n1	Group 4
ILMN_1358538	Card12_predicted	Group 4
ILMN_1353035	Card6_predicted	Group 4
ILMN_1355610	Ccl5	Group 4
ILMN_1355682	Cd63	Group 4
ILMN_1360190	Cd8a	Group 4
ILMN_1365916	Cda_predicted	Group 4
ILMN_1350539	Chd1l_predicted	Group 4
ILMN_1370888	Ckb	Group 4
ILMN_1368780	Clic2	Group 4
ILMN_1368076	Cog7	Group 4
ILMN_1355868	Coq4	Group 4
ILMN_1353224	Creb3	Group 4
ILMN_2040873	Cyp8b1	Group 4
ILMN_1355624	Dbil5	Group 4
ILMN_1352889	Dynlt1	Group 4
ILMN_1376582	Epb4.1l1	Group 4
ILMN_1361259	Fabp7	Group 4
ILMN_1373864	Fam158a	Group 4
ILMN_1353935	Farp1_predicted	Group 4
ILMN_1373348	Fas	Group 4
ILMN_1355043	Fez1	Group 4
ILMN_1650414	Fkbp7_predicted	Group 4
ILMN_1371385	Gpsm3	Group 4
ILMN_1376479	Gstp1	Group 4
ILMN_1366282	Gtf2b	Group 4
ILMN_1360773	H2-M3	Group 4
ILMN_1376482	Hcls1	Group 4
ILMN_1376748	Hexb	Group 4
ILMN_1362088	Hnrpab	Group 4
ILMN_1355091	Hsd17b1	Group 4
ILMN_1363977	Icam2	Group 4
ILMN_1371962	Ier3	Group 4
ILMN_1360048	Igfbp2	Group 4
ILMN_1376826	Il13ra2	Group 4
ILMN_1375160	Klrb1a	Group 4
ILMN_1357215	Klrd1	Group 4
ILMN_1353581	Ldb2_predicted	Group 4
ILMN_1353461	Lect2_predicted	Group 4
ILMN_1650859	LOC292282	Group 4
ILMN_1366138	LOC306428	Group 4
ILMN_2040327	LOC309650	Group 4
ILMN_1352516	LOC361417	Group 4
ILMN_1374909	LOC362677	Group 4
ILMN_1353902	LOC363326	Group 4
ILMN_1362912	LOC367244	Group 4
ILMN_1348826	LOC367857	Group 4
ILMN_1362448	LOC499779	Group 4
ILMN_1370353	LOC499978	Group 4
ILMN_1352451	LOC500150	Group 4
ILMN_1359551	LOC500898	Group 4
ILMN_1374321	LOC686988	Group 4
ILMN_1371046	LOC688103	Group 4
ILMN_1353122	Maged1	Group 4
ILMN_1371205	Map4k1_predicted	Group 4
ILMN_1373005	Mbip_predicted	Group 4
ILMN_1364067	MGC93975	Group 4
ILMN_2039045	Miox	Group 4
ILMN_1369787	Mrps25	Group 4
ILMN_1363103	Ms4a8b_predicted	Group 4
ILMN_1360097	Nkg7	Group 4
ILMN_1358826	Nudt15_predicted	Group 4
ILMN_1358584	Nufip1	Group 4
ILMN_1373322	Paics	Group 4
ILMN_1364331	Pgls_predicted	Group 4
ILMN_1376992	Pld3	Group 4
ILMN_1365553	Plxnd1_predicted	Group 4
ILMN_1651148	Polr2i_predicted	Group 4
ILMN_1650149	Polr2j_predicted	Group 4
ILMN_1358080	Por	Group 4
ILMN_1352826	Ppcs	Group 4
ILMN_1372190	Pqlc2_predicted	Group 4
ILMN_1371604	Prcc_predicted	Group 4
ILMN_1351123	Prkcb1	Group 4
ILMN_1363078	Prrc1	Group 4
ILMN_1355230	Psma5	Group 4
ILMN_1357336	Psmb3	Group 4
ILMN_1359738	Ralb	Group 4
ILMN_1354661	Rcn1_predicted	Group 4
ILMN_1373590	RGD1303117	Group 4
ILMN_1356394	RGD1304580	Group 4
ILMN_1355117	RGD1305283_predicted	Group 4
ILMN_1359426	RGD1305592	Group 4
ILMN_1372752	RGD1306058_predicted	Group 4
ILMN_1353471	RGD1306954	Group 4
ILMN_1365007	RGD1309385_predicted	Group 4
ILMN_1354640	RGD1309730_predicted	Group 4
ILMN_1351753	RGD1311186_predicted	Group 4
ILMN_1365397	RGD1311634_predicted	Group 4
ILMN_1362206	RGD1559639_predicted	Group 4
ILMN_1356980	RGD1559895_predicted	Group 4
ILMN_1374441	RGD1559951_predicted	Group 4
ILMN_1371192	RGD1561830_predicted	Group 4
ILMN_1352864	RGD1562408_predicted	Group 4
ILMN_1357253	RGD1562987_predicted	Group 4
ILMN_1356070	RGD1564801_predicted	Group 4
ILMN_1366902	RGD1564947_predicted	Group 4
ILMN_1362622	Rhoh	Group 4
ILMN_1355497	Rnasen	Group 4
ILMN_1370001	Rpl17	Group 4
ILMN_1370927	Rpl18a	Group 4
ILMN_1362251	Rpl9	Group 4
ILMN_1364722	Rpo1-4	Group 4
ILMN_1371004	Rps16	Group 4
ILMN_1360885	Rps17	Group 4
ILMN_1351833	Rps27	Group 4
ILMN_1365192	S100a4	Group 4
ILMN_1350480	S100a6	Group 4
ILMN_1356076	Sart2_predicted	Group 4
ILMN_1370979	Serpina7	Group 4
ILMN_1349041	Slc15a3	Group 4
ILMN_1360286	Slpi	Group 4
ILMN_1361495	Spn	Group 4
ILMN_1350869	Sugt1	Group 4
ILMN_1360221	Tacstd1	Group 4
ILMN_1348927	Tbxas1	Group 4
ILMN_1364482	Tcp11l2	Group 4
ILMN_1370061	Tifa	Group 4
ILMN_1650241	Tmem60_predicted	Group 4
ILMN_1362127	Tpr	Group 4
ILMN_1370544	Tubb5	Group 4
ILMN_1374754	Tubg1	Group 4
ILMN_1368589	Txn2	Group 4
ILMN_1349036	Ubl7	Group 4
ILMN_1351794	Unc13d	Group 4
ILMN_1353991	Unc93b1	Group 4
ILMN_1351410	Uxt	Group 4
ILMN_1354162	Wdr34	Group 4
ILMN_1350497	Wdr45	Group 4
ILMN_1357606	Wfdc1	Group 4
ILMN_1362680	Wipf1	Group 4
ILMN_1354764	Wrb	Group 4
ILMN_1358408	Xcl1	Group 4
ILMN_1359864	Yif1	Group 4
ILMN_1359676	Zdhhc12	Group 4
ILMN_1373992	Zfp278	Group 4
ILMN_1350333	Zfp637	Group 4
ILMN_1351082	Znf593_predicted	Group 4
Probe_Id	Symbol	Cluster
ILMN_1370214	Abcb4	Group 5
ILMN_1372443	Abcd4	Group 5
ILMN_1367718	Acad9	Group 5
ILMN_1366201	Aldoa	Group 5
ILMN_1357251	Angptl6_predicted	Group 5
ILMN_1364260	Anxa2	Group 5
ILMN_1373630	Aqp11	Group 5
ILMN_1376651	Arhgef2	Group 5
ILMN_1364490	B3galt4	Group 5
ILMN_1364929	Bambi	Group 5
ILMN_1355092	Bloc1s2	Group 5
ILMN_1351677	Ccl19_predicted	Group 5
ILMN_1362435	Ccrl2_predicted	Group 5
ILMN_1360103	Cd69	Group 5
ILMN_1360726	Chpf	Group 5
ILMN_1362071	Cnrip1	Group 5
ILMN_1364468	Coro1a	Group 5
ILMN_1366285	Cpsf3	Group 5
ILMN_1355561	Cst3	Group 5
ILMN_1351117	Ctsl1	Group 5
ILMN_1360192	Cxxc5	Group 5
ILMN_1354561	Cyp17a1	Group 5
ILMN_1372405	Cyp20a1	Group 5
ILMN_1373119	Dnase2b	Group 5
ILMN_1649852	Echdc2_predicted	Group 5
ILMN_1353247	Elovl2_predicted	Group 5
ILMN_1355431	Epc1_predicted	Group 5
ILMN_1353057	Eppb9_predicted	Group 5
ILMN_1372109	Farp2_predicted	Group 5
ILMN_1357008	Fnsk_predicted	Group 5
ILMN_1351829	Gyltl1b	Group 5
ILMN_1371776	Haao	Group 5
ILMN_1371300	Hebp2_predicted	Group 5
ILMN_1361750	Hes1	Group 5
ILMN_1374866	Hibch	Group 5
ILMN_1353743	Hn1	Group 5
ILMN_1369276	Igh-1a_predicted	Group 5
ILMN_1358370	Il1b	Group 5
ILMN_1366766	Itgb2	Group 5
ILMN_1376659	Kcnk2	Group 5
ILMN_1359470	Las1l_predicted	Group 5
ILMN_1363606	Lcn2	Group 5
ILMN_1369955	LOC287564	Group 5
ILMN_1357758	LOC302210	Group 5
ILMN_1368704	LOC361418	Group 5
ILMN_1360243	LOC362350	Group 5
ILMN_1374731	LOC497754	Group 5
ILMN_1357289	LOC498197	Group 5
ILMN_1362939	LOC498675	Group 5
ILMN_1366520	LOC499293	Group 5
ILMN_1369647	LOC499295	Group 5
ILMN_1354991	LOC499837	Group 5
ILMN_1373522	LOC500183	Group 5
ILMN_1348892	LOC500643	Group 5
ILMN_1365741	LOC502907	Group 5
ILMN_1350970	Lrrc4c_predicted	Group 5
ILMN_1349920	Mamdc2	Group 5
ILMN_1362985	Marcksl1	Group 5
ILMN_1370709	Mgst2_predicted	Group 5
ILMN_1365869	Msh2	Group 5
ILMN_1350883	Mus81	Group 5
ILMN_1373160	Nif3l1_predicted	Group 5
ILMN_1370725	Ninj2	Group 5
ILMN_1363753	Nr1d1	Group 5
ILMN_1360860	Nthl1_predicted	Group 5
ILMN_1370368	Nup210	Group 5
ILMN_1363905	Olr1201	Group 5
ILMN_1366191	P2rx4	Group 5
ILMN_1350851	P2ry14	Group 5
ILMN_1361558	Pla1a	Group 5
ILMN_1371313	Pla2g12a_predicted	Group 5
ILMN_1373876	Pmp22	Group 5
ILMN_1368428	Polr2h_predicted	Group 5
ILMN_1365269	Pop4	Group 5
ILMN_1361322	Prkch	Group 5
ILMN_1354016	Psmc5	Group 5
ILMN_1351871	Ptprr	Group 5
ILMN_1353260	Pxmp4	Group 5
ILMN_1363284	Rap1a	Group 5
ILMN_1376410	Rbms1	Group 5
ILMN_1356474	Retsat	Group 5
ILMN_2039717	Rev1l_predicted	Group 5
ILMN_1360031	RGD1307615_predicted	Group 5
ILMN_1363655	RGD1309906	Group 5
ILMN_1360239	RGD1310174_predicted	Group 5
ILMN_1373631	RGD1310670_predicted	Group 5
ILMN_1360062	RGD1311257	Group 5
ILMN_1361069	RGD1311559_predicted	Group 5
ILMN_1374873	RGD1560177_predicted	Group 5
ILMN_1349542	RGD1562968_predicted	Group 5
ILMN_1371284	RGD1566086_predicted	Group 5
ILMN_1373475	Ripk5	Group 5
ILMN_1371508	Rps14	Group 5
ILMN_1352269	RT1-149	Group 5
ILMN_1349776	RT1-A2	Group 5
ILMN_1376530	RT1-A3	Group 5
ILMN_1376669	RT1-Ba	Group 5
ILMN_1367473	RT1-CE15	Group 5
ILMN_1376270	RT1-CE7	Group 5
ILMN_1376917	RT1-M6-2	Group 5
ILMN_1353310	Sart1	Group 5
ILMN_1351412	Sat2_predicted	Group 5
ILMN_1371589	Scamp1	Group 5
ILMN_1352915	Sds	Group 5
ILMN_1362330	Slc25a29	Group 5
ILMN_1363168	Slc26a8_predicted	Group 5
ILMN_1373517	Slc35c2	Group 5
ILMN_2039744	Slc44a4	Group 5
ILMN_1365302	Snf1lk	Group 5
ILMN_1361141	Snrp1c_predicted	Group 5
ILMN_1373875	Sparcl1	Group 5
ILMN_1351217	Stard6	Group 5
ILMN_1349995	Tap2	Group 5
ILMN_1355042	Tcrg	Group 5
ILMN_1376936	Tdrd3	Group 5
ILMN_1651152	Tgif1	Group 5
ILMN_1363769	Tmed3	Group 5
ILMN_1350995	Tmem17	Group 5
ILMN_1367558	Tmem204	Group 5
ILMN_1357580	Tnfaip8l2	Group 5
ILMN_1348834	Tnfsf13	Group 5
ILMN_1373709	Trpm6_predicted	Group 5
ILMN_1355396	Txnl5_predicted	Group 5
ILMN_1349847	Ube2q_predicted	Group 5
ILMN_1370255	Utp14a	Group 5
ILMN_1364472	Vcam1	Group 5
ILMN_1371292	Wdr46	Group 5
ILMN_1363145	Zcwcc1_predicted	Group 5
Probe_Id	Symbol	Group
ILMN_1356772	Abca4_predicted	Group 6
ILMN_1376438	Acbd6	Group 6
ILMN_1355301	Aer61	Group 6
ILMN_1356104	Agpat3_predicted	Group 6
ILMN_1353055	Agxt	Group 6
ILMN_1364204	C5	Group 6
ILMN_1376640	Cab39l	Group 6
ILMN_1357023	Capg	Group 6
ILMN_1355549	Cct2	Group 6
ILMN_1350943	Cd163_predicted	Group 6
ILMN_1351049	Cd209b	Group 6
ILMN_1358867	Cd320	Group 6
ILMN_1349057	Cdc25a	Group 6
ILMN_2039008	Cdk105	Group 6
ILMN_1370644	Ckap4_predicted	Group 6
ILMN_1353156	Colq	Group 6
ILMN_2039866	Copb1	Group 6
ILMN_1369228	Coq7	Group 6
ILMN_1367924	Ctsk	Group 6
ILMN_1358192	Dctn6_predicted	Group 6
ILMN_1375856	Epb4.1l1	Group 6
ILMN_1359107	Ephx2	Group 6
ILMN_1373706	Fabp2	Group 6
ILMN_1358574	Fam101b	Group 6
ILMN_1365941	Fgf16	Group 6
ILMN_1366981	Ftl1	Group 6
ILMN_1358271	Gabarap	Group 6
ILMN_1371515	Gadd45gip1	Group 6
ILMN_1356084	Gart	Group 6
ILMN_1376379	Gkap1	Group 6
ILMN_1356787	Gtf2a2	Group 6
ILMN_1349875	Gtpbp1_predicted	Group 6
ILMN_1363999	Gys2	Group 6
ILMN_1352918	Harpb64	Group 6
ILMN_1350570	Hcst	Group 6
ILMN_1373050	Hnrnpa1	Group 6
ILMN_1374332	Hspb1	Group 6
ILMN_1375028	Htatip2_predicted	Group 6
ILMN_1357094	Ifi30	Group 6
ILMN_1360389	Igsf6	Group 6
ILMN_1359524	Imp3_predicted	Group 6
ILMN_1367402	Impa2	Group 6
ILMN_1361212	Itgb1bp2_predicted	Group 6
ILMN_1350553	Kbtbd3_predicted	Group 6
ILMN_1366570	Krt10	Group 6
ILMN_1372967	Laptm4a	Group 6
ILMN_1366271	LOC287132	Group 6
ILMN_1357279	LOC287274	Group 6
ILMN_1369641	LOC302402	Group 6
ILMN_1363281	LOC309035	Group 6
ILMN_1370088	LOC311984	Group 6
ILMN_1354949	LOC317626	Group 6
ILMN_1368053	LOC361923	Group 6
ILMN_1649846	LOC364236	Group 6
ILMN_1650223	LOC364468	Group 6
ILMN_1371695	LOC366258	Group 6
ILMN_1367009	LOC497813	Group 6
ILMN_1351907	LOC498072	Group 6
ILMN_1364625	LOC499523	Group 6
ILMN_1360820	LOC501534	Group 6
ILMN_1364749	LOC501746	Group 6
ILMN_1351142	LOC502302	Group 6
ILMN_1369902	LOC503365	Group 6
ILMN_1357570	LOC680222	Group 6
ILMN_1361669	LOC683720	Group 6
ILMN_1365843	LOC687055	Group 6
ILMN_1363431	Ltbp1	Group 6
ILMN_1355269	Lztfl1	Group 6
ILMN_1362964	Mapre3	Group 6
ILMN_1362759	Med6_predicted	Group 6
ILMN_1358855	Mettl11a	Group 6
ILMN_1369049	MGC114381	Group 6
ILMN_1358349	Mrpl49	Group 6
ILMN_1373346	Myo5b	Group 6
ILMN_1370776	Myrip	Group 6
ILMN_1375140	Naca_predicted	Group 6
ILMN_1375215	Nbn	Group 6
ILMN_1374104	Ndufc2	Group 6
ILMN_1371074	Nme6	Group 6
ILMN_1368184	Nmi	Group 6
ILMN_1357709	Nola2_predicted	Group 6
ILMN_1357198	Pola2	Group 6
ILMN_1650305	Pop7_predicted	Group 6
ILMN_1370284	Psma6	Group 6
ILMN_1376320	Psma7	Group 6
ILMN_1353270	Psmb2	Group 6
ILMN_1366495	Psmb7	Group 6
ILMN_1359854	Ptk2	Group 6
ILMN_1365800	Rac2	Group 6
ILMN_1354512	Ranbp1_predicted	Group 6
ILMN_1368986	Rara	Group 6
ILMN_1368621	Rassf5	Group 6
ILMN_2040519	Rbx1	Group 6
ILMN_1369241	Renbp	Group 6
ILMN_1368759	Rexo2	Group 6
ILMN_1360418	RGD1302996	Group 6
ILMN_1369851	RGD1304624_predicted	Group 6
ILMN_1357524	RGD1304719	Group 6
ILMN_1365389	RGD1305481	Group 6
ILMN_1353959	RGD1306938_predicted	Group 6
ILMN_1349982	RGD1306947	Group 6
ILMN_1651020	RGD1307789	Group 6
ILMN_1350074	RGD1307879_predicted	Group 6
ILMN_1367125	RGD1309085_predicted	Group 6
ILMN_1364292	RGD1309437	Group 6
ILMN_1362281	RGD1311078_predicted	Group 6
ILMN_1354164	RGD1311589_predicted	Group 6
ILMN_1371628	RGD1359127	Group 6
ILMN_1361841	RGD1559574_predicted	Group 6
ILMN_1368761	RGD1559720_predicted	Group 6
ILMN_1374638	RGD1559846_predicted	Group 6
ILMN_1367581	RGD1560687_predicted	Group 6
ILMN_1351707	RGD1560706_predicted	Group 6
ILMN_1369279	RGD1561086_predicted	Group 6
ILMN_1368941	RGD1561145_predicted	Group 6
ILMN_1361799	RGD1561792_predicted	Group 6
ILMN_1351016	RGD1562153_predicted	Group 6
ILMN_1372546	RGD1562546_predicted	Group 6
ILMN_1360255	RGD1562920_predicted	Group 6
ILMN_1356188	RGD1562954_predicted	Group 6
ILMN_1360983	RGD1563164_predicted	Group 6
ILMN_1364515	RGD1563517_predicted	Group 6
ILMN_1360241	RGD1563824_predicted	Group 6
ILMN_1372883	RGD1564300_predicted	Group 6
ILMN_1354146	RGD1564337_predicted	Group 6
ILMN_2040221	RGD1565170_predicted	Group 6
ILMN_1372517	RGD1565267_predicted	Group 6
ILMN_1369116	RGD1565372_predicted	Group 6
ILMN_1368510	RGD1565487_predicted	Group 6
ILMN_1365490	RGD1565809_predicted	Group 6
ILMN_1649868	RGD1566137_predicted	Group 6
ILMN_1369753	RGD1566326_predicted	Group 6
ILMN_1356835	Rgs10	Group 6
ILMN_1362835	Rpain	Group 6
ILMN_1367235	Rpl27	Group 6
ILMN_1351542	Rpl35a	Group 6
ILMN_1376915	Rsl1d1	Group 6
ILMN_1358613	Rwdd1	Group 6
ILMN_1372523	Sdf2_predicted	Group 6
ILMN_1351635	Sfrs2	Group 6
ILMN_1368699	Slc11a2	Group 6
ILMN_1361301	Slc12a4	Group 6
ILMN_1359413	Slc35b1	Group 6
ILMN_1359823	Smpdl3a	Group 6
ILMN_1374499	Snai1	Group 6
ILMN_1375496	Sqstm1	Group 6
ILMN_1366486	Sult1c1	Group 6
ILMN_1374149	Surf1	Group 6
ILMN_1352608	Tax1bp3	Group 6
ILMN_1370811	Tm2d1_predicted	Group 6
ILMN_1350631	Tmem206	Group 6
ILMN_1357231	Tnfaip8_predicted	Group 6
ILMN_1372216	Toe1_predicted	Group 6
ILMN_1366265	Tp53	Group 6
ILMN_1364250	Tuba4a	Group 6
ILMN_1373990	Usp16	Group 6
ILMN_1650323	Vps33b	Group 6

## Sheet: Group 1
Annotation Cluster 1	Enrichment Score: 3.9062258923820776
Category	Term	Count	%	PValue	Genes	List Total	Pop Hits	Pop Total	Fold Enrichment	Bonferroni	Benjamini	FDR
GOTERM_CC_FAT	GO:0005739~mitochondrion	30	19.3548	1.30733e-06	ILMN_1368504, ILMN_1361484, ILMN_1352105, ILMN_1370145, ILMN_1355258, ILMN_1365946, ILMN_1358897, ILMN_1356149, ILMN_1365331, ILMN_1349855, ILMN_1363573, ILMN_1351683, ILMN_1359299, ILMN_1368612, ILMN_1355192, ILMN_1369067, ILMN_1355191, ILMN_1367263, ILMN_1376566, ILMN_1353579, ILMN_1349209, ILMN_1371533, ILMN_1365557, ILMN_2039632, ILMN_1375179, ILMN_1356277, ILMN_1369433, ILMN_1353642, ILMN_13…	99	1094	9364	2.59376	0.000226143	0.000226143	0.00159962
SP_PIR_KEYWORDS	mitochondrion	18	11.6129	5.76886e-06	ILMN_1368504, ILMN_1355192, ILMN_1376566, ILMN_1367263, ILMN_1371533, ILMN_1365557, ILMN_1370145, ILMN_2039632, ILMN_1358897, ILMN_1365331, ILMN_1375179, ILMN_1356277, ILMN_1369433, ILMN_1350285, ILMN_1363573, ILMN_1360794, ILMN_1359299, ILMN_1368612	98	403	7989	3.64111	0.00106091	0.00106091	0.00713162
SP_PIR_KEYWORDS	transit peptide	12	7.74194	0.000168313	ILMN_1355192, ILMN_1358897, ILMN_1367263, ILMN_1376566, ILMN_1365331, ILMN_1356277, ILMN_1369433, ILMN_1350285, ILMN_1359299, ILMN_1370145, ILMN_1368612, ILMN_2039632	98	244	7989	4.0092	0.0304974	0.0102709	0.207881
GOTERM_CC_FAT	GO:0044429~mitochondrial part	15	9.67742	0.000223775	ILMN_1368504, ILMN_1355192, ILMN_1376566, ILMN_1367263, ILMN_1371533, ILMN_1361484, ILMN_1365557, ILMN_2039632, ILMN_1358897, ILMN_1375179, ILMN_1356277, ILMN_1353642, ILMN_1363573, ILMN_1360794, ILMN_1368612	99	449	9364	3.15988	0.0379775	0.00771358	0.273464
UP_SEQ_FEATURE	transit peptide:Mitochondrion	11	7.09677	0.000936938	ILMN_1355192, ILMN_1358897, ILMN_1367263, ILMN_1376566, ILMN_1356277, ILMN_1369433, ILMN_1350285, ILMN_1359299, ILMN_1370145, ILMN_1368612, ILMN_2039632	86	239	6587	3.5252	0.21261	0.21261	1.21411
GOTERM_CC_FAT	GO:0005759~mitochondrial matrix	8	5.16129	0.00130512	ILMN_1355192, ILMN_1358897, ILMN_1367263, ILMN_1376566, ILMN_1356277, ILMN_1375179, ILMN_1353642, ILMN_2039632	99	158	9364	4.78916	0.202229	0.0247913	1.58527
GOTERM_CC_FAT	GO:0031980~mitochondrial lumen	8	5.16129	0.00130512	ILMN_1355192, ILMN_1358897, ILMN_1367263, ILMN_1376566, ILMN_1356277, ILMN_1375179, ILMN_1353642, ILMN_2039632	99	158	9364	4.78916	0.202229	0.0247913	1.58527
Annotation Cluster 2	Enrichment Score: 3.682278057056331
Category	Term	Count	%	PValue	Genes	List Total	Pop Hits	Pop Total	Fold Enrichment	Bonferroni	Benjamini	FDR
GOTERM_BP_FAT	GO:0055114~oxidation reduction	18	11.6129	7.92361e-06	ILMN_1376566, ILMN_1367263, ILMN_1371533, ILMN_1361484, ILMN_1365557, ILMN_1351282, ILMN_1362185, ILMN_1371038, ILMN_2039632, ILMN_1367475, ILMN_1365946, ILMN_1358897, ILMN_1356277, ILMN_1350285, ILMN_1368626, ILMN_1350755, ILMN_1368612, ILMN_1359468	106	493	10405	3.58395	0.00982428	0.00982428	0.012869
GOTERM_MF_FAT	GO:0048037~cofactor binding	11	7.09677	0.000305124	ILMN_1365946, ILMN_1358897, ILMN_1361484, ILMN_1349760, ILMN_1357468, ILMN_1365557, ILMN_1351282, ILMN_1369433, ILMN_1371038, ILMN_1368612, ILMN_1359468	111	245	10195	4.12374	0.0996562	0.0996562	0.415437
GOTERM_MF_FAT	GO:0050662~coenzyme binding	8	5.16129	0.00371336	ILMN_1365946, ILMN_1358897, ILMN_1361484, ILMN_1365557, ILMN_1351282, ILMN_1371038, ILMN_1368612, ILMN_1359468	111	184	10195	3.99334	0.721899	0.472648	4.94842
Annotation Cluster 3	Enrichment Score: 2.855238232518724
Category	Term	Count	%	PValue	Genes	List Total	Pop Hits	Pop Total	Fold Enrichment	Bonferroni	Benjamini	FDR
SP_PIR_KEYWORDS	mitochondrion	18	11.6129	5.76886e-06	ILMN_1368504, ILMN_1355192, ILMN_1376566, ILMN_1367263, ILMN_1371533, ILMN_1365557, ILMN_1370145, ILMN_2039632, ILMN_1358897, ILMN_1365331, ILMN_1375179, ILMN_1356277, ILMN_1369433, ILMN_1350285, ILMN_1363573, ILMN_1360794, ILMN_1359299, ILMN_1368612	98	403	7989	3.64111	0.00106091	0.00106091	0.00713162
GOTERM_CC_FAT	GO:0031967~organelle envelope	16	10.3226	0.000108159	ILMN_1368504, ILMN_1355192, ILMN_1371550, ILMN_1367263, ILMN_1371533, ILMN_1361484, ILMN_1362923, ILMN_1365557, ILMN_1372604, ILMN_1349912, ILMN_1364453, ILMN_1371709, ILMN_1358897, ILMN_1360794, ILMN_1363573, ILMN_1364926, ILMN_1368612	99	473	9364	3.19952	0.0185385	0.00621809	0.132261
GOTERM_CC_FAT	GO:0031975~envelope	16	10.3226	0.000116061	ILMN_1368504, ILMN_1355192, ILMN_1371550, ILMN_1367263, ILMN_1371533, ILMN_1361484, ILMN_1362923, ILMN_1365557, ILMN_1372604, ILMN_1349912, ILMN_1364453, ILMN_1371709, ILMN_1358897, ILMN_1360794, ILMN_1363573, ILMN_1364926, ILMN_1368612	99	476	9364	3.17936	0.0198795	0.00500736	0.141918
GOTERM_CC_FAT	GO:0044429~mitochondrial part	15	9.67742	0.000223775	ILMN_1368504, ILMN_1355192, ILMN_1376566, ILMN_1367263, ILMN_1371533, ILMN_1361484, ILMN_1365557, ILMN_2039632, ILMN_1358897, ILMN_1375179, ILMN_1356277, ILMN_1353642, ILMN_1363573, ILMN_1360794, ILMN_1368612	99	449	9364	3.15988	0.0379775	0.00771358	0.273464
GOTERM_CC_FAT	GO:0005740~mitochondrial envelope	10	6.45161	0.00812442	ILMN_1368504, ILMN_1355192, ILMN_1358897, ILMN_1367263, ILMN_1371533, ILMN_1361484, ILMN_1365557, ILMN_1360794, ILMN_1363573, ILMN_1368612	99	334	9364	2.83191	0.756165	0.110953	9.49954
GOTERM_CC_FAT	GO:0031090~organelle membrane	17	10.9677	0.012826	ILMN_1368504, ILMN_1355192, ILMN_1371550, ILMN_1367263, ILMN_1371533, ILMN_1361484, ILMN_1362923, ILMN_1365557, ILMN_1351282, ILMN_1651057, ILMN_1348794, ILMN_1358897, ILMN_1376966, ILMN_1363573, ILMN_1364926, ILMN_1360794, ILMN_1359468	99	837	9364	1.9211	0.89282	0.147445	14.6109
GOTERM_CC_FAT	GO:0031966~mitochondrial membrane	9	5.80645	0.0160295	ILMN_1368504, ILMN_1355192, ILMN_1358897, ILMN_1367263, ILMN_1371533, ILMN_1361484, ILMN_1365557, ILMN_1360794, ILMN_1363573	99	311	9364	2.73721	0.93892	0.14385	17.9403
GOTERM_CC_FAT	GO:0019866~organelle inner membrane	8	5.16129	0.0183411	ILMN_1371550, ILMN_1355192, ILMN_1358897, ILMN_1367263, ILMN_1371533, ILMN_1361484, ILMN_1365557, ILMN_1363573	99	258	9364	2.93289	0.959339	0.14144	20.2683
GOTERM_CC_FAT	GO:0005743~mitochondrial inner membrane	7	4.51613	0.0404554	ILMN_1355192, ILMN_1358897, ILMN_1367263, ILMN_1371533, ILMN_1361484, ILMN_1365557, ILMN_1363573	99	241	9364	2.74731	0.999211	0.248566	39.6674
Annotation Cluster 4	Enrichment Score: 2.7396425941149287
Category	Term	Count	%	PValue	Genes	List Total	Pop Hits	Pop Total	Fold Enrichment	Bonferroni	Benjamini	FDR
GOTERM_BP_FAT	GO:0009725~response to hormone stimulus	15	9.67742	0.000244249	ILMN_1353876, ILMN_1349209, ILMN_1356848, ILMN_1356539, ILMN_1349912, ILMN_1358053, ILMN_1367475, ILMN_1370716, ILMN_1365946, ILMN_1375526, ILMN_1356277, ILMN_1362268, ILMN_1363573, ILMN_1357044, ILMN_1354802, ILMN_1371178, ILMN_1370230	106	468	10405	3.14617	0.262413	0.141171	0.39598
GOTERM_BP_FAT	GO:0009719~response to endogenous stimulus	16	10.3226	0.000252719	ILMN_1353876, ILMN_1349209, ILMN_1356848, ILMN_1356539, ILMN_1349912, ILMN_1358053, ILMN_1367475, ILMN_1370716, ILMN_1365946, ILMN_1375526, ILMN_1356277, ILMN_1375179, ILMN_1362268, ILMN_1363573, ILMN_1357044, ILMN_1354802, ILMN_1371178, ILMN_1370230	106	528	10405	2.97456	0.270158	0.0996537	0.409685
GOTERM_BP_FAT	GO:0010033~response to organic substance	21	13.5484	0.000293399	ILMN_1368504, ILMN_1353876, ILMN_1349209, ILMN_1356848, ILMN_1356539, ILMN_1351186, ILMN_1349912, ILMN_1358053, ILMN_1367475, ILMN_1370716, ILMN_1365946, ILMN_1375526, ILMN_1372879, ILMN_1357975, ILMN_1375179, ILMN_1356277, ILMN_1362268, ILMN_1360346, ILMN_1363573, ILMN_1357044, ILMN_1354802, ILMN_1371178, ILMN_1370230	106	853	10405	2.41661	0.30624	0.087354	0.475485
GOTERM_BP_FAT	GO:0048545~response to steroid hormone stimulus	8	5.16129	0.0196584	ILMN_1370716, ILMN_1353876, ILMN_1367475, ILMN_1375526, ILMN_1356539, ILMN_1356277, ILMN_1349912, ILMN_1354802, ILMN_1371178, ILMN_1370230	106	271	10405	2.89772	1	0.829159	27.5648
GOTERM_BP_FAT	GO:0043434~response to peptide hormone stimulus	6	3.87097	0.0562745	ILMN_1349209, ILMN_1356848, ILMN_1356539, ILMN_1362268, ILMN_1363573, ILMN_1357044, ILMN_1354802, ILMN_1370230	106	205	10405	2.87299	1	0.813314	60.9667
Annotation Cluster 5	Enrichment Score: 2.1536505988211623
Category	Term	Count	%	PValue	Genes	List Total	Pop Hits	Pop Total	Fold Enrichment	Bonferroni	Benjamini	FDR
GOTERM_CC_FAT	GO:0031974~membrane-enclosed lumen	24	15.4839	0.0012222	ILMN_1355266, ILMN_1355192, ILMN_1367263, ILMN_1376566, ILMN_1351776, ILMN_1366864, ILMN_1371734, ILMN_1349912, ILMN_1363458, ILMN_1375100, ILMN_1371674, ILMN_2039632, ILMN_1358897, ILMN_1372137, ILMN_1650395, ILMN_1375179, ILMN_1356277, ILMN_1370138, ILMN_1353642, ILMN_1360346, ILMN_1360147, ILMN_1364926, ILMN_1357044, ILMN_1368612	99	1135	9364	2.00005	0.190687	0.029772	1.48524
GOTERM_CC_FAT	GO:0070013~intracellular organelle lumen	23	14.8387	0.00122833	ILMN_1355266, ILMN_1355192, ILMN_1367263, ILMN_1376566, ILMN_1351776, ILMN_1366864, ILMN_1371734, ILMN_1349912, ILMN_1363458, ILMN_1375100, ILMN_1371674, ILMN_2039632, ILMN_1358897, ILMN_1372137, ILMN_1650395, ILMN_1375179, ILMN_1356277, ILMN_1370138, ILMN_1353642, ILMN_1360346, ILMN_1360147, ILMN_1364926, ILMN_1357044	99	1064	9364	2.04462	0.191547	0.0262289	1.49264
GOTERM_CC_FAT	GO:0043233~organelle lumen	23	14.8387	0.00193829	ILMN_1355266, ILMN_1355192, ILMN_1367263, ILMN_1376566, ILMN_1351776, ILMN_1366864, ILMN_1371734, ILMN_1349912, ILMN_1363458, ILMN_1375100, ILMN_1371674, ILMN_2039632, ILMN_1358897, ILMN_1372137, ILMN_1650395, ILMN_1375179, ILMN_1356277, ILMN_1370138, ILMN_1353642, ILMN_1360346, ILMN_1360147, ILMN_1364926, ILMN_1357044	99	1102	9364	1.97412	0.285126	0.0330078	2.346
GOTERM_CC_FAT	GO:0005654~nucleoplasm	12	7.74194	0.061386	ILMN_1355266, ILMN_1372137, ILMN_1351776, ILMN_1650395, ILMN_1370138, ILMN_1360346, ILMN_1360147, ILMN_1371734, ILMN_1364926, ILMN_1366864, ILMN_1357044, ILMN_1375100	99	625	9364	1.81605	0.999983	0.333633	53.9367
GOTERM_CC_FAT	GO:0031981~nuclear lumen	14	9.03226	0.0954558	ILMN_1355266, ILMN_1351776, ILMN_1371734, ILMN_1366864, ILMN_1363458, ILMN_1375100, ILMN_1371674, ILMN_1372137, ILMN_1650395, ILMN_1370138, ILMN_1360346, ILMN_1364926, ILMN_1360147, ILMN_1357044	99	836	9364	1.58397	1	0.46198	70.6991
Annotation Cluster 6	Enrichment Score: 2.071225188579049
Category	Term	Count	%	PValue	Genes	List Total	Pop Hits	Pop Total	Fold Enrichment	Bonferroni	Benjamini	FDR
SP_PIR_KEYWORDS	mitochondrion outer membrane	5	3.22581	0.00207847	ILMN_1368504, ILMN_1371533, ILMN_1365557, ILMN_1360794, ILMN_1363573	98	45	7989	9.05782	0.318076	0.0912718	2.53942
GOTERM_CC_FAT	GO:0005741~mitochondrial outer membrane	5	3.22581	0.00707435	ILMN_1368504, ILMN_1371533, ILMN_1365557, ILMN_1360794, ILMN_1363573	99	73	9364	6.47848	0.707184	0.105648	8.32022
GOTERM_CC_FAT	GO:0005740~mitochondrial envelope	10	6.45161	0.00812442	ILMN_1368504, ILMN_1355192, ILMN_1358897, ILMN_1367263, ILMN_1371533, ILMN_1361484, ILMN_1365557, ILMN_1360794, ILMN_1363573, ILMN_1368612	99	334	9364	2.83191	0.756165	0.110953	9.49954
GOTERM_CC_FAT	GO:0031968~organelle outer membrane	5	3.22581	0.0129531	ILMN_1368504, ILMN_1371533, ILMN_1365557, ILMN_1360794, ILMN_1363573	99	87	9364	5.43597	0.895181	0.139609	14.7453
GOTERM_CC_FAT	GO:0019867~outer membrane	5	3.22581	0.0150707	ILMN_1368504, ILMN_1371533, ILMN_1365557, ILMN_1360794, ILMN_1363573	99	91	9364	5.19703	0.92771	0.143186	16.9566
GOTERM_CC_FAT	GO:0031966~mitochondrial membrane	9	5.80645	0.0160295	ILMN_1368504, ILMN_1355192, ILMN_1358897, ILMN_1367263, ILMN_1371533, ILMN_1361484, ILMN_1365557, ILMN_1360794, ILMN_1363573	99	311	9364	2.73721	0.93892	0.14385	17.9403
Annotation Cluster 7	Enrichment Score: 1.8131920063220357
Category	Term	Count	%	PValue	Genes	List Total	Pop Hits	Pop Total	Fold Enrichment	Bonferroni	Benjamini	FDR
GOTERM_BP_FAT	GO:0009991~response to extracellular stimulus	10	6.45161	0.00204826	ILMN_1368504, ILMN_1367475, ILMN_1367263, ILMN_1356539, ILMN_1356277, ILMN_1363573, ILMN_1349912, ILMN_1354802, ILMN_1371178, ILMN_1370230, ILMN_1371674, ILMN_1371709	106	280	10405	3.50573	0.922288	0.346747	3.27542
GOTERM_BP_FAT	GO:0007584~response to nutrient	8	5.16129	0.00288462	ILMN_1368504, ILMN_1367475, ILMN_1356539, ILMN_1356277, ILMN_1363573, ILMN_1349912, ILMN_1354802, ILMN_1370230, ILMN_1371674, ILMN_1371709	106	188	10405	4.17704	0.972661	0.402023	4.58369
GOTERM_BP_FAT	GO:0031667~response to nutrient levels	9	5.80645	0.00482645	ILMN_1368504, ILMN_1367475, ILMN_1367263, ILMN_1356539, ILMN_1356277, ILMN_1363573, ILMN_1349912, ILMN_1354802, ILMN_1370230, ILMN_1371674, ILMN_1371709	106	261	10405	3.38484	0.99759	0.529302	7.55743
GOTERM_BP_FAT	GO:0033273~response to vitamin	4	2.58065	0.0839218	ILMN_1367475, ILMN_1356539, ILMN_1349912, ILMN_1354802, ILMN_1370230, ILMN_1371674	106	102	10405	3.84943	1	0.833112	75.9179
GOTERM_BP_FAT	GO:0042493~response to drug	5	3.22581	0.358976	ILMN_1367475, ILMN_1367263, ILMN_1356539, ILMN_1364125, ILMN_1349912, ILMN_1354802, ILMN_1370230	106	300	10405	1.63601	1	0.976336	99.927
Annotation Cluster 8	Enrichment Score: 1.7269762024433453
Category	Term	Count	%	PValue	Genes	List Total	Pop Hits	Pop Total	Fold Enrichment	Bonferroni	Benjamini	FDR
SP_PIR_KEYWORDS	Flavoprotein	5	3.22581	0.00665326	ILMN_1371533, ILMN_1365557, ILMN_1352105, ILMN_1368612, ILMN_2039632	98	62	7989	6.57423	0.707207	0.21781	7.92134
SP_PIR_KEYWORDS	FAD	5	3.22581	0.00785539	ILMN_1371533, ILMN_1365557, ILMN_1352105, ILMN_1368612, ILMN_1359468	98	65	7989	6.2708	0.765687	0.214826	9.28951
GOTERM_MF_FAT	GO:0009055~electron carrier activity	5	3.22581	0.126145	ILMN_1371533, ILMN_1361484, ILMN_1365557, ILMN_1371038, ILMN_1368612	111	178	10195	2.57997	1	0.985255	84.1094
Annotation Cluster 9	Enrichment Score: 1.6318366466807883
Category	Term	Count	%	PValue	Genes	List Total	Pop Hits	Pop Total	Fold Enrichment	Bonferroni	Benjamini	FDR
GOTERM_MF_FAT	GO:0050662~coenzyme binding	8	5.16129	0.00371336	ILMN_1365946, ILMN_1358897, ILMN_1361484, ILMN_1365557, ILMN_1351282, ILMN_1371038, ILMN_1368612, ILMN_1359468	111	184	10195	3.99334	0.721899	0.472648	4.94842
SP_PIR_KEYWORDS	FAD	5	3.22581	0.00785539	ILMN_1371533, ILMN_1365557, ILMN_1352105, ILMN_1368612, ILMN_1359468	98	65	7989	6.2708	0.765687	0.214826	9.28951
UP_SEQ_FEATURE	nucleotide phosphate-binding region:FAD	3	1.93548	0.0671539	ILMN_1365557, ILMN_1368612, ILMN_1359468	86	33	6587	6.963	1	0.971139	59.5814
GOTERM_MF_FAT	GO:0050660~FAD binding	3	1.93548	0.151582	ILMN_1365557, ILMN_1368612, ILMN_1359468	111	64	10195	4.30532	1	0.991016	89.38

## Sheet: Group 2
Annotation Cluster 1	Enrichment Score: 2.995621787177122
Category	Term	Count	%	PValue	Genes	List Total	Pop Hits	Pop Total	Fold Enrichment	Bonferroni	Benjamini	FDR
GOTERM_MF_FAT	GO:0046914~transition metal ion binding	23	21.6981	0.000212049	ILMN_1351485, ILMN_1356861, ILMN_1364622, ILMN_1356846, ILMN_1369651, ILMN_1376455, ILMN_1356307, ILMN_1353216, ILMN_1353688, ILMN_1364108, ILMN_1375224, ILMN_1370454, ILMN_1349230, ILMN_1650695, ILMN_1350792, ILMN_1358423, ILMN_1363652, ILMN_1365295, ILMN_1372043, ILMN_1359879, ILMN_1373934, ILMN_1650440, ILMN_1369680	67	1565	10195	2.23628	0.0480098	0.0480098	0.27189
GOTERM_MF_FAT	GO:0046872~metal ion binding	29	27.3585	0.000635565	ILMN_1351485, ILMN_1364581, ILMN_1356861, ILMN_1364622, ILMN_1356846, ILMN_1369651, ILMN_1376455, ILMN_1353688, ILMN_1353216, ILMN_1375224, ILMN_1370454, ILMN_1349230, ILMN_1350771, ILMN_1350792, ILMN_1650695, ILMN_1358423, ILMN_1363652, ILMN_1365295, ILMN_1359879, ILMN_1373934, ILMN_1650440, ILMN_1374852, ILMN_1350717, ILMN_1356307, ILMN_1364108, ILMN_1349804, ILMN_1357809, ILMN_1372043, ILMN_13…	67	2430	10195	1.81595	0.137136	0.0710951	0.812884
GOTERM_MF_FAT	GO:0043169~cation binding	29	27.3585	0.000809897	ILMN_1351485, ILMN_1364581, ILMN_1356861, ILMN_1364622, ILMN_1356846, ILMN_1369651, ILMN_1376455, ILMN_1353688, ILMN_1353216, ILMN_1375224, ILMN_1370454, ILMN_1349230, ILMN_1350771, ILMN_1350792, ILMN_1650695, ILMN_1358423, ILMN_1363652, ILMN_1365295, ILMN_1359879, ILMN_1373934, ILMN_1650440, ILMN_1374852, ILMN_1350717, ILMN_1356307, ILMN_1364108, ILMN_1349804, ILMN_1357809, ILMN_1372043, ILMN_13…	67	2465	10195	1.79017	0.171362	0.0607348	1.03479
SP_PIR_KEYWORDS	metal-binding	18	16.9811	0.000911549	ILMN_1356861, ILMN_1374852, ILMN_1364622, ILMN_1369651, ILMN_1350717, ILMN_1376455, ILMN_1353688, ILMN_1353216, ILMN_1365692, ILMN_1364108, ILMN_1375224, ILMN_1370454, ILMN_1349230, ILMN_1650695, ILMN_1349804, ILMN_1357809, ILMN_1372043, ILMN_1359879	54	1159	7989	2.29767	0.107738	0.107738	1.04907
GOTERM_MF_FAT	GO:0043167~ion binding	29	27.3585	0.00113268	ILMN_1351485, ILMN_1364581, ILMN_1356861, ILMN_1364622, ILMN_1356846, ILMN_1369651, ILMN_1376455, ILMN_1353688, ILMN_1353216, ILMN_1375224, ILMN_1370454, ILMN_1349230, ILMN_1350771, ILMN_1350792, ILMN_1650695, ILMN_1358423, ILMN_1363652, ILMN_1365295, ILMN_1359879, ILMN_1373934, ILMN_1650440, ILMN_1374852, ILMN_1350717, ILMN_1356307, ILMN_1364108, ILMN_1349804, ILMN_1357809, ILMN_1372043, ILMN_13…	67	2515	10195	1.75458	0.231204	0.0636186	1.44444
GOTERM_MF_FAT	GO:0008270~zinc ion binding	16	15.0943	0.00942666	ILMN_1356861, ILMN_1356846, ILMN_1369651, ILMN_1376455, ILMN_1353216, ILMN_1375224, ILMN_1650695, ILMN_1350792, ILMN_1363652, ILMN_1358423, ILMN_1365295, ILMN_1359879, ILMN_1372043, ILMN_1373934, ILMN_1650440, ILMN_1369680	67	1213	10195	2.00711	0.888904	0.306654	11.4493
Annotation Cluster 2	Enrichment Score: 1.6548772706967816
Category	Term	Count	%	PValue	Genes	List Total	Pop Hits	Pop Total	Fold Enrichment	Bonferroni	Benjamini	FDR
SP_PIR_KEYWORDS	iron	7	6.60377	0.00151562	ILMN_1351485, ILMN_1364622, ILMN_1356307, ILMN_1353688, ILMN_1364108, ILMN_1370454, ILMN_1349230	54	190	7989	5.45058	0.172707	0.0904434	1.73872
GOTERM_MF_FAT	GO:0005506~iron ion binding	7	6.60377	0.00484199	ILMN_1351485, ILMN_1364622, ILMN_1356307, ILMN_1353688, ILMN_1364108, ILMN_1370454, ILMN_1349230	67	244	10195	4.36537	0.675695	0.201655	6.04114
SP_PIR_KEYWORDS	liver	4	3.77358	0.00827198	ILMN_1364622, ILMN_1353688, ILMN_1364108, ILMN_1349230	54	63	7989	9.3933	0.645943	0.292558	9.15868
KEGG_PATHWAY	rno00982:Drug metabolism	4	3.77358	0.010132	ILMN_1364622, ILMN_1350035, ILMN_1370454, ILMN_1349230	36	65	5013	8.56923	0.36762	0.36762	9.13276
SP_PIR_KEYWORDS	oxidoreductase	6	5.66038	0.0758827	ILMN_1354019, ILMN_1364622, ILMN_1356307, ILMN_1364108, ILMN_1370454, ILMN_1349230	54	343	7989	2.58795	0.999948	0.806812	59.852
SP_PIR_KEYWORDS	metalloprotein	3	2.83019	0.102586	ILMN_1364622, ILMN_1353688, ILMN_1349230	54	82	7989	5.4126	0.999999	0.855261	71.3976
GOTERM_MF_FAT	GO:0009055~electron carrier activity	4	3.77358	0.108175	ILMN_1364622, ILMN_1356307, ILMN_1370454, ILMN_1349230	67	178	10195	3.41942	1	0.929775	77.0022
GOTERM_BP_FAT	GO:0055114~oxidation reduction	6	5.66038	0.111354	ILMN_1354019, ILMN_1364622, ILMN_1356307, ILMN_1364108, ILMN_1370454, ILMN_1349230	55	493	10405	2.30242	1	0.944192	82.9043

## Sheet: Group 3
Annotation Cluster 1	Enrichment Score: 3.549251809623872
Category	Term	Count	%	PValue	Genes	List Total	Pop Hits	Pop Total	Fold Enrichment	Bonferroni	Benjamini	FDR
KEGG_PATHWAY	rno00982:Drug metabolism	10	4.21941	1.58279e-07	ILMN_1371993, ILMN_1349991, ILMN_1376848, ILMN_1363130, ILMN_1370971, ILMN_1354330, ILMN_1367115, ILMN_1348787, ILMN_1366231, ILMN_1350431	69	65	5013	11.1773	1.36119e-05	1.36119e-05	0.000170676
KEGG_PATHWAY	rno00860:Porphyrin and chlorophyll metabolism	7	2.95359	1.48396e-06	ILMN_1353365, ILMN_1363130, ILMN_1367115, ILMN_1348787, ILMN_1366231, ILMN_1376774, ILMN_1350431	69	28	5013	18.163	0.000127613	6.38085e-05	0.00160019
KEGG_PATHWAY	rno00500:Starch and sucrose metabolism	7	2.95359	4.13631e-06	ILMN_1356447, ILMN_1363130, ILMN_1367115, ILMN_1348787, ILMN_1366231, ILMN_1363697, ILMN_1350431	69	33	5013	15.4111	0.00035566	0.000118567	0.00446022
KEGG_PATHWAY	rno00040:Pentose and glucuronate interconversions	5	2.1097	2.79923e-05	ILMN_1363130, ILMN_1367115, ILMN_1348787, ILMN_1366231, ILMN_1350431	69	14	5013	25.9472	0.00240447	0.000601661	0.0301808
KEGG_PATHWAY	rno00053:Ascorbate and aldarate metabolism	5	2.1097	4.98628e-05	ILMN_1363130, ILMN_1367115, ILMN_1348787, ILMN_1366231, ILMN_1350431	69	16	5013	22.7038	0.00427913	0.000857294	0.0537555
KEGG_PATHWAY	rno00830:Retinol metabolism	7	2.95359	6.21057e-05	ILMN_1376848, ILMN_1363130, ILMN_1367115, ILMN_1348787, ILMN_1650401, ILMN_1366231, ILMN_1350431	69	52	5013	9.7801	0.00532702	0.000889814	0.0669502
KEGG_PATHWAY	rno00980:Metabolism of xenobiotics by cytochrome P450	7	2.95359	8.5658e-05	ILMN_1376848, ILMN_1363130, ILMN_1370971, ILMN_1367115, ILMN_1348787, ILMN_1366231, ILMN_1350431	69	55	5013	9.24664	0.00733984	0.00105186	0.092329
KEGG_PATHWAY	rno00140:Steroid hormone biosynthesis	6	2.53165	0.000255614	ILMN_1363130, ILMN_1367115, ILMN_1348787, ILMN_1364151, ILMN_1366231, ILMN_1350431	69	43	5013	10.1375	0.0217457	0.00274443	0.275292
SP_PIR_KEYWORDS	microsome	8	3.37553	0.000308647	ILMN_1371993, ILMN_1349991, ILMN_1363130, ILMN_1370971, ILMN_1367115, ILMN_1348787, ILMN_1650401, ILMN_1364151	118	89	7989	6.0857	0.0613216	0.0613216	0.387727
GOTERM_CC_FAT	GO:0005792~microsome	12	5.06329	0.000438675	ILMN_1371993, ILMN_1349991, ILMN_1358674, ILMN_1376592, ILMN_1363130, ILMN_1368616, ILMN_1370971, ILMN_1367115, ILMN_1348787, ILMN_1353729, ILMN_1650401, ILMN_1364151	133	233	9364	3.62606	0.0856203	0.043768	0.550218
GOTERM_CC_FAT	GO:0042598~vesicular fraction	12	5.06329	0.000582826	ILMN_1371993, ILMN_1349991, ILMN_1358674, ILMN_1376592, ILMN_1363130, ILMN_1368616, ILMN_1370971, ILMN_1367115, ILMN_1348787, ILMN_1353729, ILMN_1650401, ILMN_1364151	133	241	9364	3.50569	0.112131	0.0388682	0.730414
KEGG_PATHWAY	rno00983:Drug metabolism	5	2.1097	0.0017819	ILMN_1363130, ILMN_1367115, ILMN_1348787, ILMN_1366231, ILMN_1350431	69	39	5013	9.31438	0.142196	0.0168978	1.90482
INTERPRO	IPR002213:UDP-glucuronosyl/UDP-glucosyltransferase	3	1.26582	0.00614132	ILMN_1363130, ILMN_1367115, ILMN_1348787	139	8	9008	24.3022	0.845345	0.845345	7.91375
PIR_SUPERFAMILY	PIRSF005678:glucuronosyltransferase	3	1.26582	0.00625827	ILMN_1363130, ILMN_1367115, ILMN_1348787	62	8	3927	23.752	0.367636	0.367636	6.34278
GOTERM_MF_FAT	GO:0015020~glucuronosyltransferase activity	3	1.26582	0.00860121	ILMN_1363130, ILMN_1367115, ILMN_1348787	134	11	10195	20.7497	0.946979	0.946979	11.0981
SP_PIR_KEYWORDS	hexosyltransferase	3	1.26582	0.0250564	ILMN_1363130, ILMN_1367115, ILMN_1348787	118	17	7989	11.9477	0.994494	0.646687	27.3374
SP_PIR_KEYWORDS	glycosyltransferase	4	1.68776	0.214161	ILMN_1363130, ILMN_1367115, ILMN_1348787, ILMN_1376836	118	109	7989	2.48453	1	0.9544	95.1826
Annotation Cluster 2	Enrichment Score: 2.93881019673024
Category	Term	Count	%	PValue	Genes	List Total	Pop Hits	Pop Total	Fold Enrichment	Bonferroni	Benjamini	FDR
KEGG_PATHWAY	rno00982:Drug metabolism	10	4.21941	1.58279e-07	ILMN_1371993, ILMN_1349991, ILMN_1376848, ILMN_1363130, ILMN_1370971, ILMN_1354330, ILMN_1367115, ILMN_1348787, ILMN_1366231, ILMN_1350431	69	65	5013	11.1773	1.36119e-05	1.36119e-05	0.000170676
SP_PIR_KEYWORDS	microsome	8	3.37553	0.000308647	ILMN_1371993, ILMN_1349991, ILMN_1363130, ILMN_1370971, ILMN_1367115, ILMN_1348787, ILMN_1650401, ILMN_1364151	118	89	7989	6.0857	0.0613216	0.0613216	0.387727
GOTERM_CC_FAT	GO:0005792~microsome	12	5.06329	0.000438675	ILMN_1371993, ILMN_1349991, ILMN_1358674, ILMN_1376592, ILMN_1363130, ILMN_1368616, ILMN_1370971, ILMN_1367115, ILMN_1348787, ILMN_1353729, ILMN_1650401, ILMN_1364151	133	233	9364	3.62606	0.0856203	0.043768	0.550218
GOTERM_CC_FAT	GO:0042598~vesicular fraction	12	5.06329	0.000582826	ILMN_1371993, ILMN_1349991, ILMN_1358674, ILMN_1376592, ILMN_1363130, ILMN_1368616, ILMN_1370971, ILMN_1367115, ILMN_1348787, ILMN_1353729, ILMN_1650401, ILMN_1364151	133	241	9364	3.50569	0.112131	0.0388682	0.730414
GOTERM_CC_FAT	GO:0005783~endoplasmic reticulum	22	9.2827	0.000717804	ILMN_1371993, ILMN_1349991, ILMN_1350093, ILMN_1530410, ILMN_1354296, ILMN_1359951, ILMN_1363130, ILMN_1348787, ILMN_1367115, ILMN_1370883, ILMN_1364151, ILMN_1371874, ILMN_1366255, ILMN_1367197, ILMN_1374623, ILMN_2039269, ILMN_1370971, ILMN_1368616, ILMN_1362261, ILMN_1351370, ILMN_1650401, ILMN_1363697	133	698	9364	2.2191	0.136261	0.0359587	0.898869
SP_PIR_KEYWORDS	endoplasmic reticulum	14	5.90717	0.00313541	ILMN_1349991, ILMN_1371993, ILMN_1350093, ILMN_1363130, ILMN_1348787, ILMN_1367115, ILMN_1370883, ILMN_1364151, ILMN_1367197, ILMN_1374623, ILMN_1370971, ILMN_1368616, ILMN_1351370, ILMN_1650401	118	374	7989	2.53435	0.474692	0.193128	3.87493
GOTERM_CC_FAT	GO:0000267~cell fraction	23	9.70464	0.00498325	ILMN_1371993, ILMN_1349991, ILMN_1376760, ILMN_1358674, ILMN_1376592, ILMN_1363130, ILMN_1352018, ILMN_1348787, ILMN_1367115, ILMN_1364151, ILMN_1371874, ILMN_1366994, ILMN_1376587, ILMN_1374581, ILMN_1367312, ILMN_1366773, ILMN_1370971, ILMN_1368616, ILMN_1354330, ILMN_1369074, ILMN_1650401, ILMN_1353729, ILMN_1363697	133	872	9364	1.85704	0.639089	0.184395	6.08866
GOTERM_CC_FAT	GO:0005624~membrane fraction	18	7.59494	0.00872298	ILMN_1371993, ILMN_1349991, ILMN_1376760, ILMN_1358674, ILMN_1376592, ILMN_1363130, ILMN_1352018, ILMN_1348787, ILMN_1367115, ILMN_1371874, ILMN_1364151, ILMN_1366994, ILMN_1376587, ILMN_1366773, ILMN_1370971, ILMN_1368616, ILMN_1650401, ILMN_1353729	133	643	9364	1.97093	0.832588	0.225338	10.4317
GOTERM_CC_FAT	GO:0005626~insoluble fraction	18	7.59494	0.0144643	ILMN_1371993, ILMN_1349991, ILMN_1376760, ILMN_1358674, ILMN_1376592, ILMN_1363130, ILMN_1352018, ILMN_1348787, ILMN_1367115, ILMN_1371874, ILMN_1364151, ILMN_1366994, ILMN_1376587, ILMN_1366773, ILMN_1370971, ILMN_1368616, ILMN_1650401, ILMN_1353729	133	679	9364	1.86643	0.948813	0.310324	16.7408
SP_PIR_KEYWORDS	transmembrane protein	9	3.79747	0.231503	ILMN_1371993, ILMN_1349991, ILMN_1357015, ILMN_1376592, ILMN_1363130, ILMN_1364972, ILMN_1370971, ILMN_1367115, ILMN_1364470	118	400	7989	1.52333	1	0.958219	96.3621
Annotation Cluster 3	Enrichment Score: 2.02427418216306
Category	Term	Count	%	PValue	Genes	List Total	Pop Hits	Pop Total	Fold Enrichment	Bonferroni	Benjamini	FDR
GOTERM_BP_FAT	GO:0005996~monosaccharide metabolic process	10	4.21941	0.000487616	ILMN_1357292, ILMN_1374581, ILMN_1367312, ILMN_1348881, ILMN_1366773, ILMN_1369074, ILMN_1353729, ILMN_1366549, ILMN_1363697, ILMN_1356584	131	184	10405	4.31671	0.423708	0.167826	0.779553
GOTERM_BP_FAT	GO:0046364~monosaccharide biosynthetic process	5	2.1097	0.000637918	ILMN_1367312, ILMN_1366773, ILMN_1369074, ILMN_1353729, ILMN_1366549	131	32	10405	12.4105	0.513772	0.164955	1.01869
GOTERM_BP_FAT	GO:0019318~hexose metabolic process	9	3.79747	0.00083721	ILMN_1357292, ILMN_1367312, ILMN_1348881, ILMN_1366773, ILMN_1369074, ILMN_1353729, ILMN_1366549, ILMN_1363697, ILMN_1356584	131	159	10405	4.4959	0.611881	0.172453	1.33494
GOTERM_BP_FAT	GO:0034637~cellular carbohydrate biosynthetic process	6	2.53165	0.00088801	ILMN_1367312, ILMN_1366773, ILMN_1369074, ILMN_1353729, ILMN_1366549, ILMN_1363697	131	60	10405	7.94275	0.633552	0.154068	1.4154
GOTERM_BP_FAT	GO:0046164~alcohol catabolic process	6	2.53165	0.000957729	ILMN_1348881, ILMN_1366773, ILMN_1354330, ILMN_1369074, ILMN_1353729, ILMN_1356584	131	61	10405	7.81254	0.661338	0.14331	1.52573
GOTERM_BP_FAT	GO:0044275~cellular carbohydrate catabolic process	6	2.53165	0.00103144	ILMN_1348881, ILMN_1366773, ILMN_1369074, ILMN_1353729, ILMN_1363697, ILMN_1356584	131	62	10405	7.68653	0.688429	0.13564	1.64224
GOTERM_BP_FAT	GO:0006006~glucose metabolic process	8	3.37553	0.00155366	ILMN_1357292, ILMN_1367312, ILMN_1348881, ILMN_1369074, ILMN_1353729, ILMN_1366549, ILMN_1363697, ILMN_1356584	131	136	10405	4.6722	0.827439	0.161131	2.46404
GOTERM_BP_FAT	GO:0046165~alcohol biosynthetic process	5	2.1097	0.00164734	ILMN_1367312, ILMN_1366773, ILMN_1369074, ILMN_1353729, ILMN_1366549	131	41	10405	9.68628	0.844797	0.1558	2.61077
GOTERM_BP_FAT	GO:0016052~carbohydrate catabolic process	6	2.53165	0.00375841	ILMN_1348881, ILMN_1366773, ILMN_1369074, ILMN_1353729, ILMN_1363697, ILMN_1356584	131	83	10405	5.74175	0.985807	0.279138	5.8631
GOTERM_BP_FAT	GO:0019319~hexose biosynthetic process	4	1.68776	0.00401593	ILMN_1367312, ILMN_1366773, ILMN_1369074, ILMN_1366549	131	26	10405	12.2196	0.989403	0.277325	6.2528
GOTERM_BP_FAT	GO:0016051~carbohydrate biosynthetic process	6	2.53165	0.00482685	ILMN_1367312, ILMN_1366773, ILMN_1369074, ILMN_1353729, ILMN_1366549, ILMN_1363697	131	88	10405	5.41551	0.995778	0.305458	7.47007
GOTERM_BP_FAT	GO:0006090~pyruvate metabolic process	4	1.68776	0.0143766	ILMN_1367312, ILMN_1369074, ILMN_1366549, ILMN_1356584	131	41	10405	7.74902	1	0.597107	20.7338
GOTERM_BP_FAT	GO:0006007~glucose catabolic process	4	1.68776	0.0207206	ILMN_1348881, ILMN_1369074, ILMN_1353729, ILMN_1356584	131	47	10405	6.75979	1	0.675892	28.5355
GOTERM_BP_FAT	GO:0046365~monosaccharide catabolic process	4	1.68776	0.023125	ILMN_1348881, ILMN_1369074, ILMN_1353729, ILMN_1356584	131	49	10405	6.48388	1	0.667658	31.2997
GOTERM_BP_FAT	GO:0019320~hexose catabolic process	4	1.68776	0.023125	ILMN_1348881, ILMN_1369074, ILMN_1353729, ILMN_1356584	131	49	10405	6.48388	1	0.667658	31.2997
GOTERM_BP_FAT	GO:0006094~gluconeogenesis	3	1.26582	0.0303966	ILMN_1367312, ILMN_1369074, ILMN_1366549	131	22	10405	10.831	1	0.752227	39.0614
GOTERM_BP_FAT	GO:0006096~glycolysis	3	1.26582	0.0813763	ILMN_1348881, ILMN_1369074, ILMN_1356584	131	38	10405	6.27059	1	0.945331	74.3837
SP_PIR_KEYWORDS	glycolysis	3	1.26582	0.092586	ILMN_1348881, ILMN_1369074, ILMN_1356584	118	35	7989	5.80315	1	0.836451	70.5559
GOTERM_CC_FAT	GO:0005625~soluble fraction	7	2.95359	0.183541	ILMN_1374581, ILMN_1367312, ILMN_1366773, ILMN_1354330, ILMN_1369074, ILMN_1353729, ILMN_1363697	133	271	9364	1.81861	1	0.834462	92.1907
GOTERM_MF_FAT	GO:0048037~cofactor binding	6	2.53165	0.215968	ILMN_1348881, ILMN_1353365, ILMN_1366773, ILMN_1354330, ILMN_1353729, ILMN_1376774	134	245	10195	1.86323	1	0.989905	96.3604
GOTERM_BP_FAT	GO:0006091~generation of precursor metabolites and energy	5	2.1097	0.216395	ILMN_1365855, ILMN_1348881, ILMN_1369074, ILMN_1363697, ILMN_1356584	131	191	10405	2.07925	1	0.992705	98.0015
GOTERM_MF_FAT	GO:0050662~coenzyme binding	5	2.1097	0.219347	ILMN_1348881, ILMN_1353365, ILMN_1366773, ILMN_1354330, ILMN_1353729	134	184	10195	2.06745	1	0.9881	96.5683
Annotation Cluster 4	Enrichment Score: 1.7697522431269275
Category	Term	Count	%	PValue	Genes	List Total	Pop Hits	Pop Total	Fold Enrichment	Bonferroni	Benjamini	FDR
GOTERM_CC_FAT	GO:0042579~microbody	6	2.53165	0.00591731	ILMN_1376549, ILMN_1350474, ILMN_1371003, ILMN_1370971, ILMN_1375302, ILMN_1651025, ILMN_1355867	133	82	9364	5.15166	0.702016	0.18273	7.1912
GOTERM_CC_FAT	GO:0005777~peroxisome	6	2.53165	0.00591731	ILMN_1376549, ILMN_1350474, ILMN_1371003, ILMN_1370971, ILMN_1375302, ILMN_1651025, ILMN_1355867	133	82	9364	5.15166	0.702016	0.18273	7.1912
GOTERM_CC_FAT	GO:0044439~peroxisomal part	4	1.68776	0.0161238	ILMN_1350474, ILMN_1370971, ILMN_1651025, ILMN_1355867	133	38	9364	7.41116	0.963704	0.282229	18.4865
GOTERM_CC_FAT	GO:0044438~microbody part	4	1.68776	0.0161238	ILMN_1350474, ILMN_1370971, ILMN_1651025, ILMN_1355867	133	38	9364	7.41116	0.963704	0.282229	18.4865
GOTERM_CC_FAT	GO:0005778~peroxisomal membrane	3	1.26582	0.0514225	ILMN_1350474, ILMN_1370971, ILMN_1651025	133	26	9364	8.12377	0.999979	0.489873	48.5127
GOTERM_CC_FAT	GO:0031903~microbody membrane	3	1.26582	0.0514225	ILMN_1350474, ILMN_1370971, ILMN_1651025	133	26	9364	8.12377	0.999979	0.489873	48.5127
Annotation Cluster 5	Enrichment Score: 1.6433689709780857
Category	Term	Count	%	PValue	Genes	List Total	Pop Hits	Pop Total	Fold Enrichment	Bonferroni	Benjamini	FDR
GOTERM_BP_FAT	GO:0008202~steroid metabolic process	8	3.37553	0.00261239	ILMN_1357292, ILMN_1361792, ILMN_1354296, ILMN_1349288, ILMN_1362261, ILMN_1364151, ILMN_1355867, ILMN_1350892	131	149	10405	4.26456	0.947966	0.218329	4.11039
GOTERM_BP_FAT	GO:0006694~steroid biosynthetic process	4	1.68776	0.0512213	ILMN_1357292, ILMN_1349288, ILMN_1362261, ILMN_1364151	131	67	10405	4.74194	1	0.87111	56.9875
GOTERM_BP_FAT	GO:0008610~lipid biosynthetic process	7	2.95359	0.087782	ILMN_1357292, ILMN_1369252, ILMN_1349288, ILMN_1362261, ILMN_1363492, ILMN_1364151, ILMN_1650170	131	246	10405	2.26013	1	0.939551	77.1044

## Sheet: Group 4
Annotation Cluster 1	Enrichment Score: 3.0771300862621986
Category	Term	Count	%	PValue	Genes	List Total	Pop Hits	Pop Total	Fold Enrichment	Bonferroni	Benjamini	FDR
SP_PIR_KEYWORDS	ribosomal protein	9	6.08108	3.40934e-05	ILMN_1362206, ILMN_1370001, ILMN_1362251, ILMN_1360885, ILMN_1371004, ILMN_1370927, ILMN_1369787, ILMN_1371046, ILMN_1351833	87	117	7989	7.06366	0.005508	0.005508	0.0412469
KEGG_PATHWAY	rno03010:Ribosome	8	5.40541	4.28825e-05	ILMN_1362206, ILMN_1370001, ILMN_1362251, ILMN_1360885, ILMN_1371004, ILMN_1370927, ILMN_1371046, ILMN_1351833	61	81	5013	8.11658	0.00368119	0.00368119	0.0462319
GOTERM_BP_FAT	GO:0006414~translational elongation	7	4.72973	8.40761e-05	ILMN_1362206, ILMN_1370001, ILMN_1362251, ILMN_1360885, ILMN_1371004, ILMN_1370927, ILMN_1351833	90	85	10405	9.52092	0.0803327	0.0803327	0.132687
GOTERM_CC_FAT	GO:0005840~ribosome	11	7.43243	8.96094e-05	ILMN_1362206, ILMN_1370001, ILMN_1362251, ILMN_1360885, ILMN_1371004, ILMN_1370927, ILMN_1369787, ILMN_1371046, ILMN_1358584, ILMN_1374441, ILMN_1351833	91	238	9364	4.75593	0.0174109	0.0174109	0.111887
GOTERM_CC_FAT	GO:0022626~cytosolic ribosome	6	4.05405	0.000100197	ILMN_1362206, ILMN_1362251, ILMN_1360885, ILMN_1371004, ILMN_1358584, ILMN_1351833	91	49	9364	12.6001	0.0194479	0.00977171	0.125099
SP_PIR_KEYWORDS	ribonucleoprotein	9	6.08108	0.000128385	ILMN_1362206, ILMN_1370001, ILMN_1362251, ILMN_1360885, ILMN_1371004, ILMN_1370927, ILMN_1362088, ILMN_1369787, ILMN_1351833	87	141	7989	5.86134	0.0205849	0.00690924	0.155241
SP_PIR_KEYWORDS	ribosome	7	4.72973	0.00013462	ILMN_1362206, ILMN_1370001, ILMN_1362251, ILMN_1360885, ILMN_1371004, ILMN_1370927, ILMN_1351833	87	74	7989	8.68639	0.0215738	0.00543764	0.162775
GOTERM_MF_FAT	GO:0003735~structural constituent of ribosome	9	6.08108	0.000618368	ILMN_1362206, ILMN_1370001, ILMN_1362251, ILMN_1360885, ILMN_1371004, ILMN_1370927, ILMN_1371046, ILMN_1374441, ILMN_1351833	93	211	10195	4.67589	0.145393	0.145393	0.802338
GOTERM_CC_FAT	GO:0033279~ribosomal subunit	6	4.05405	0.000658616	ILMN_1362206, ILMN_1370001, ILMN_1362251, ILMN_1360885, ILMN_1371004, ILMN_1351833	91	73	9364	8.45762	0.121141	0.0421305	0.819669
GOTERM_CC_FAT	GO:0043232~intracellular non-membrane-bounded organelle	28	18.9189	0.000939137	ILMN_1362206, ILMN_1370001, ILMN_1360885, ILMN_1364722, ILMN_1353935, ILMN_1362127, ILMN_1354764, ILMN_1370544, ILMN_1370927, ILMN_1374754, ILMN_1368589, ILMN_1351833, ILMN_1362251, ILMN_1376582, ILMN_1373005, ILMN_1352131, ILMN_1362680, ILMN_1371046, ILMN_2040250, ILMN_1351410, ILMN_1353924, ILMN_1355043, ILMN_1371004, ILMN_1369787, ILMN_1351123, ILMN_1358584, ILMN_1352889, ILMN_1374441	91	1540	9364	1.87093	0.168195	0.0449956	1.16691
GOTERM_CC_FAT	GO:0043228~non-membrane-bounded organelle	28	18.9189	0.000939137	ILMN_1362206, ILMN_1370001, ILMN_1360885, ILMN_1364722, ILMN_1353935, ILMN_1362127, ILMN_1354764, ILMN_1370544, ILMN_1370927, ILMN_1374754, ILMN_1368589, ILMN_1351833, ILMN_1362251, ILMN_1376582, ILMN_1373005, ILMN_1352131, ILMN_1362680, ILMN_1371046, ILMN_2040250, ILMN_1351410, ILMN_1353924, ILMN_1355043, ILMN_1371004, ILMN_1369787, ILMN_1351123, ILMN_1358584, ILMN_1352889, ILMN_1374441	91	1540	9364	1.87093	0.168195	0.0449956	1.16691
GOTERM_CC_FAT	GO:0030529~ribonucleoprotein complex	12	8.10811	0.00132938	ILMN_1362206, ILMN_1370001, ILMN_1362251, ILMN_1360885, ILMN_1371004, ILMN_1370927, ILMN_1362088, ILMN_1369787, ILMN_1371046, ILMN_1358584, ILMN_1374441, ILMN_1351833	91	394	9364	3.13404	0.229512	0.05081	1.6481
GOTERM_BP_FAT	GO:0006412~translation	10	6.75676	0.00164566	ILMN_1362206, ILMN_1370001, ILMN_1362251, ILMN_1360885, ILMN_1371004, ILMN_1370927, ILMN_1371046, ILMN_1366282, ILMN_1374441, ILMN_1351833	90	321	10405	3.60159	0.806102	0.559662	2.56737
GOTERM_MF_FAT	GO:0005198~structural molecule activity	12	8.10811	0.00221677	ILMN_1362206, ILMN_1370001, ILMN_1353924, ILMN_1362251, ILMN_1360885, ILMN_1370544, ILMN_1376582, ILMN_1371004, ILMN_1370927, ILMN_1371046, ILMN_1374441, ILMN_1351833	93	447	10195	2.94292	0.430891	0.245607	2.84882
GOTERM_CC_FAT	GO:0044445~cytosolic part	6	4.05405	0.0028147	ILMN_1362206, ILMN_1362251, ILMN_1360885, ILMN_1371004, ILMN_1351410, ILMN_1351833	91	101	9364	6.11294	0.424467	0.0879647	3.45995
SP_PIR_KEYWORDS	protein biosynthesis	7	4.72973	0.00336124	ILMN_1362206, ILMN_1370001, ILMN_1362251, ILMN_1360885, ILMN_1371004, ILMN_1370927, ILMN_1351833	87	136	7989	4.72642	0.420412	0.103348	3.99224
GOTERM_CC_FAT	GO:0015934~large ribosomal subunit	3	2.02703	0.0333848	ILMN_1362206, ILMN_1370001, ILMN_1362251	91	30	9364	10.2901	0.998713	0.425695	34.5694
GOTERM_CC_FAT	GO:0022627~cytosolic small ribosomal subunit	3	2.02703	0.0489616	ILMN_1360885, ILMN_1371004, ILMN_1351833	91	37	9364	8.34333	0.999947	0.504809	46.5879
GOTERM_CC_FAT	GO:0015935~small ribosomal subunit	3	2.02703	0.0666338	ILMN_1360885, ILMN_1371004, ILMN_1351833	91	44	9364	7.01598	0.999999	0.570327	57.7452
Annotation Cluster 2	Enrichment Score: 1.6776959890935685
Category	Term	Count	%	PValue	Genes	List Total	Pop Hits	Pop Total	Fold Enrichment	Bonferroni	Benjamini	FDR
GOTERM_BP_FAT	GO:0031349~positive regulation of defense response	5	3.37838	0.00191172	ILMN_1353991, ILMN_1357215, ILMN_1355610, ILMN_1352864, ILMN_1360773	90	62	10405	9.32348	0.851311	0.470223	2.97661
GOTERM_BP_FAT	GO:0002703~regulation of leukocyte mediated immunity	5	3.37838	0.0031413	ILMN_1351794, ILMN_1357215, ILMN_1352864, ILMN_1361495, ILMN_1360773	90	71	10405	8.14163	0.956442	0.360882	4.84703
GOTERM_BP_FAT	GO:0045089~positive regulation of innate immune response	4	2.7027	0.00324881	ILMN_1353991, ILMN_1357215, ILMN_1352864, ILMN_1360773	90	35	10405	13.2127	0.960878	0.333113	5.00895
GOTERM_BP_FAT	GO:0045088~regulation of innate immune response	4	2.7027	0.00704304	ILMN_1353991, ILMN_1357215, ILMN_1352864, ILMN_1360773	90	46	10405	10.0531	0.999124	0.472692	10.5611
GOTERM_BP_FAT	GO:0045954~positive regulation of natural killer cell mediated cytotoxicity	3	2.02703	0.00803079	ILMN_1357215, ILMN_1352864, ILMN_1360773	90	16	10405	21.6771	0.999675	0.487906	11.9558
GOTERM_BP_FAT	GO:0002717~positive regulation of natural killer cell mediated immunity	3	2.02703	0.00803079	ILMN_1357215, ILMN_1352864, ILMN_1360773	90	16	10405	21.6771	0.999675	0.487906	11.9558
GOTERM_BP_FAT	GO:0002697~regulation of immune effector process	5	3.37838	0.012415	ILMN_1351794, ILMN_1357215, ILMN_1352864, ILMN_1361495, ILMN_1360773	90	105	10405	5.50529	0.999996	0.588838	17.904
GOTERM_BP_FAT	GO:0042269~regulation of natural killer cell mediated cytotoxicity	3	2.02703	0.012437	ILMN_1357215, ILMN_1352864, ILMN_1360773	90	20	10405	17.3417	0.999996	0.564383	17.9328
GOTERM_BP_FAT	GO:0002715~regulation of natural killer cell mediated immunity	3	2.02703	0.012437	ILMN_1357215, ILMN_1352864, ILMN_1360773	90	20	10405	17.3417	0.999996	0.564383	17.9328
GOTERM_BP_FAT	GO:0002706~regulation of lymphocyte mediated immunity	4	2.7027	0.0159137	ILMN_1357215, ILMN_1352864, ILMN_1361495, ILMN_1360773	90	62	10405	7.45878	1	0.588374	22.3784
GOTERM_BP_FAT	GO:0001912~positive regulation of leukocyte mediated cytotoxicity	3	2.02703	0.0176717	ILMN_1357215, ILMN_1352864, ILMN_1360773	90	24	10405	14.4514	1	0.607278	24.5395
GOTERM_BP_FAT	GO:0031343~positive regulation of cell killing	3	2.02703	0.0236753	ILMN_1357215, ILMN_1352864, ILMN_1360773	90	28	10405	12.3869	1	0.696754	31.5022
GOTERM_BP_FAT	GO:0001910~regulation of leukocyte mediated cytotoxicity	3	2.02703	0.0252896	ILMN_1357215, ILMN_1352864, ILMN_1360773	90	29	10405	11.9598	1	0.703254	33.269
GOTERM_BP_FAT	GO:0031341~regulation of cell killing	3	2.02703	0.0321748	ILMN_1357215, ILMN_1352864, ILMN_1360773	90	33	10405	10.5101	1	0.742622	40.3363
GOTERM_BP_FAT	GO:0002705~positive regulation of leukocyte mediated immunity	3	2.02703	0.0457461	ILMN_1357215, ILMN_1352864, ILMN_1360773	90	40	10405	8.67083	1	0.799755	52.2624
GOTERM_BP_FAT	GO:0002708~positive regulation of lymphocyte mediated immunity	3	2.02703	0.0457461	ILMN_1357215, ILMN_1352864, ILMN_1360773	90	40	10405	8.67083	1	0.799755	52.2624
GOTERM_BP_FAT	GO:0002699~positive regulation of immune effector process	3	2.02703	0.0680435	ILMN_1357215, ILMN_1352864, ILMN_1360773	90	50	10405	6.93667	1	0.849975	67.137
GOTERM_BP_FAT	GO:0050778~positive regulation of immune response	4	2.7027	0.103571	ILMN_1353991, ILMN_1357215, ILMN_1352864, ILMN_1360773	90	132	10405	3.50337	1	0.871869	82.2113
GOTERM_BP_FAT	GO:0002684~positive regulation of immune system process	5	3.37838	0.11362	ILMN_1353991, ILMN_1357215, ILMN_1352864, ILMN_1361495, ILMN_1360773	90	216	10405	2.67618	1	0.878458	85.1122
GOTERM_BP_FAT	GO:0048584~positive regulation of response to stimulus	5	3.37838	0.116462	ILMN_1353991, ILMN_1357215, ILMN_1355610, ILMN_1352864, ILMN_1360773	90	218	10405	2.65163	1	0.876346	85.8483
GOTERM_BP_FAT	GO:0051240~positive regulation of multicellular organismal process	4	2.7027	0.326058	ILMN_1357215, ILMN_1355610, ILMN_1348927, ILMN_1360773	90	235	10405	1.96785	1	0.97879	99.8034
Annotation Cluster 3	Enrichment Score: 1.5534440588598508
Category	Term	Count	%	PValue	Genes	List Total	Pop Hits	Pop Total	Fold Enrichment	Bonferroni	Benjamini	FDR
GOTERM_MF_FAT	GO:0042802~identical protein binding	13	8.78378	0.00292016	ILMN_1373322, ILMN_1373348, ILMN_1373005, ILMN_1353122, ILMN_1365192, ILMN_1363078, ILMN_1376748, ILMN_1353924, ILMN_1365916, ILMN_1350480, ILMN_1358538, ILMN_1358584, ILMN_1360190	93	533	10195	2.67375	0.524223	0.21933	3.73699
GOTERM_MF_FAT	GO:0042803~protein homodimerization activity	7	4.72973	0.0495858	ILMN_1353924, ILMN_1365916, ILMN_1350480, ILMN_1358538, ILMN_1365192, ILMN_1376748, ILMN_1360190	93	294	10195	2.61009	0.999998	0.924495	48.4355
GOTERM_MF_FAT	GO:0046983~protein dimerization activity	8	5.40541	0.150974	ILMN_1353924, ILMN_1365916, ILMN_1357215, ILMN_1350480, ILMN_1358538, ILMN_1365192, ILMN_1376748, ILMN_1360190	93	488	10195	1.79711	1	0.997365	88.1339

## Sheet: Group 5
Annotation Cluster 1	Enrichment Score: 4.169455107459945
Category	Term	Count	%	PValue	Genes	List Total	Pop Hits	Pop Total	Fold Enrichment	Bonferroni	Benjamini	FDR
SMART	SM00407:IGc1	8	6.50407	1.60462e-07	ILMN_1352269, ILMN_1376530, ILMN_1349776, ILMN_1367473, ILMN_1376917, ILMN_1376270, ILMN_1376669, ILMN_1371292, ILMN_1369276	40	50	4494	17.976	6.73939e-06	6.73939e-06	0.000148507
GOTERM_BP_FAT	GO:0048002~antigen processing and presentation of peptide antigen	7	5.69106	2.69182e-07	ILMN_1352269, ILMN_1376530, ILMN_1349776, ILMN_1367473, ILMN_1376270, ILMN_1376669, ILMN_1371292, ILMN_1349995	83	35	10405	25.0723	0.000298748	0.000298748	0.000430955
KEGG_PATHWAY	rno04612:Antigen processing and presentation	9	7.31707	2.73163e-07	ILMN_1352269, ILMN_1376530, ILMN_1349776, ILMN_1367473, ILMN_1376917, ILMN_1376270, ILMN_1376669, ILMN_1371292, ILMN_1349995, ILMN_1351117	48	73	5013	12.8759	2.2126e-05	2.2126e-05	0.000291119
INTERPRO	IPR003597:Immunoglobulin C1-set	8	6.50407	5.12178e-07	ILMN_1352269, ILMN_1376530, ILMN_1349776, ILMN_1367473, ILMN_1376917, ILMN_1376270, ILMN_1376669, ILMN_1371292, ILMN_1369276	90	50	9008	16.0142	0.00011933	0.00011933	0.00065799
INTERPRO	IPR003006:Immunoglobulin/major histocompatibility complex, conserved site	8	6.50407	5.88935e-07	ILMN_1352269, ILMN_1376530, ILMN_1349776, ILMN_1367473, ILMN_1376917, ILMN_1376270, ILMN_1376669, ILMN_1371292, ILMN_1369276	90	51	9008	15.7002	0.000137213	6.86086e-05	0.000756599
GOTERM_BP_FAT	GO:0019882~antigen processing and presentation	8	6.50407	9.58259e-07	ILMN_1352269, ILMN_1376530, ILMN_1349776, ILMN_1367473, ILMN_1376917, ILMN_1376270, ILMN_1376669, ILMN_1371292, ILMN_1349995	83	68	10405	14.7484	0.0010631	0.000531693	0.00153414
KEGG_PATHWAY	rno05332:Graft-versus-host disease	7	5.69106	2.6388e-06	ILMN_1352269, ILMN_1376530, ILMN_1349776, ILMN_1367473, ILMN_1376917, ILMN_1376270, ILMN_1376669, ILMN_1358370	48	44	5013	16.6151	0.00021372	0.000106866	0.00281222
KEGG_PATHWAY	rno04940:Type I diabetes mellitus	7	5.69106	8.99745e-06	ILMN_1352269, ILMN_1376530, ILMN_1349776, ILMN_1367473, ILMN_1376917, ILMN_1376270, ILMN_1376669, ILMN_1358370	48	54	5013	13.5382	0.000728531	0.000242903	0.00958846
GOTERM_BP_FAT	GO:0002474~antigen processing and presentation of peptide antigen via MHC class I	5	4.06504	1.577e-05	ILMN_1352269, ILMN_1376530, ILMN_1349776, ILMN_1367473, ILMN_1376270, ILMN_1371292	83	20	10405	31.3404	0.0173526	0.00581797	0.0252445
GOTERM_CC_FAT	GO:0042611~MHC protein complex	6	4.87805	1.62537e-05	ILMN_1352269, ILMN_1376530, ILMN_1349776, ILMN_1367473, ILMN_1376917, ILMN_1376270, ILMN_1376669	79	39	9364	18.2356	0.00352088	0.00352088	0.0206423
GOTERM_BP_FAT	GO:0006955~immune response	13	10.5691	2.61886e-05	ILMN_1349776, ILMN_1360103, ILMN_1365869, ILMN_1350851, ILMN_1352269, ILMN_1376530, ILMN_1348834, ILMN_1357580, ILMN_1367473, ILMN_1376917, ILMN_1376669, ILMN_1376270, ILMN_1349995, ILMN_1358370	83	365	10405	4.46493	0.0286512	0.00724108	0.0419192
KEGG_PATHWAY	rno05416:Viral myocarditis	7	5.69106	6.52166e-05	ILMN_1352269, ILMN_1376530, ILMN_1349776, ILMN_1367473, ILMN_1366766, ILMN_1376917, ILMN_1376270, ILMN_1376669	48	76	5013	9.61924	0.00526879	0.00131981	0.0694816
KEGG_PATHWAY	rno05330:Allograft rejection	6	4.87805	6.65799e-05	ILMN_1352269, ILMN_1376530, ILMN_1349776, ILMN_1367473, ILMN_1376917, ILMN_1376270, ILMN_1376669	48	47	5013	13.3324	0.00537863	0.00107805	0.0709336
GOTERM_CC_FAT	GO:0042612~MHC class I protein complex	5	4.06504	0.000118167	ILMN_1352269, ILMN_1376530, ILMN_1349776, ILMN_1367473, ILMN_1376917, ILMN_1376270	79	31	9364	19.118	0.0253177	0.01274	0.149983
KEGG_PATHWAY	rno05320:Autoimmune thyroid disease	6	4.87805	0.000130702	ILMN_1352269, ILMN_1376530, ILMN_1349776, ILMN_1367473, ILMN_1376917, ILMN_1376270, ILMN_1376669	48	54	5013	11.6042	0.0105317	0.00176304	0.139206
INTERPRO	IPR010579:MHC class I, alpha chain, C-terminal	4	3.25203	0.000145276	ILMN_1352269, ILMN_1376530, ILMN_1349776, ILMN_1367473, ILMN_1376270	90	11	9008	36.396	0.0332853	0.0112205	0.186475
KEGG_PATHWAY	rno04514:Cell adhesion molecules (CAMs)	8	6.50407	0.000146154	ILMN_1352269, ILMN_1376530, ILMN_1349776, ILMN_1367473, ILMN_1366766, ILMN_1376917, ILMN_1376270, ILMN_1376669, ILMN_1364472	48	126	5013	6.63095	0.0117695	0.00168991	0.155651
INTERPRO	IPR001039:MHC class I, alpha chain, alpha1 and alpha2	5	4.06504	0.000152084	ILMN_1352269, ILMN_1376530, ILMN_1349776, ILMN_1367473, ILMN_1376917, ILMN_1376270	90	28	9008	17.873	0.0348177	0.00882044	0.195206
INTERPRO	IPR011161:MHC class I-like antigen recognition	5	4.06504	0.000259172	ILMN_1352269, ILMN_1376530, ILMN_1349776, ILMN_1367473, ILMN_1376917, ILMN_1376270	90	32	9008	15.6389	0.0586074	0.0120063	0.332446
SP_PIR_KEYWORDS	mhc i	4	3.25203	0.000290334	ILMN_1352269, ILMN_1376530, ILMN_1349776, ILMN_1367473, ILMN_1376270	78	14	7989	29.2637	0.0495464	0.0495464	0.355355
SP_PIR_KEYWORDS	immune response	6	4.87805	0.00111643	ILMN_1352269, ILMN_1376530, ILMN_1349776, ILMN_1357580, ILMN_1367473, ILMN_1376270, ILMN_1349995	78	82	7989	7.49437	0.177563	0.0931171	1.36012
INTERPRO	IPR007110:Immunoglobulin-like	9	7.31707	0.00218271	ILMN_1352269, ILMN_1376530, ILMN_1349776, ILMN_1367473, ILMN_1376917, ILMN_1376270, ILMN_1376669, ILMN_1371292, ILMN_1369276, ILMN_1364472	90	235	9008	3.83319	0.39898	0.0813541	2.76814
GOTERM_CC_FAT	GO:0044459~plasma membrane part	19	15.4472	0.0085882	ILMN_1364468, ILMN_1349776, ILMN_1360103, ILMN_1376659, ILMN_1366191, ILMN_1373709, ILMN_1376651, ILMN_1364472, ILMN_1367558, ILMN_1352269, ILMN_1355042, ILMN_1376530, ILMN_1373876, ILMN_1348834, ILMN_1367473, ILMN_1366766, ILMN_1376917, ILMN_1376270, ILMN_1376669, ILMN_1370214	79	1200	9364	1.87675	0.846136	0.464147	10.3765
GOTERM_BP_FAT	GO:0002478~antigen processing and presentation of exogenous peptide antigen	3	2.43902	0.00961789	ILMN_1376669, ILMN_1371292, ILMN_1349995	83	19	10405	19.7939	0.999978	0.535249	14.335
INTERPRO	IPR013783:Immunoglobulin-like fold	8	6.50407	0.0111738	ILMN_1352269, ILMN_1376530, ILMN_1349776, ILMN_1367473, ILMN_1376917, ILMN_1376270, ILMN_1376669, ILMN_1371292, ILMN_1364472	90	248	9008	3.22867	0.927062	0.312038	13.4421
GOTERM_BP_FAT	GO:0019884~antigen processing and presentation of exogenous antigen	3	2.43902	0.015134	ILMN_1376669, ILMN_1371292, ILMN_1349995	83	24	10405	15.6702	1	0.609529	21.6626
KEGG_PATHWAY	rno04144:Endocytosis	5	4.06504	0.0881969	ILMN_1352269, ILMN_1376530, ILMN_1349776, ILMN_1367473, ILMN_1376917, ILMN_1376270	48	181	5013	2.88501	0.999435	0.564378	62.6189

## Sheet: Group 6
Annotation Cluster 1	Enrichment Score: 4.868517120159295
Category	Term	Count	%	PValue	Genes	List Total	Pop Hits	Pop Total	Fold Enrichment	Bonferroni	Benjamini	FDR
GOTERM_CC_FAT	GO:0030529~ribonucleoprotein complex	20	12.987	2.25596e-08	ILMN_1364625, ILMN_1361841, ILMN_1367235, ILMN_2039008, ILMN_2040221, ILMN_1358349, ILMN_1649868, ILMN_1351635, ILMN_1369279, ILMN_1366981, ILMN_1359524, ILMN_1374638, ILMN_1373050, ILMN_1369753, ILMN_1368053, ILMN_1351542, ILMN_1349982, ILMN_1372517, ILMN_1367009, ILMN_1649846, ILMN_1351016, ILMN_1650223	100	394	9364	4.7533	4.62471e-06	4.62471e-06	2.83904e-05
KEGG_PATHWAY	rno03010:Ribosome	10	6.49351	1.41001e-07	ILMN_1364625, ILMN_1374638, ILMN_1361841, ILMN_1367235, ILMN_1368053, ILMN_1351542, ILMN_1649868, ILMN_1369279, ILMN_1367009, ILMN_1649846, ILMN_1351016	55	81	5013	11.2525	1.0998e-05	1.0998e-05	0.000149148
SP_PIR_KEYWORDS	ribonucleoprotein	12	7.79221	1.47669e-07	ILMN_1364625, ILMN_1367235, ILMN_2039008, ILMN_1361841, ILMN_1649868, ILMN_1369279, ILMN_1359524, ILMN_1374638, ILMN_1373050, ILMN_1351542, ILMN_1649846, ILMN_1367009, ILMN_1351016, ILMN_1650223	82	141	7989	8.29165	2.48081e-05	2.48081e-05	0.000179794
GOTERM_CC_FAT	GO:0005840~ribosome	15	9.74026	1.78624e-07	ILMN_1364625, ILMN_1361841, ILMN_1367235, ILMN_2040221, ILMN_1358349, ILMN_1649868, ILMN_1369279, ILMN_1366981, ILMN_1374638, ILMN_1369753, ILMN_1368053, ILMN_1351542, ILMN_1372517, ILMN_1367009, ILMN_1649846, ILMN_1351016	100	238	9364	5.90168	3.66172e-05	1.83087e-05	0.000224791
SP_PIR_KEYWORDS	ribosome	9	5.84416	6.89581e-07	ILMN_1364625, ILMN_1374638, ILMN_1361841, ILMN_1367235, ILMN_1351542, ILMN_1649868, ILMN_1369279, ILMN_1367009, ILMN_1649846, ILMN_1351016	82	74	7989	11.8492	0.000115843	5.79232e-05	0.000839594
GOTERM_MF_FAT	GO:0005198~structural molecule activity	17	11.039	1.314e-06	ILMN_1364625, ILMN_1361841, ILMN_1367235, ILMN_2040221, ILMN_1358349, ILMN_1366570, ILMN_1649868, ILMN_1369279, ILMN_1375856, ILMN_2039866, ILMN_1369753, ILMN_1368053, ILMN_1364250, ILMN_1351542, ILMN_1367009, ILMN_1649846, ILMN_1351016, ILMN_1353156	90	447	10195	4.3081	0.000333699	0.000333699	0.00171125
GOTERM_MF_FAT	GO:0003735~structural constituent of ribosome	12	7.79221	2.04334e-06	ILMN_1364625, ILMN_1367235, ILMN_1361841, ILMN_2040221, ILMN_1358349, ILMN_1649868, ILMN_1369279, ILMN_1369753, ILMN_1368053, ILMN_1351542, ILMN_1649846, ILMN_1367009, ILMN_1351016	90	211	10195	6.44234	0.000518875	0.000259471	0.00266109
SP_PIR_KEYWORDS	ribosomal protein	10	6.49351	2.45298e-06	ILMN_1364625, ILMN_1374638, ILMN_1361841, ILMN_1367235, ILMN_1368053, ILMN_1351542, ILMN_1649868, ILMN_1369279, ILMN_1367009, ILMN_1649846, ILMN_1351016	82	117	7989	8.32708	0.000412017	0.000137358	0.00298658
GOTERM_CC_FAT	GO:0043232~intracellular non-membrane-bounded organelle	36	23.3766	3.49722e-06	ILMN_1364625, ILMN_1373346, ILMN_1361841, ILMN_2039008, ILMN_1367235, ILMN_2040221, ILMN_1649868, ILMN_1369279, ILMN_1362964, ILMN_1375856, ILMN_1359524, ILMN_1359854, ILMN_1369753, ILMN_1351542, ILMN_1354512, ILMN_1372517, ILMN_1370776, ILMN_1650223, ILMN_1366265, ILMN_1358271, ILMN_1358349, ILMN_1366570, ILMN_1357198, ILMN_1366981, ILMN_1375215, ILMN_1374638, ILMN_1373050, ILMN_1376915, ILMN_13…	100	1540	9364	2.18899	0.000716674	0.000238948	0.00440103
GOTERM_CC_FAT	GO:0043228~non-membrane-bounded organelle	36	23.3766	3.49722e-06	ILMN_1364625, ILMN_1373346, ILMN_1361841, ILMN_2039008, ILMN_1367235, ILMN_2040221, ILMN_1649868, ILMN_1369279, ILMN_1362964, ILMN_1375856, ILMN_1359524, ILMN_1359854, ILMN_1369753, ILMN_1351542, ILMN_1354512, ILMN_1372517, ILMN_1370776, ILMN_1650223, ILMN_1366265, ILMN_1358271, ILMN_1358349, ILMN_1366570, ILMN_1357198, ILMN_1366981, ILMN_1375215, ILMN_1374638, ILMN_1373050, ILMN_1376915, ILMN_13…	100	1540	9364	2.18899	0.000716674	0.000238948	0.00440103
GOTERM_BP_FAT	GO:0042254~ribosome biogenesis	7	4.54545	4.46914e-05	ILMN_1374638, ILMN_1361841, ILMN_2039008, ILMN_1351542, ILMN_1367009, ILMN_1649846, ILMN_1351016, ILMN_1359524, ILMN_1650223	90	76	10405	10.6484	0.0446909	0.0446909	0.0707923
SP_PIR_KEYWORDS	protein biosynthesis	9	5.84416	6.49048e-05	ILMN_1364625, ILMN_1374638, ILMN_1361841, ILMN_1367235, ILMN_1351542, ILMN_1649868, ILMN_1369279, ILMN_1367009, ILMN_1649846, ILMN_1351016	82	136	7989	6.44736	0.0108451	0.00272238	0.0789959
GOTERM_BP_FAT	GO:0006364~rRNA processing	6	3.8961	7.04443e-05	ILMN_1361841, ILMN_2039008, ILMN_1351542, ILMN_1367009, ILMN_1649846, ILMN_1351016, ILMN_1359524, ILMN_1650223	90	51	10405	13.6013	0.0695315	0.035392	0.111564
GOTERM_BP_FAT	GO:0006396~RNA processing	12	7.79221	7.51902e-05	ILMN_2039008, ILMN_1361841, ILMN_1649868, ILMN_1351635, ILMN_1365843, ILMN_1359524, ILMN_1373050, ILMN_1376915, ILMN_1351542, ILMN_1349982, ILMN_1649846, ILMN_1367009, ILMN_1351016, ILMN_1650223	90	316	10405	4.3903	0.0740383	0.0253149	0.119076
GOTERM_BP_FAT	GO:0006414~translational elongation	7	4.54545	8.40761e-05	ILMN_1364625, ILMN_1361841, ILMN_1367235, ILMN_1351542, ILMN_1649868, ILMN_1367009, ILMN_1649846, ILMN_1351016	90	85	10405	9.52092	0.0824182	0.0212738	0.13314
GOTERM_BP_FAT	GO:0016072~rRNA metabolic process	6	3.8961	8.49087e-05	ILMN_1361841, ILMN_2039008, ILMN_1351542, ILMN_1367009, ILMN_1649846, ILMN_1351016, ILMN_1359524, ILMN_1650223	90	53	10405	13.0881	0.0831994	0.017223	0.134457
GOTERM_BP_FAT	GO:0006412~translation	12	7.79221	8.65429e-05	ILMN_1364625, ILMN_1367235, ILMN_1361841, ILMN_2040221, ILMN_1358349, ILMN_1649868, ILMN_1369279, ILMN_1369753, ILMN_1368053, ILMN_1351542, ILMN_1649846, ILMN_1367009, ILMN_1351016	90	321	10405	4.32191	0.084731	0.0146479	0.137044
GOTERM_BP_FAT	GO:0022613~ribonucleoprotein complex biogenesis	7	4.54545	0.000461726	ILMN_1374638, ILMN_1361841, ILMN_2039008, ILMN_1351542, ILMN_1367009, ILMN_1649846, ILMN_1351016, ILMN_1359524, ILMN_1650223	90	116	10405	6.97653	0.37653	0.0652663	0.729126
SP_PIR_KEYWORDS	acetylation	24	15.5844	0.00131659	ILMN_1364625, ILMN_1367235, ILMN_1361841, ILMN_1649868, ILMN_1370284, ILMN_1373706, ILMN_1650323, ILMN_1369279, ILMN_1359854, ILMN_1353270, ILMN_1355549, ILMN_1358855, ILMN_1351542, ILMN_1366265, ILMN_1351635, ILMN_1374332, ILMN_1365843, ILMN_1374638, ILMN_1373050, ILMN_1364250, ILMN_1351907, ILMN_1649846, ILMN_1367009, ILMN_1351016, ILMN_1376320	82	1194	7989	1.95833	0.19855	0.0362167	1.59127
GOTERM_BP_FAT	GO:0034470~ncRNA processing	6	3.8961	0.00210324	ILMN_1361841, ILMN_2039008, ILMN_1351542, ILMN_1367009, ILMN_1649846, ILMN_1351016, ILMN_1359524, ILMN_1650223	90	106	10405	6.54403	0.883967	0.212837	3.28117
GOTERM_BP_FAT	GO:0034660~ncRNA metabolic process	6	3.8961	0.0102002	ILMN_1361841, ILMN_2039008, ILMN_1351542, ILMN_1367009, ILMN_1649846, ILMN_1351016, ILMN_1359524, ILMN_1650223	90	154	10405	4.50433	0.999972	0.527242	14.9948
Annotation Cluster 2	Enrichment Score: 2.9842362966175755
Category	Term	Count	%	PValue	Genes	List Total	Pop Hits	Pop Total	Fold Enrichment	Bonferroni	Benjamini	FDR
GOTERM_CC_FAT	GO:0005840~ribosome	15	9.74026	1.78624e-07	ILMN_1364625, ILMN_1361841, ILMN_1367235, ILMN_2040221, ILMN_1358349, ILMN_1649868, ILMN_1369279, ILMN_1366981, ILMN_1374638, ILMN_1369753, ILMN_1368053, ILMN_1351542, ILMN_1372517, ILMN_1367009, ILMN_1649846, ILMN_1351016	100	238	9364	5.90168	3.66172e-05	1.83087e-05	0.000224791
GOTERM_BP_FAT	GO:0006414~translational elongation	7	4.54545	8.40761e-05	ILMN_1364625, ILMN_1361841, ILMN_1367235, ILMN_1351542, ILMN_1649868, ILMN_1367009, ILMN_1649846, ILMN_1351016	90	85	10405	9.52092	0.0824182	0.0212738	0.13314
GOTERM_CC_FAT	GO:0022626~cytosolic ribosome	6	3.8961	0.000157413	ILMN_1361841, ILMN_1649868, ILMN_1372517, ILMN_1367009, ILMN_1366981, ILMN_1649846, ILMN_1351016	100	49	9364	11.4661	0.0317571	0.0080356	0.197918
GOTERM_CC_FAT	GO:0044445~cytosolic part	7	4.54545	0.00067646	ILMN_1361841, ILMN_1355549, ILMN_1649868, ILMN_1372517, ILMN_1367009, ILMN_1366981, ILMN_1649846, ILMN_1351016	100	101	9364	6.4899	0.129529	0.022855	0.847972
GOTERM_CC_FAT	GO:0033279~ribosomal subunit	6	3.8961	0.00101529	ILMN_1361841, ILMN_1649868, ILMN_1372517, ILMN_1367009, ILMN_1366981, ILMN_1649846, ILMN_1351016	100	73	9364	7.69644	0.187989	0.0256943	1.27022
GOTERM_CC_FAT	GO:0022625~cytosolic large ribosomal subunit	3	1.94805	0.00471175	ILMN_1361841, ILMN_1649868, ILMN_1372517	100	10	9364	28.092	0.620231	0.0842551	5.7704
GOTERM_CC_FAT	GO:0015934~large ribosomal subunit	3	1.94805	0.0397287	ILMN_1361841, ILMN_1649868, ILMN_1372517	100	30	9364	9.364	0.999754	0.386673	39.9608
GOTERM_CC_FAT	GO:0022627~cytosolic small ribosomal subunit	3	1.94805	0.0580162	ILMN_1367009, ILMN_1366981, ILMN_1649846, ILMN_1351016	100	37	9364	7.59243	0.999995	0.475262	52.8647
GOTERM_CC_FAT	GO:0015935~small ribosomal subunit	3	1.94805	0.0786233	ILMN_1367009, ILMN_1366981, ILMN_1649846, ILMN_1351016	100	44	9364	6.38455	1	0.568002	64.3175
Annotation Cluster 3	Enrichment Score: 2.3882341658017885
Category	Term	Count	%	PValue	Genes	List Total	Pop Hits	Pop Total	Fold Enrichment	Bonferroni	Benjamini	FDR
GOTERM_CC_FAT	GO:0005730~nucleolus	11	7.14286	0.00029722	ILMN_1366265, ILMN_2039008, ILMN_1375215, ILMN_1359524, ILMN_1359854, ILMN_1373050, ILMN_1376915, ILMN_1351907, ILMN_1372517, ILMN_1649846, ILMN_1367009, ILMN_1351016, ILMN_1650223	100	250	9364	4.12016	0.0591194	0.0121138	0.373397
GOTERM_CC_FAT	GO:0031981~nuclear lumen	20	12.987	0.00105553	ILMN_1366265, ILMN_2039008, ILMN_1360241, ILMN_1351635, ILMN_1365843, ILMN_1357198, ILMN_1375215, ILMN_1356787, ILMN_1362759, ILMN_1359524, ILMN_1359854, ILMN_1349057, ILMN_1373050, ILMN_1376915, ILMN_1351907, ILMN_1372517, ILMN_1362835, ILMN_1375496, ILMN_1367009, ILMN_1649846, ILMN_1351016, ILMN_1650223	100	836	9364	2.24019	0.194665	0.0237683	1.32025
GOTERM_CC_FAT	GO:0070013~intracellular organelle lumen	21	13.6364	0.00715725	ILMN_1366265, ILMN_2039008, ILMN_1360241, ILMN_1351635, ILMN_1365843, ILMN_1357198, ILMN_1375215, ILMN_1356787, ILMN_1362759, ILMN_1359524, ILMN_1359854, ILMN_1349057, ILMN_1373050, ILMN_1376915, ILMN_1351907, ILMN_1372517, ILMN_1362835, ILMN_1375496, ILMN_1367009, ILMN_1649846, ILMN_1351016, ILMN_1650223, ILMN_1353055	100	1064	9364	1.84816	0.770651	0.107091	8.64299
GOTERM_CC_FAT	GO:0043233~organelle lumen	21	13.6364	0.0104299	ILMN_1366265, ILMN_2039008, ILMN_1360241, ILMN_1351635, ILMN_1365843, ILMN_1357198, ILMN_1375215, ILMN_1356787, ILMN_1362759, ILMN_1359524, ILMN_1359854, ILMN_1349057, ILMN_1373050, ILMN_1376915, ILMN_1351907, ILMN_1372517, ILMN_1362835, ILMN_1375496, ILMN_1367009, ILMN_1649846, ILMN_1351016, ILMN_1650223, ILMN_1353055	100	1102	9364	1.78443	0.883442	0.142322	12.3612
GOTERM_CC_FAT	GO:0005654~nucleoplasm	14	9.09091	0.0141085	ILMN_1366265, ILMN_1360241, ILMN_1351635, ILMN_1365843, ILMN_1357198, ILMN_1375215, ILMN_1356787, ILMN_1362759, ILMN_1359854, ILMN_1349057, ILMN_1373050, ILMN_1351907, ILMN_1375496, ILMN_1362835	100	625	9364	2.09754	0.945679	0.176498	16.3739
GOTERM_CC_FAT	GO:0031974~membrane-enclosed lumen	21	13.6364	0.0141755	ILMN_1366265, ILMN_2039008, ILMN_1360241, ILMN_1351635, ILMN_1365843, ILMN_1357198, ILMN_1375215, ILMN_1356787, ILMN_1362759, ILMN_1359524, ILMN_1359854, ILMN_1349057, ILMN_1373050, ILMN_1376915, ILMN_1351907, ILMN_1372517, ILMN_1362835, ILMN_1375496, ILMN_1367009, ILMN_1649846, ILMN_1351016, ILMN_1650223, ILMN_1353055	100	1135	9364	1.73255	0.946431	0.167168	16.4454
Annotation Cluster 4	Enrichment Score: 1.6957505924242258
Category	Term	Count	%	PValue	Genes	List Total	Pop Hits	Pop Total	Fold Enrichment	Bonferroni	Benjamini	FDR
GOTERM_BP_FAT	GO:0007049~cell cycle	11	7.14286	0.00303464	ILMN_1353270, ILMN_1366265, ILMN_1349057, ILMN_1373990, ILMN_1370284, ILMN_1354512, ILMN_1369049, ILMN_1375215, ILMN_1362964, ILMN_1376320, ILMN_1371515	90	420	10405	3.02791	0.955361	0.267224	4.70172
SP_PIR_KEYWORDS	cell cycle	7	4.54545	0.00641583	ILMN_1366265, ILMN_1349057, ILMN_1373990, ILMN_1369049, ILMN_1375215, ILMN_1362964, ILMN_1371515	82	165	7989	4.13326	0.660856	0.12643	7.53752
GOTERM_BP_FAT	GO:0022402~cell cycle process	9	5.84416	0.00701769	ILMN_1353270, ILMN_1349057, ILMN_1373990, ILMN_1370284, ILMN_1354512, ILMN_1369049, ILMN_1375215, ILMN_1362964, ILMN_1376320	90	329	10405	3.16261	0.999257	0.48053	10.559
GOTERM_BP_FAT	GO:0000278~mitotic cell cycle	7	4.54545	0.0089194	ILMN_1353270, ILMN_1349057, ILMN_1373990, ILMN_1370284, ILMN_1369049, ILMN_1362964, ILMN_1376320	90	209	10405	3.87214	0.999895	0.50591	13.235
GOTERM_BP_FAT	GO:0000279~M phase	6	3.8961	0.0110265	ILMN_1349057, ILMN_1373990, ILMN_1354512, ILMN_1369049, ILMN_1375215, ILMN_1362964	90	157	10405	4.41826	0.999988	0.530546	16.1123
SP_PIR_KEYWORDS	mitosis	4	2.5974	0.0198435	ILMN_1349057, ILMN_1373990, ILMN_1369049, ILMN_1362964	82	57	7989	6.83697	0.965515	0.285893	21.6538
GOTERM_BP_FAT	GO:0051301~cell division	5	3.24675	0.0264067	ILMN_1356835, ILMN_1349057, ILMN_1373990, ILMN_1369049, ILMN_1362964	90	132	10405	4.37921	1	0.763286	34.561
GOTERM_BP_FAT	GO:0022403~cell cycle phase	6	3.8961	0.0356653	ILMN_1349057, ILMN_1373990, ILMN_1354512, ILMN_1369049, ILMN_1375215, ILMN_1362964	90	213	10405	3.25665	1	0.801171	43.7553
GOTERM_BP_FAT	GO:0000280~nuclear division	4	2.5974	0.0440674	ILMN_1349057, ILMN_1373990, ILMN_1369049, ILMN_1362964	90	92	10405	5.02657	1	0.841845	51.0379
GOTERM_BP_FAT	GO:0007067~mitosis	4	2.5974	0.0440674	ILMN_1349057, ILMN_1373990, ILMN_1369049, ILMN_1362964	90	92	10405	5.02657	1	0.841845	51.0379
GOTERM_BP_FAT	GO:0000087~M phase of mitotic cell cycle	4	2.5974	0.0489472	ILMN_1349057, ILMN_1373990, ILMN_1369049, ILMN_1362964	90	96	10405	4.81713	1	0.840158	54.8517
GOTERM_BP_FAT	GO:0048285~organelle fission	4	2.5974	0.0514827	ILMN_1349057, ILMN_1373990, ILMN_1369049, ILMN_1362964	90	98	10405	4.71882	1	0.845028	56.7216
SP_PIR_KEYWORDS	cell division	4	2.5974	0.0734031	ILMN_1349057, ILMN_1373990, ILMN_1369049, ILMN_1362964	82	96	7989	4.05945	0.999997	0.62664	60.4742

## Sheet: Groups 1+3
Annotation Cluster 1	Enrichment Score: 4.552295806984086
Category	Term	Count	%	PValue	Genes	List Total	Pop Hits	Pop Total	Fold Enrichment	Bonferroni	Benjamini	FDR
GOTERM_CC_FAT	GO:0005739~mitochondrion	62	15.8163	2.96674e-10	ILMN_1368504, ILMN_1365855, ILMN_2040542, ILMN_1352105, ILMN_1370145, ILMN_1366549, ILMN_1376774, ILMN_1369531, ILMN_1358897, ILMN_1365946, ILMN_1356149, ILMN_1349855, ILMN_1363573, ILMN_1351683, ILMN_1650851, ILMN_1361128, ILMN_1368612, ILMN_1355192, ILMN_1355191, ILMN_1367263, ILMN_1349209, ILMN_1353579, ILMN_1365557, ILMN_1365599, ILMN_2039632, ILMN_1357407, ILMN_1349571, ILMN_1367312, ILMN_13…	232	1250	10776	2.30383	7.68387e-08	7.68387e-08	3.87552e-07
SP_PIR_KEYWORDS	mitochondrion	29	7.39796	3.249e-06	ILMN_1368504, ILMN_1348881, ILMN_2040542, ILMN_1370145, ILMN_1366549, ILMN_1358897, ILMN_1365331, ILMN_1353083, ILMN_1363573, ILMN_1650851, ILMN_1370971, ILMN_1354330, ILMN_1359299, ILMN_1650170, ILMN_1368612, ILMN_1355192, ILMN_1367263, ILMN_1376566, ILMN_1371533, ILMN_1365557, ILMN_2039632, ILMN_1375179, ILMN_1356277, ILMN_1369433, ILMN_1371003, ILMN_1350285, ILMN_1360794, ILMN_1363492, ILMN_13…	216	452	8979	2.66707	0.00090606	0.000453133	0.00429348
GOTERM_CC_FAT	GO:0031967~organelle envelope	30	7.65306	5.68753e-06	ILMN_1368504, ILMN_1361484, ILMN_2040542, ILMN_1372604, ILMN_1362923, ILMN_1366549, ILMN_1371709, ILMN_1358897, ILMN_1353083, ILMN_1349569, ILMN_1363573, ILMN_1650851, ILMN_1370971, ILMN_1354330, ILMN_1368612, ILMN_1650170, ILMN_1371550, ILMN_1355192, ILMN_1367263, ILMN_1358674, ILMN_1371533, ILMN_1365557, ILMN_1349912, ILMN_1364453, ILMN_1651025, ILMN_1357407, ILMN_1371003, ILMN_1360794, ILMN_13…	232	547	10776	2.54744	0.00147199	0.000294572	0.0074295
GOTERM_CC_FAT	GO:0031975~envelope	30	7.65306	6.58801e-06	ILMN_1368504, ILMN_1361484, ILMN_2040542, ILMN_1372604, ILMN_1362923, ILMN_1366549, ILMN_1371709, ILMN_1358897, ILMN_1353083, ILMN_1349569, ILMN_1363573, ILMN_1650851, ILMN_1370971, ILMN_1354330, ILMN_1368612, ILMN_1650170, ILMN_1371550, ILMN_1355192, ILMN_1367263, ILMN_1358674, ILMN_1371533, ILMN_1365557, ILMN_1349912, ILMN_1364453, ILMN_1651025, ILMN_1357407, ILMN_1371003, ILMN_1360794, ILMN_13…	232	551	10776	2.52894	0.00170484	0.000284343	0.00860572
GOTERM_CC_FAT	GO:0044429~mitochondrial part	28	7.14286	1.50282e-05	ILMN_1368504, ILMN_1361484, ILMN_2040542, ILMN_1366549, ILMN_1356684, ILMN_1358897, ILMN_1353083, ILMN_1363573, ILMN_1650851, ILMN_1370971, ILMN_1354330, ILMN_1650170, ILMN_1368612, ILMN_1355192, ILMN_1367263, ILMN_1376566, ILMN_1371533, ILMN_1365557, ILMN_1651025, ILMN_2039632, ILMN_1357407, ILMN_1375179, ILMN_1356277, ILMN_1371003, ILMN_1353642, ILMN_1360794, ILMN_1363492, ILMN_1356584	232	515	10776	2.52534	0.00388476	0.000555892	0.0196299
GOTERM_CC_FAT	GO:0005740~mitochondrial envelope	21	5.35714	0.000245774	ILMN_1368504, ILMN_1355192, ILMN_1367263, ILMN_1371533, ILMN_1361484, ILMN_2040542, ILMN_1365557, ILMN_1366549, ILMN_1651025, ILMN_1357407, ILMN_1358897, ILMN_1353083, ILMN_1371003, ILMN_1360794, ILMN_1363573, ILMN_1650851, ILMN_1370971, ILMN_1354330, ILMN_1363492, ILMN_1650170, ILMN_1368612	232	387	10776	2.52045	0.0616791	0.00577086	0.320584
GOTERM_CC_FAT	GO:0031090~organelle membrane	37	9.43878	0.000436225	ILMN_1368504, ILMN_1361484, ILMN_2040542, ILMN_1350093, ILMN_1362923, ILMN_1351282, ILMN_1354296, ILMN_1651057, ILMN_1366994, ILMN_1366549, ILMN_1358897, ILMN_1353083, ILMN_1350474, ILMN_1363573, ILMN_1370971, ILMN_1354330, ILMN_1650170, ILMN_1376836, ILMN_1371550, ILMN_1355192, ILMN_1376760, ILMN_1367263, ILMN_1371533, ILMN_1530410, ILMN_1365557, ILMN_1371874, ILMN_1348794, ILMN_1651025, ILMN_13…	232	941	10776	1.82634	0.106856	0.00803943	0.568353
GOTERM_CC_FAT	GO:0031966~mitochondrial membrane	19	4.84694	0.00077544	ILMN_1368504, ILMN_1355192, ILMN_1367263, ILMN_1371533, ILMN_1361484, ILMN_2040542, ILMN_1365557, ILMN_1366549, ILMN_1651025, ILMN_1357407, ILMN_1358897, ILMN_1353083, ILMN_1371003, ILMN_1360794, ILMN_1363573, ILMN_1370971, ILMN_1354330, ILMN_1363492, ILMN_1650170	232	362	10776	2.43789	0.18202	0.0133051	1.00825
GOTERM_CC_FAT	GO:0019866~organelle inner membrane	16	4.08163	0.00209465	ILMN_1355192, ILMN_1371550, ILMN_1367263, ILMN_1371533, ILMN_1361484, ILMN_2040542, ILMN_1365557, ILMN_1366549, ILMN_1651025, ILMN_1358897, ILMN_1353083, ILMN_1371003, ILMN_1363573, ILMN_1370971, ILMN_1363492, ILMN_1650170	232	301	10776	2.46901	0.419047	0.0281788	2.70199
GOTERM_CC_FAT	GO:0005743~mitochondrial inner membrane	15	3.82653	0.00317337	ILMN_1355192, ILMN_1367263, ILMN_1371533, ILMN_1361484, ILMN_2040542, ILMN_1365557, ILMN_1366549, ILMN_1651025, ILMN_1358897, ILMN_1353083, ILMN_1371003, ILMN_1363573, ILMN_1370971, ILMN_1363492, ILMN_1650170	232	283	10776	2.46192	0.56098	0.0403249	4.06702
Annotation Cluster 2	Enrichment Score: 4.455263266251633
Category	Term	Count	%	PValue	Genes	List Total	Pop Hits	Pop Total	Fold Enrichment	Bonferroni	Benjamini	FDR
GOTERM_CC_FAT	GO:0000267~cell fraction	46	11.7347	4.44729e-07	ILMN_1368504, ILMN_1374725, ILMN_1349991, ILMN_1376592, ILMN_1351282, ILMN_1351186, ILMN_1363130, ILMN_1355213, ILMN_1348787, ILMN_1367115, ILMN_1363458, ILMN_1364151, ILMN_1366994, ILMN_1365946, ILMN_1349760, ILMN_1363573, ILMN_1370971, ILMN_1368616, ILMN_1359299, ILMN_1354330, ILMN_1369074, ILMN_1353729, ILMN_1650401, ILMN_1350755, ILMN_1368612, ILMN_1363697, ILMN_1371993, ILMN_1376760, ILMN_13…	232	967	10776	2.20954	0.000115178	5.75908e-05	0.000580958
GOTERM_CC_FAT	GO:0005792~microsome	20	5.10204	3.48142e-06	ILMN_1368504, ILMN_1371993, ILMN_1349991, ILMN_1358674, ILMN_1376592, ILMN_1351282, ILMN_1363130, ILMN_1351186, ILMN_1355213, ILMN_1348787, ILMN_1367115, ILMN_1364151, ILMN_1348794, ILMN_1363573, ILMN_1370971, ILMN_1368616, ILMN_1350755, ILMN_1650401, ILMN_1353729, ILMN_1368612	232	262	10776	3.54567	0.000901284	0.000300518	0.00454776
GOTERM_CC_FAT	GO:0042598~vesicular fraction	20	5.10204	5.35801e-06	ILMN_1368504, ILMN_1371993, ILMN_1349991, ILMN_1358674, ILMN_1376592, ILMN_1351282, ILMN_1363130, ILMN_1351186, ILMN_1355213, ILMN_1348787, ILMN_1367115, ILMN_1364151, ILMN_1348794, ILMN_1363573, ILMN_1370971, ILMN_1368616, ILMN_1350755, ILMN_1650401, ILMN_1353729, ILMN_1368612	232	270	10776	3.44061	0.00138677	0.000346872	0.00699906
SP_PIR_KEYWORDS	microsome	11	2.80612	8.59958e-05	ILMN_1368504, ILMN_1371993, ILMN_1349991, ILMN_1351186, ILMN_1363130, ILMN_1370971, ILMN_1367115, ILMN_1348787, ILMN_1650401, ILMN_1364151, ILMN_1348794	216	95	8979	4.8133	0.0237083	0.00796605	0.113584
SP_PIR_KEYWORDS	endoplasmic reticulum	24	6.12245	0.000125458	ILMN_1368504, ILMN_1371993, ILMN_1349991, ILMN_1350093, ILMN_1365557, ILMN_1351282, ILMN_1363130, ILMN_1351186, ILMN_1348787, ILMN_1367115, ILMN_1370883, ILMN_1364151, ILMN_1348794, ILMN_1374623, ILMN_1367197, ILMN_1362936, ILMN_1363573, ILMN_1370971, ILMN_1368616, ILMN_1351370, ILMN_1359299, ILMN_1350755, ILMN_1650401, ILMN_1359468	216	411	8979	2.42741	0.0343995	0.00871309	0.165667
GOTERM_CC_FAT	GO:0005783~endoplasmic reticulum	33	8.41837	0.000238137	ILMN_1368504, ILMN_1349991, ILMN_1350093, ILMN_1351282, ILMN_1354296, ILMN_1359951, ILMN_1363130, ILMN_1351186, ILMN_1367115, ILMN_1348787, ILMN_1364151, ILMN_1370883, ILMN_1366255, ILMN_1362936, ILMN_1363573, ILMN_1368616, ILMN_1370971, ILMN_1359299, ILMN_1351370, ILMN_1650401, ILMN_1350755, ILMN_1363697, ILMN_1371993, ILMN_1530410, ILMN_1365557, ILMN_1349912, ILMN_1371874, ILMN_1348794, ILMN_13…	232	773	10776	1.98291	0.0598208	0.0061495	0.310637
GOTERM_CC_FAT	GO:0005624~membrane fraction	31	7.90816	0.00030885	ILMN_1368504, ILMN_1349991, ILMN_1376592, ILMN_1351282, ILMN_1363130, ILMN_1351186, ILMN_1355213, ILMN_1367115, ILMN_1363458, ILMN_1348787, ILMN_1364151, ILMN_1366994, ILMN_1363573, ILMN_1368616, ILMN_1370971, ILMN_1359299, ILMN_1350755, ILMN_1650401, ILMN_1353729, ILMN_1368612, ILMN_1371993, ILMN_1376760, ILMN_1356523, ILMN_1358674, ILMN_1352018, ILMN_1349912, ILMN_1371874, ILMN_1348794, ILMN_13…	232	716	10776	2.01103	0.0768878	0.00664487	0.402707
GOTERM_CC_FAT	GO:0005626~insoluble fraction	32	8.16327	0.000346327	ILMN_1368504, ILMN_1374725, ILMN_1349991, ILMN_1376592, ILMN_1351282, ILMN_1363130, ILMN_1351186, ILMN_1355213, ILMN_1367115, ILMN_1363458, ILMN_1348787, ILMN_1364151, ILMN_1366994, ILMN_1363573, ILMN_1368616, ILMN_1370971, ILMN_1359299, ILMN_1350755, ILMN_1650401, ILMN_1353729, ILMN_1368612, ILMN_1371993, ILMN_1376760, ILMN_1356523, ILMN_1358674, ILMN_1352018, ILMN_1349912, ILMN_1371874, ILMN_13…	232	755	10776	1.96867	0.0858077	0.00687734	0.451471
Annotation Cluster 3	Enrichment Score: 3.087669006299921
Category	Term	Count	%	PValue	Genes	List Total	Pop Hits	Pop Total	Fold Enrichment	Bonferroni	Benjamini	FDR
KEGG_PATHWAY	rno00500:Starch and sucrose metabolism	9	2.29592	1.05263e-06	ILMN_1356447, ILMN_1349760, ILMN_1363130, ILMN_1367115, ILMN_1348787, ILMN_1366231, ILMN_1349615, ILMN_1363697, ILMN_1350431	125	37	5590	10.8778	0.000121046	0.000121046	0.00119903
KEGG_PATHWAY	rno00982:Drug metabolism	11	2.80612	3.36055e-06	ILMN_1371993, ILMN_1349991, ILMN_1371533, ILMN_1376848, ILMN_1363130, ILMN_1370971, ILMN_1354330, ILMN_1367115, ILMN_1348787, ILMN_1366231, ILMN_1350431	125	72	5590	6.83222	0.000386389	0.000193213	0.00382787
KEGG_PATHWAY	rno00053:Ascorbate and aldarate metabolism	6	1.53061	2.47598e-05	ILMN_1376566, ILMN_1363130, ILMN_1367115, ILMN_1348787, ILMN_1366231, ILMN_1350431	125	17	5590	15.7835	0.00284336	0.000948687	0.0281998
KEGG_PATHWAY	rno00860:Porphyrin and chlorophyll metabolism	7	1.78571	4.93236e-05	ILMN_1353365, ILMN_1363130, ILMN_1367115, ILMN_1348787, ILMN_1366231, ILMN_1376774, ILMN_1350431	125	31	5590	10.0981	0.0056563	0.00141708	0.0561692
KEGG_PATHWAY	rno00040:Pentose and glucuronate interconversions	5	1.27551	0.000260529	ILMN_1363130, ILMN_1367115, ILMN_1348787, ILMN_1366231, ILMN_1350431	125	15	5590	14.9067	0.0295202	0.00498167	0.296362
KEGG_PATHWAY	rno00830:Retinol metabolism	8	2.04082	0.000292094	ILMN_1367475, ILMN_1376848, ILMN_1363130, ILMN_1367115, ILMN_1348787, ILMN_1650401, ILMN_1366231, ILMN_1350431	125	59	5590	6.06373	0.0330377	0.00478789	0.332215
KEGG_PATHWAY	rno00980:Metabolism of xenobiotics by cytochrome P450	8	2.04082	0.000324663	ILMN_1376848, ILMN_1351186, ILMN_1363130, ILMN_1370971, ILMN_1367115, ILMN_1348787, ILMN_1366231, ILMN_1350431	125	60	5590	5.96267	0.0366536	0.0046569	0.369194
KEGG_PATHWAY	rno00140:Steroid hormone biosynthesis	6	1.53061	0.00242836	ILMN_1363130, ILMN_1367115, ILMN_1348787, ILMN_1364151, ILMN_1366231, ILMN_1350431	125	43	5590	6.24	0.243915	0.0305892	2.73147
KEGG_PATHWAY	rno00983:Drug metabolism	6	1.53061	0.0026918	ILMN_1355025, ILMN_1363130, ILMN_1367115, ILMN_1348787, ILMN_1366231, ILMN_1350431	125	44	5590	6.09818	0.266534	0.0305219	3.02365
INTERPRO	IPR002213:UDP-glucuronosyl/UDP-glucosyltransferase	3	0.765306	0.0145144	ILMN_1363130, ILMN_1367115, ILMN_1348787	246	8	10240	15.6098	0.999522	0.921831	19.0935
PIR_SUPERFAMILY	PIRSF005678:glucuronosyltransferase	3	0.765306	0.018806	ILMN_1363130, ILMN_1367115, ILMN_1348787	121	8	4368	13.5372	0.932517	0.932517	20.1134
GOTERM_MF_FAT	GO:0015020~glucuronosyltransferase activity	3	0.765306	0.0278685	ILMN_1363130, ILMN_1367115, ILMN_1348787	245	13	11963	11.2681	1	0.719699	33.7291
SP_PIR_KEYWORDS	hexosyltransferase	3	0.765306	0.0679175	ILMN_1363130, ILMN_1367115, ILMN_1348787	216	18	8979	6.92824	1	0.607193	60.5236
SP_PIR_KEYWORDS	glycosyltransferase	6	1.53061	0.164356	ILMN_1349760, ILMN_1363130, ILMN_1651057, ILMN_1367115, ILMN_1348787, ILMN_1376836	216	121	8979	2.06129	1	0.822258	90.6781
Annotation Cluster 4	Enrichment Score: 2.941397968102837
Category	Term	Count	%	PValue	Genes	List Total	Pop Hits	Pop Total	Fold Enrichment	Bonferroni	Benjamini	FDR
SP_PIR_KEYWORDS	mitochondrion outer membrane	8	2.04082	0.000149533	ILMN_1368504, ILMN_1371533, ILMN_1365557, ILMN_1360794, ILMN_1363573, ILMN_1370971, ILMN_1354330, ILMN_1363492	216	49	8979	6.78685	0.0408644	0.00830985	0.197428
GOTERM_CC_FAT	GO:0005740~mitochondrial envelope	21	5.35714	0.000245774	ILMN_1368504, ILMN_1355192, ILMN_1367263, ILMN_1371533, ILMN_1361484, ILMN_2040542, ILMN_1365557, ILMN_1366549, ILMN_1651025, ILMN_1357407, ILMN_1358897, ILMN_1353083, ILMN_1371003, ILMN_1360794, ILMN_1363573, ILMN_1650851, ILMN_1370971, ILMN_1354330, ILMN_1363492, ILMN_1650170, ILMN_1368612	232	387	10776	2.52045	0.0616791	0.00577086	0.320584
GOTERM_CC_FAT	GO:0031966~mitochondrial membrane	19	4.84694	0.00077544	ILMN_1368504, ILMN_1355192, ILMN_1367263, ILMN_1371533, ILMN_1361484, ILMN_2040542, ILMN_1365557, ILMN_1366549, ILMN_1651025, ILMN_1357407, ILMN_1358897, ILMN_1353083, ILMN_1371003, ILMN_1360794, ILMN_1363573, ILMN_1370971, ILMN_1354330, ILMN_1363492, ILMN_1650170	232	362	10776	2.43789	0.18202	0.0133051	1.00825
GOTERM_CC_FAT	GO:0031968~organelle outer membrane	9	2.29592	0.00110796	ILMN_1368504, ILMN_1371533, ILMN_1365557, ILMN_1360794, ILMN_1363573, ILMN_1364972, ILMN_1370971, ILMN_1354330, ILMN_1363492	232	97	10776	4.30963	0.249579	0.017785	1.43772
GOTERM_CC_FAT	GO:0019867~outer membrane	9	2.29592	0.00144025	ILMN_1368504, ILMN_1371533, ILMN_1365557, ILMN_1360794, ILMN_1363573, ILMN_1364972, ILMN_1370971, ILMN_1354330, ILMN_1363492	232	101	10776	4.13896	0.311536	0.0217191	1.86517
GOTERM_CC_FAT	GO:0005741~mitochondrial outer membrane	8	2.04082	0.0019795	ILMN_1368504, ILMN_1371533, ILMN_1365557, ILMN_1360794, ILMN_1363573, ILMN_1370971, ILMN_1354330, ILMN_1363492	232	83	10776	4.47694	0.401422	0.0281084	2.55521
UP_SEQ_FEATURE	topological domain:Mitochondrial intermembrane	4	1.02041	0.0285678	ILMN_1371533, ILMN_1360794, ILMN_1354330, ILMN_1363492	183	27	7317	5.9235	0.999999	0.999255	34.0996
Annotation Cluster 5	Enrichment Score: 2.8374733961119665
Category	Term	Count	%	PValue	Genes	List Total	Pop Hits	Pop Total	Fold Enrichment	Bonferroni	Benjamini	FDR
GOTERM_BP_FAT	GO:0046165~alcohol biosynthetic process	8	2.04082	2.04368e-05	ILMN_1367312, ILMN_1349760, ILMN_1351282, ILMN_1366773, ILMN_1369074, ILMN_1375100, ILMN_1353729, ILMN_1366549	237	44	12092	9.27656	0.0349948	0.0176532	0.0345674
GOTERM_BP_FAT	GO:0034637~cellular carbohydrate biosynthetic process	9	2.29592	3.6174e-05	ILMN_1367312, ILMN_1349760, ILMN_1366773, ILMN_1369074, ILMN_1375100, ILMN_1353729, ILMN_1349615, ILMN_1366549, ILMN_1363697	237	65	12092	7.06446	0.0611058	0.0207982	0.061178
GOTERM_BP_FAT	GO:0005996~monosaccharide metabolic process	16	4.08163	4.51033e-05	ILMN_1348881, ILMN_1355213, ILMN_1375100, ILMN_1364910, ILMN_1366549, ILMN_1349615, ILMN_2039632, ILMN_1357292, ILMN_1374581, ILMN_1367312, ILMN_1349760, ILMN_1366773, ILMN_1369074, ILMN_1353729, ILMN_1363697, ILMN_1356584	237	230	12092	3.54929	0.075606	0.0156004	0.076274
GOTERM_BP_FAT	GO:0046364~monosaccharide biosynthetic process	7	1.78571	5.23916e-05	ILMN_1367312, ILMN_1349760, ILMN_1366773, ILMN_1369074, ILMN_1375100, ILMN_1353729, ILMN_1366549	237	35	12092	10.2042	0.0872753	0.0151049	0.088594
GOTERM_BP_FAT	GO:0006006~glucose metabolic process	13	3.31633	0.00017289	ILMN_1348881, ILMN_1355213, ILMN_1375100, ILMN_1366549, ILMN_1349615, ILMN_2039632, ILMN_1357292, ILMN_1367312, ILMN_1349760, ILMN_1369074, ILMN_1353729, ILMN_1363697, ILMN_1356584	237	176	12092	3.7686	0.260198	0.0329314	0.292076
GOTERM_BP_FAT	GO:0019318~hexose metabolic process	14	3.57143	0.000174461	ILMN_1348881, ILMN_1355213, ILMN_1375100, ILMN_1366549, ILMN_1349615, ILMN_2039632, ILMN_1357292, ILMN_1367312, ILMN_1349760, ILMN_1366773, ILMN_1369074, ILMN_1353729, ILMN_1363697, ILMN_1356584	237	203	12092	3.5187	0.262222	0.0299535	0.294727
GOTERM_BP_FAT	GO:0006090~pyruvate metabolic process	7	1.78571	0.000196784	ILMN_1355191, ILMN_1367312, ILMN_1369074, ILMN_1375100, ILMN_1366549, ILMN_2039632, ILMN_1356584	237	44	12092	8.11699	0.290382	0.0307032	0.33238
GOTERM_CC_FAT	GO:0005625~soluble fraction	18	4.59184	0.000230535	ILMN_1367263, ILMN_1365557, ILMN_1355213, ILMN_1349615, ILMN_1365125, ILMN_1367475, ILMN_1365946, ILMN_1374581, ILMN_1368419, ILMN_1355025, ILMN_1367312, ILMN_1349760, ILMN_1366773, ILMN_1369074, ILMN_1354330, ILMN_1353729, ILMN_1368612, ILMN_1363697	232	298	10776	2.8056	0.0579674	0.00661308	0.300734
GOTERM_MF_FAT	GO:0016624~oxidoreductase activity, acting on the aldehyde or oxo group of donors, disulfide as acceptor	4	1.02041	0.000435095	ILMN_1348881, ILMN_1356277, ILMN_2039632, ILMN_1356584	245	8	11963	24.4143	0.209431	0.209431	0.631468
GOTERM_BP_FAT	GO:0044275~cellular carbohydrate catabolic process	8	2.04082	0.000494489	ILMN_1348881, ILMN_1349760, ILMN_1366773, ILMN_1369074, ILMN_1353729, ILMN_1363697, ILMN_2039632, ILMN_1356584	237	72	12092	5.66901	0.577728	0.0597214	0.833243
GOTERM_BP_FAT	GO:0016051~carbohydrate biosynthetic process	9	2.29592	0.000566089	ILMN_1367312, ILMN_1349760, ILMN_1366773, ILMN_1369074, ILMN_1375100, ILMN_1353729, ILMN_1349615, ILMN_1366549, ILMN_1363697	237	96	12092	4.78323	0.627297	0.0636802	0.953352
GOTERM_BP_FAT	GO:0016052~carbohydrate catabolic process	9	2.29592	0.000649804	ILMN_1348881, ILMN_1349760, ILMN_1349855, ILMN_1366773, ILMN_1369074, ILMN_1353729, ILMN_1363697, ILMN_2039632, ILMN_1356584	237	98	12092	4.68561	0.677927	0.0683621	1.09361
GOTERM_BP_FAT	GO:0019319~hexose biosynthetic process	5	1.27551	0.00174389	ILMN_1367312, ILMN_1366773, ILMN_1369074, ILMN_1375100, ILMN_1366549	237	27	12092	9.44835	0.952272	0.141108	2.90954
GOTERM_BP_FAT	GO:0046164~alcohol catabolic process	7	1.78571	0.00276833	ILMN_1348881, ILMN_1366773, ILMN_1354330, ILMN_1369074, ILMN_1353729, ILMN_2039632, ILMN_1356584	237	72	12092	4.96038	0.992029	0.175745	4.58141
GOTERM_BP_FAT	GO:0006094~gluconeogenesis	4	1.02041	0.00974279	ILMN_1367312, ILMN_1369074, ILMN_1375100, ILMN_1366549	237	23	12092	8.87323	1	0.403764	15.2638
SP_PIR_KEYWORDS	thiamine pyrophosphate	3	0.765306	0.0145297	ILMN_1348881, ILMN_2039632, ILMN_1356584	216	8	8979	15.5885	0.983152	0.252993	17.5864
GOTERM_BP_FAT	GO:0006091~generation of precursor metabolites and energy	11	2.80612	0.0184613	ILMN_1367263, ILMN_1365855, ILMN_1348881, ILMN_1349760, ILMN_1355213, ILMN_1369074, ILMN_1350755, ILMN_1349615, ILMN_1363697, ILMN_2039632, ILMN_1356584	237	238	12092	2.35812	1	0.530139	27.0378
GOTERM_BP_FAT	GO:0006007~glucose catabolic process	5	1.27551	0.0249481	ILMN_1348881, ILMN_1369074, ILMN_1353729, ILMN_2039632, ILMN_1356584	237	57	12092	4.47553	1	0.5929	34.7798
GOTERM_BP_FAT	GO:0046365~monosaccharide catabolic process	5	1.27551	0.027899	ILMN_1348881, ILMN_1369074, ILMN_1353729, ILMN_2039632, ILMN_1356584	237	59	12092	4.32382	1	0.612658	38.0397
GOTERM_BP_FAT	GO:0019320~hexose catabolic process	5	1.27551	0.027899	ILMN_1348881, ILMN_1369074, ILMN_1353729, ILMN_2039632, ILMN_1356584	237	59	12092	4.32382	1	0.612658	38.0397
KEGG_PATHWAY	rno00010:Glycolysis / Gluconeogenesis	6	1.53061	0.0380669	ILMN_1376566, ILMN_1367312, ILMN_1376848, ILMN_1369074, ILMN_2039632, ILMN_1356584	125	84	5590	3.19429	0.988474	0.219605	35.7303
SP_PIR_KEYWORDS	glycolysis	4	1.02041	0.0542096	ILMN_1348881, ILMN_1369074, ILMN_2039632, ILMN_1356584	216	36	8979	4.61883	1	0.540443	52.1228
GOTERM_BP_FAT	GO:0006096~glycolysis	4	1.02041	0.0572075	ILMN_1348881, ILMN_1369074, ILMN_2039632, ILMN_1356584	237	45	12092	4.53521	1	0.769346	63.0855
Annotation Cluster 6	Enrichment Score: 2.6942691449723575
Category	Term	Count	%	PValue	Genes	List Total	Pop Hits	Pop Total	Fold Enrichment	Bonferroni	Benjamini	FDR
GOTERM_BP_FAT	GO:0010033~response to organic substance	35	8.92857	0.000262371	ILMN_1368504, ILMN_1353876, ILMN_1356848, ILMN_1356539, ILMN_1359951, ILMN_1351186, ILMN_1376774, ILMN_1370716, ILMN_1365946, ILMN_1375526, ILMN_1357975, ILMN_1351404, ILMN_1363573, ILMN_1370971, ILMN_1357044, ILMN_1354802, ILMN_1371178, ILMN_1363697, ILMN_1371993, ILMN_1376760, ILMN_1349209, ILMN_1349912, ILMN_1350892, ILMN_1376422, ILMN_1358053, ILMN_1367475, ILMN_1372879, ILMN_1367312, ILMN_13…	237	928	12092	1.92429	0.367055	0.0373972	0.442928
GOTERM_BP_FAT	GO:0009719~response to endogenous stimulus	25	6.37755	0.000350121	ILMN_1353876, ILMN_1356848, ILMN_1356539, ILMN_1376774, ILMN_1370716, ILMN_1365946, ILMN_1375526, ILMN_1363573, ILMN_1370971, ILMN_1357044, ILMN_1354802, ILMN_1371178, ILMN_1363697, ILMN_1376760, ILMN_1349209, ILMN_1349912, ILMN_1376422, ILMN_1358053, ILMN_1367475, ILMN_1367312, ILMN_1375179, ILMN_1356277, ILMN_1362268, ILMN_1365894, ILMN_1366773, ILMN_1364972, ILMN_1370230	237	573	12092	2.22605	0.456849	0.0458662	0.590653
GOTERM_BP_FAT	GO:0009725~response to hormone stimulus	22	5.61224	0.00101902	ILMN_1353876, ILMN_1376760, ILMN_1349209, ILMN_1356848, ILMN_1356539, ILMN_1349912, ILMN_1376422, ILMN_1358053, ILMN_1367475, ILMN_1370716, ILMN_1365946, ILMN_1375526, ILMN_1367312, ILMN_1356277, ILMN_1365894, ILMN_1362268, ILMN_1366773, ILMN_1363573, ILMN_1364972, ILMN_1357044, ILMN_1354802, ILMN_1371178, ILMN_1370230, ILMN_1363697	237	510	12092	2.20091	0.830863	0.0992543	1.70996
GOTERM_BP_FAT	GO:0048545~response to steroid hormone stimulus	14	3.57143	0.00473046	ILMN_1353876, ILMN_1376760, ILMN_1356539, ILMN_1349912, ILMN_1376422, ILMN_1367475, ILMN_1370716, ILMN_1375526, ILMN_1367312, ILMN_1356277, ILMN_1365894, ILMN_1364972, ILMN_1354802, ILMN_1371178, ILMN_1370230, ILMN_1363697	237	291	12092	2.45462	0.999743	0.247979	7.70822
GOTERM_BP_FAT	GO:0051384~response to glucocorticoid stimulus	8	2.04082	0.0107947	ILMN_1353876, ILMN_1367312, ILMN_1356539, ILMN_1356277, ILMN_1365894, ILMN_1349912, ILMN_1354802, ILMN_1371178, ILMN_1363697, ILMN_1370230	237	124	12092	3.29168	1	0.426729	16.7737
GOTERM_BP_FAT	GO:0031960~response to corticosteroid stimulus	8	2.04082	0.0142875	ILMN_1353876, ILMN_1367312, ILMN_1356539, ILMN_1356277, ILMN_1365894, ILMN_1349912, ILMN_1354802, ILMN_1371178, ILMN_1363697, ILMN_1370230	237	131	12092	3.11579	1	0.474364	21.6078
Annotation Cluster 7	Enrichment Score: 2.637058919205712
Category	Term	Count	%	PValue	Genes	List Total	Pop Hits	Pop Total	Fold Enrichment	Bonferroni	Benjamini	FDR
SP_PIR_KEYWORDS	transit peptide	17	4.33673	0.000666871	ILMN_1355192, ILMN_1376566, ILMN_1367263, ILMN_1348881, ILMN_2040542, ILMN_1370145, ILMN_1366549, ILMN_2039632, ILMN_1358897, ILMN_1365331, ILMN_1356277, ILMN_1369433, ILMN_1350285, ILMN_1359299, ILMN_1363492, ILMN_1368612, ILMN_1356584	216	267	8979	2.64674	0.169825	0.0262381	0.877693
UP_SEQ_FEATURE	transit peptide:Mitochondrion	16	4.08163	0.00216267	ILMN_1355192, ILMN_1376566, ILMN_1367263, ILMN_1348881, ILMN_2040542, ILMN_1370145, ILMN_1366549, ILMN_2039632, ILMN_1358897, ILMN_1356277, ILMN_1369433, ILMN_1350285, ILMN_1359299, ILMN_1363492, ILMN_1368612, ILMN_1356584	183	262	7317	2.44175	0.659046	0.659046	3.06704
GOTERM_CC_FAT	GO:0005759~mitochondrial matrix	11	2.80612	0.00442962	ILMN_1355192, ILMN_1358897, ILMN_1367263, ILMN_1376566, ILMN_1356277, ILMN_1375179, ILMN_2040542, ILMN_1353642, ILMN_1356684, ILMN_2039632, ILMN_1356584	232	175	10776	2.91961	0.683306	0.0509223	5.63441
GOTERM_CC_FAT	GO:0031980~mitochondrial lumen	11	2.80612	0.00442962	ILMN_1355192, ILMN_1358897, ILMN_1367263, ILMN_1376566, ILMN_1356277, ILMN_1375179, ILMN_2040542, ILMN_1353642, ILMN_1356684, ILMN_2039632, ILMN_1356584	232	175	10776	2.91961	0.683306	0.0509223	5.63441
Annotation Cluster 8	Enrichment Score: 2.2348862640905787
Category	Term	Count	%	PValue	Genes	List Total	Pop Hits	Pop Total	Fold Enrichment	Bonferroni	Benjamini	FDR
GOTERM_BP_FAT	GO:0006631~fatty acid metabolic process	12	3.06122	0.00115618	ILMN_1368504, ILMN_1371993, ILMN_1356539, ILMN_1358053, ILMN_1357292, ILMN_1373584, ILMN_1360828, ILMN_1356149, ILMN_1369252, ILMN_1363573, ILMN_1363492, ILMN_1354802, ILMN_1370230, ILMN_1355867	237	188	12092	3.25667	0.866864	0.105975	1.93801
SP_PIR_KEYWORDS	fatty acid metabolism	6	1.53061	0.00463534	ILMN_1368504, ILMN_1373584, ILMN_1356149, ILMN_1369252, ILMN_1363573, ILMN_1355867	216	46	8979	5.4221	0.726449	0.134138	5.95518
GOTERM_MF_FAT	GO:0004091~carboxylesterase activity	7	1.78571	0.00818522	ILMN_1373584, ILMN_1356149, ILMN_1369252, ILMN_1349912, ILMN_1366977, ILMN_1348794, ILMN_1355867	245	86	11963	3.97442	0.988183	0.389291	11.2757
SP_PIR_KEYWORDS	lipid metabolism	7	1.78571	0.026201	ILMN_1368504, ILMN_1353876, ILMN_1373584, ILMN_1356149, ILMN_1369252, ILMN_1363573, ILMN_1355867	216	95	8979	3.06301	0.999393	0.353213	29.5921
Annotation Cluster 9	Enrichment Score: 2.228310097210535
Category	Term	Count	%	PValue	Genes	List Total	Pop Hits	Pop Total	Fold Enrichment	Bonferroni	Benjamini	FDR
KEGG_PATHWAY	rno00620:Pyruvate metabolism	7	1.78571	0.000189029	ILMN_1365946, ILMN_1373584, ILMN_1376566, ILMN_1367312, ILMN_1361128, ILMN_2039632, ILMN_1356584	125	39	5590	8.02667	0.0215058	0.00433864	0.215108
GOTERM_BP_FAT	GO:0006090~pyruvate metabolic process	7	1.78571	0.000196784	ILMN_1355191, ILMN_1367312, ILMN_1369074, ILMN_1375100, ILMN_1366549, ILMN_2039632, ILMN_1356584	237	44	12092	8.11699	0.290382	0.0307032	0.33238
KEGG_PATHWAY	rno00650:Butanoate metabolism	4	1.02041	0.0358361	ILMN_1376566, ILMN_1361128, ILMN_2039632, ILMN_1356584	125	33	5590	5.42061	0.984957	0.218759	34.0119
KEGG_PATHWAY	rno00010:Glycolysis / Gluconeogenesis	6	1.53061	0.0380669	ILMN_1376566, ILMN_1367312, ILMN_1376848, ILMN_1369074, ILMN_2039632, ILMN_1356584	125	84	5590	3.19429	0.988474	0.219605	35.7303
KEGG_PATHWAY	rno00020:Citrate cycle (TCA cycle)	3	0.765306	0.142253	ILMN_1367312, ILMN_2039632, ILMN_1356584	125	30	5590	4.472	1	0.479814	82.5857
Annotation Cluster 10	Enrichment Score: 2.207431642936037
Category	Term	Count	%	PValue	Genes	List Total	Pop Hits	Pop Total	Fold Enrichment	Bonferroni	Benjamini	FDR
GOTERM_BP_FAT	GO:0007584~response to nutrient	12	3.06122	0.00239232	ILMN_1368504, ILMN_1356539, ILMN_1349912, ILMN_1371674, ILMN_1371709, ILMN_1367475, ILMN_1650897, ILMN_1356277, ILMN_1365894, ILMN_1363573, ILMN_1354802, ILMN_1363697, ILMN_1370230, ILMN_1365436	237	206	12092	2.9721	0.984622	0.172846	3.97095
GOTERM_BP_FAT	GO:0009991~response to extracellular stimulus	15	3.82653	0.00243359	ILMN_1368504, ILMN_1367263, ILMN_1356539, ILMN_1349912, ILMN_1371674, ILMN_1371709, ILMN_1367475, ILMN_1650897, ILMN_1356277, ILMN_1365894, ILMN_1363573, ILMN_1366773, ILMN_1354802, ILMN_1371178, ILMN_1370230, ILMN_1363697, ILMN_1365436	237	302	12092	2.53416	0.985692	0.168603	4.03813
GOTERM_BP_FAT	GO:0031667~response to nutrient levels	14	3.57143	0.00361904	ILMN_1368504, ILMN_1367263, ILMN_1356539, ILMN_1349912, ILMN_1371674, ILMN_1371709, ILMN_1367475, ILMN_1650897, ILMN_1356277, ILMN_1365894, ILMN_1363573, ILMN_1366773, ILMN_1354802, ILMN_1370230, ILMN_1363697, ILMN_1365436	237	282	12092	2.53296	0.998199	0.202038	5.94914
GOTERM_BP_FAT	GO:0033273~response to vitamin	6	1.53061	0.0702447	ILMN_1367475, ILMN_1650897, ILMN_1356539, ILMN_1365894, ILMN_1349912, ILMN_1354802, ILMN_1370230, ILMN_1371674	237	113	12092	2.70908	1	0.795434	70.833
Annotation Cluster 11	Enrichment Score: 2.031283146657135
Category	Term	Count	%	PValue	Genes	List Total	Pop Hits	Pop Total	Fold Enrichment	Bonferroni	Benjamini	FDR
GOTERM_CC_FAT	GO:0005777~peroxisome	10	2.55102	0.000117204	ILMN_1368504, ILMN_1376801, ILMN_1376549, ILMN_1365331, ILMN_1350474, ILMN_1371003, ILMN_1363573, ILMN_1370971, ILMN_1375302, ILMN_1651025, ILMN_1355867	232	89	10776	5.21891	0.0299015	0.00378752	0.152998
GOTERM_CC_FAT	GO:0042579~microbody	10	2.55102	0.000117204	ILMN_1368504, ILMN_1376801, ILMN_1376549, ILMN_1365331, ILMN_1350474, ILMN_1371003, ILMN_1363573, ILMN_1370971, ILMN_1375302, ILMN_1651025, ILMN_1355867	232	89	10776	5.21891	0.0299015	0.00378752	0.152998
GOTERM_CC_FAT	GO:0044438~microbody part	4	1.02041	0.0571221	ILMN_1350474, ILMN_1370971, ILMN_1651025, ILMN_1355867	232	41	10776	4.53154	1	0.456301	53.6226
GOTERM_CC_FAT	GO:0044439~peroxisomal part	4	1.02041	0.0571221	ILMN_1350474, ILMN_1370971, ILMN_1651025, ILMN_1355867	232	41	10776	4.53154	1	0.456301	53.6226
GOTERM_CC_FAT	GO:0031903~microbody membrane	3	0.765306	0.120338	ILMN_1350474, ILMN_1370971, ILMN_1651025	232	28	10776	4.9766	1	0.634437	81.268
GOTERM_CC_FAT	GO:0005778~peroxisomal membrane	3	0.765306	0.120338	ILMN_1350474, ILMN_1370971, ILMN_1651025	232	28	10776	4.9766	1	0.634437	81.268
Annotation Cluster 12	Enrichment Score: 2.0083634336133955
Category	Term	Count	%	PValue	Genes	List Total	Pop Hits	Pop Total	Fold Enrichment	Bonferroni	Benjamini	FDR
GOTERM_MF_FAT	GO:0008028~monocarboxylic acid transmembrane transporter activity	5	1.27551	0.000768876	ILMN_1355191, ILMN_1376760, ILMN_1364470, ILMN_1362567, ILMN_1366625	245	21	11963	11.6259	0.339892	0.129294	1.11338
GOTERM_BP_FAT	GO:0015718~monocarboxylic acid transport	5	1.27551	0.0196354	ILMN_1376760, ILMN_1363573, ILMN_1364470, ILMN_1362567, ILMN_1366625	237	53	12092	4.81331	1	0.53611	28.5002
GOTERM_BP_FAT	GO:0046942~carboxylic acid transport	8	2.04082	0.0243628	ILMN_1357015, ILMN_1376760, ILMN_1353083, ILMN_1363573, ILMN_1364470, ILMN_1362567, ILMN_1366625, ILMN_1358568	237	146	12092	2.79568	1	0.59165	34.1144
GOTERM_BP_FAT	GO:0015849~organic acid transport	8	2.04082	0.0251724	ILMN_1357015, ILMN_1376760, ILMN_1353083, ILMN_1363573, ILMN_1364470, ILMN_1362567, ILMN_1366625, ILMN_1358568	237	147	12092	2.77666	1	0.588827	35.0331
Annotation Cluster 13	Enrichment Score: 1.8647104564146695
Category	Term	Count	%	PValue	Genes	List Total	Pop Hits	Pop Total	Fold Enrichment	Bonferroni	Benjamini	FDR
GOTERM_BP_FAT	GO:0008202~steroid metabolic process	13	3.31633	0.00011136	ILMN_1353876, ILMN_1365557, ILMN_1354296, ILMN_1351282, ILMN_1364151, ILMN_1358053, ILMN_1350892, ILMN_1357292, ILMN_1361792, ILMN_1349288, ILMN_1362261, ILMN_1359468, ILMN_1355867	237	168	12092	3.94806	0.176434	0.023972	0.188222
SP_PIR_KEYWORDS	Cholesterol biosynthesis	5	1.27551	0.000463939	ILMN_1357292, ILMN_1365557, ILMN_1351282, ILMN_1362261, ILMN_1359468	216	16	8979	12.9905	0.121438	0.021347	0.611364
SP_PIR_KEYWORDS	sterol biosynthesis	5	1.27551	0.00114559	ILMN_1357292, ILMN_1365557, ILMN_1351282, ILMN_1362261, ILMN_1359468	216	20	8979	10.3924	0.273707	0.0391868	1.50335
GOTERM_BP_FAT	GO:0006695~cholesterol biosynthetic process	5	1.27551	0.00129597	ILMN_1357292, ILMN_1365557, ILMN_1351282, ILMN_1362261, ILMN_1359468	237	25	12092	10.2042	0.895685	0.112161	2.16993
GOTERM_BP_FAT	GO:0016126~sterol biosynthetic process	5	1.27551	0.00260141	ILMN_1357292, ILMN_1365557, ILMN_1351282, ILMN_1362261, ILMN_1359468	237	30	12092	8.50352	0.989328	0.172357	4.31086
GOTERM_BP_FAT	GO:0006694~steroid biosynthetic process	7	1.78571	0.00317837	ILMN_1357292, ILMN_1365557, ILMN_1351282, ILMN_1349288, ILMN_1362261, ILMN_1364151, ILMN_1359468	237	74	12092	4.82632	0.996108	0.192177	5.24298
GOTERM_BP_FAT	GO:0008610~lipid biosynthetic process	14	3.57143	0.00351032	ILMN_1368504, ILMN_1356539, ILMN_1365557, ILMN_1351282, ILMN_1364151, ILMN_1357292, ILMN_1367475, ILMN_1369252, ILMN_1363573, ILMN_1349288, ILMN_1362261, ILMN_1363492, ILMN_1354802, ILMN_1370230, ILMN_1650170, ILMN_1359468	237	281	12092	2.54198	0.997822	0.203087	5.77538
SP_PIR_KEYWORDS	Steroid biosynthesis	5	1.27551	0.00844392	ILMN_1357292, ILMN_1365557, ILMN_1351282, ILMN_1362261, ILMN_1359468	216	34	8979	6.11315	0.906131	0.166389	10.601
GOTERM_CC_FAT	GO:0012505~endomembrane system	24	6.12245	0.0101461	ILMN_1372604, ILMN_1350093, ILMN_1362923, ILMN_1354296, ILMN_1351282, ILMN_1358890, ILMN_1651057, ILMN_1366994, ILMN_1371709, ILMN_1349569, ILMN_1376836, ILMN_1371550, ILMN_1376760, ILMN_1358674, ILMN_1365557, ILMN_1530410, ILMN_1349912, ILMN_1364453, ILMN_1371874, ILMN_1348794, ILMN_1376966, ILMN_1364926, ILMN_1362261, ILMN_1364972, ILMN_1359468	232	639	10776	1.74454	0.928728	0.108489	12.4725
GOTERM_BP_FAT	GO:0008203~cholesterol metabolic process	6	1.53061	0.0131613	ILMN_1357292, ILMN_1365557, ILMN_1351282, ILMN_1362261, ILMN_1359468, ILMN_1358053	237	72	12092	4.25176	1	0.464266	20.0787
GOTERM_BP_FAT	GO:0016125~sterol metabolic process	6	1.53061	0.0180898	ILMN_1357292, ILMN_1365557, ILMN_1351282, ILMN_1362261, ILMN_1359468, ILMN_1358053	237	78	12092	3.9247	1	0.53121	26.5692
GOTERM_CC_FAT	GO:0044432~endoplasmic reticulum part	11	2.80612	0.0565703	ILMN_1365557, ILMN_1350093, ILMN_1530410, ILMN_1351282, ILMN_1354296, ILMN_1362261, ILMN_1368616, ILMN_1349912, ILMN_1371874, ILMN_1348794, ILMN_1359468	232	262	10776	1.95012	1	0.466574	53.2668
SP_PIR_KEYWORDS	lipid synthesis	5	1.27551	0.0730745	ILMN_1357292, ILMN_1365557, ILMN_1351282, ILMN_1362261, ILMN_1359468	216	66	8979	3.1492	1	0.617996	63.3144
GOTERM_CC_FAT	GO:0005789~endoplasmic reticulum membrane	9	2.29592	0.0807841	ILMN_1365557, ILMN_1350093, ILMN_1530410, ILMN_1351282, ILMN_1354296, ILMN_1362261, ILMN_1371874, ILMN_1348794, ILMN_1359468	232	209	10776	2.00016	1	0.528718	66.7252
GOTERM_CC_FAT	GO:0042175~nuclear envelope-endoplasmic reticulum network	9	2.29592	0.105025	ILMN_1365557, ILMN_1350093, ILMN_1530410, ILMN_1351282, ILMN_1354296, ILMN_1362261, ILMN_1371874, ILMN_1348794, ILMN_1359468	232	222	10776	1.88304	1	0.59265	76.5311
GOTERM_BP_FAT	GO:0051346~negative regulation of hydrolase activity	3	0.765306	0.247963	ILMN_1360466, ILMN_1359468, ILMN_1358053	237	49	12092	3.12374	1	0.952511	99.194
GOTERM_BP_FAT	GO:0044092~negative regulation of molecular function	5	1.27551	0.821896	ILMN_1351282, ILMN_1360466, ILMN_1356684, ILMN_1359468, ILMN_1358053	237	290	12092	0.879674	1	0.999786	100
GOTERM_BP_FAT	GO:0043086~negative regulation of catalytic activity	4	1.02041	0.839238	ILMN_1351282, ILMN_1360466, ILMN_1359468, ILMN_1358053	237	234	12092	0.872156	1	0.999853	100
Annotation Cluster 14	Enrichment Score: 1.686734462205484
Category	Term	Count	%	PValue	Genes	List Total	Pop Hits	Pop Total	Fold Enrichment	Bonferroni	Benjamini	FDR
KEGG_PATHWAY	rno00330:Arginine and proline metabolism	6	1.53061	0.00607118	ILMN_1355192, ILMN_1358897, ILMN_1368419, ILMN_1376566, ILMN_1371533, ILMN_1354330	125	53	5590	5.06264	0.50357	0.0616806	6.70153
KEGG_PATHWAY	rno00380:Tryptophan metabolism	5	1.27551	0.0146056	ILMN_1376566, ILMN_1371533, ILMN_1369433, ILMN_1354330, ILMN_1361128	125	43	5590	5.2	0.815855	0.122042	15.4305
KEGG_PATHWAY	rno00340:Histidine metabolism	3	0.765306	0.0981755	ILMN_1376566, ILMN_1371533, ILMN_1354330	125	24	5590	5.59	0.999993	0.366858	69.1821
Annotation Cluster 15	Enrichment Score: 1.609424920423078
Category	Term	Count	%	PValue	Genes	List Total	Pop Hits	Pop Total	Fold Enrichment	Bonferroni	Benjamini	FDR
GOTERM_MF_FAT	GO:0043176~amine binding	9	2.29592	0.00424975	ILMN_1355192, ILMN_1358897, ILMN_1368419, ILMN_1355025, ILMN_1365726, ILMN_1353365, ILMN_1352945, ILMN_1349912, ILMN_1354330	245	126	11963	3.48776	0.899717	0.368685	6.01095
GOTERM_MF_FAT	GO:0031406~carboxylic acid binding	8	2.04082	0.0522597	ILMN_1355192, ILMN_1358897, ILMN_1355025, ILMN_1349760, ILMN_1365726, ILMN_1353365, ILMN_1352945, ILMN_1353729	245	165	11963	2.36745	1	0.818221	54.2189
GOTERM_MF_FAT	GO:0016597~amino acid binding	5	1.27551	0.0668644	ILMN_1355192, ILMN_1358897, ILMN_1355025, ILMN_1365726, ILMN_1352945	245	75	11963	3.25524	1	0.831286	63.4817
Annotation Cluster 16	Enrichment Score: 1.5924085419005165
Category	Term	Count	%	PValue	Genes	List Total	Pop Hits	Pop Total	Fold Enrichment	Bonferroni	Benjamini	FDR
SP_PIR_KEYWORDS	Flavoprotein	7	1.78571	0.00559443	ILMN_1371533, ILMN_1365557, ILMN_1352105, ILMN_1354330, ILMN_1366549, ILMN_1368612, ILMN_2039632	216	68	8979	4.27921	0.79096	0.144888	7.14568
SP_PIR_KEYWORDS	FAD	7	1.78571	0.00738168	ILMN_1371533, ILMN_1365557, ILMN_1352105, ILMN_1354330, ILMN_1366549, ILMN_1368612, ILMN_1359468	216	72	8979	4.04147	0.873451	0.15824	9.32706
UP_SEQ_FEATURE	nucleotide phosphate-binding region:FAD	4	1.02041	0.0553945	ILMN_1365557, ILMN_1366549, ILMN_1368612, ILMN_1359468	183	35	7317	4.56956	1	0.996533	55.9549
GOTERM_MF_FAT	GO:0050660~FAD binding	4	1.02041	0.186633	ILMN_1365557, ILMN_1354330, ILMN_1368612, ILMN_1359468	245	73	11963	2.67554	1	0.962404	95.0555
Annotation Cluster 17	Enrichment Score: 1.507048093349926
Category	Term	Count	%	PValue	Genes	List Total	Pop Hits	Pop Total	Fold Enrichment	Bonferroni	Benjamini	FDR
SP_PIR_KEYWORDS	nadp	7	1.78571	0.0250277	ILMN_1365946, ILMN_1358897, ILMN_1348866, ILMN_1351282, ILMN_1362185, ILMN_1353729, ILMN_1650401	216	94	8979	3.0956	0.999151	0.357234	28.4627
GOTERM_MF_FAT	GO:0050661~NADP or NADPH binding	4	1.02041	0.0339596	ILMN_1365946, ILMN_1361484, ILMN_1351282, ILMN_1353729	245	35	11963	5.58041	1	0.736217	39.5233
INTERPRO	IPR016040:NAD(P)-binding domain	7	1.78571	0.0354383	ILMN_1365946, ILMN_1358897, ILMN_1361484, ILMN_1362261, ILMN_1362185, ILMN_1353729, ILMN_1650401	246	102	10240	2.85669	1	0.991064	40.7185

## Sheet: Groups 4+5
Annotation Cluster 1	Enrichment Score: 4.004576159855038
Category	Term	Count	%	PValue	Genes	List Total	Pop Hits	Pop Total	Fold Enrichment	Bonferroni	Benjamini	FDR
KEGG_PATHWAY	rno04612:Antigen processing and presentation	13	4.79705	3.31196e-08	ILMN_1349776, ILMN_1357215, ILMN_1352269, ILMN_1376530, ILMN_1367473, ILMN_1376917, ILMN_1376669, ILMN_1376270, ILMN_1366138, ILMN_1360773, ILMN_1371292, ILMN_1349995, ILMN_1360190, ILMN_1351117	109	73	5013	8.19015	3.84187e-06	3.84187e-06	3.77856e-05
GOTERM_BP_FAT	GO:0048002~antigen processing and presentation of peptide antigen	9	3.32103	7.62205e-08	ILMN_1352269, ILMN_1376530, ILMN_1353991, ILMN_1349776, ILMN_1367473, ILMN_1376270, ILMN_1376669, ILMN_1371292, ILMN_1360773, ILMN_1349995	173	35	10405	15.4657	0.000120497	0.000120497	0.000127449
KEGG_PATHWAY	rno05332:Graft-versus-host disease	10	3.69004	2.70327e-07	ILMN_1352269, ILMN_1373348, ILMN_1376530, ILMN_1349776, ILMN_1357215, ILMN_1367473, ILMN_1376917, ILMN_1376270, ILMN_1376669, ILMN_1360773, ILMN_1358370	109	44	5013	10.4525	3.13574e-05	1.56788e-05	0.000308411
GOTERM_BP_FAT	GO:0019882~antigen processing and presentation	10	3.69004	1.59533e-06	ILMN_1352269, ILMN_1376530, ILMN_1353991, ILMN_1349776, ILMN_1367473, ILMN_1376917, ILMN_1376270, ILMN_1376669, ILMN_1371292, ILMN_1360773, ILMN_1349995	173	68	10405	8.84478	0.00251904	0.00126031	0.00266753
SMART	SM00407:IGc1	9	3.32103	2.07531e-06	ILMN_1352269, ILMN_1376530, ILMN_1349776, ILMN_1367473, ILMN_1376917, ILMN_1376270, ILMN_1376669, ILMN_1371292, ILMN_1360773, ILMN_1369276	81	50	4494	9.98667	0.000153562	0.000153562	0.00217214
GOTERM_BP_FAT	GO:0006955~immune response	21	7.74908	2.40534e-06	ILMN_1373348, ILMN_1349776, ILMN_1350851, ILMN_1360103, ILMN_1351794, ILMN_1365869, ILMN_1371385, ILMN_1352269, ILMN_1376530, ILMN_1348834, ILMN_1357580, ILMN_1355610, ILMN_1367473, ILMN_1376917, ILMN_1376270, ILMN_1376669, ILMN_1358408, ILMN_1352864, ILMN_1360773, ILMN_1349995, ILMN_1358370, ILMN_1360190	173	365	10405	3.46037	0.00379562	0.00126681	0.0040219
INTERPRO	IPR003597:Immunoglobulin C1-set	9	3.32103	8.83543e-06	ILMN_1352269, ILMN_1376530, ILMN_1349776, ILMN_1367473, ILMN_1376917, ILMN_1376270, ILMN_1376669, ILMN_1371292, ILMN_1360773, ILMN_1369276	192	50	9008	8.445	0.00394167	0.00394167	0.0125221
INTERPRO	IPR003006:Immunoglobulin/major histocompatibility complex, conserved site	9	3.32103	1.0291e-05	ILMN_1352269, ILMN_1376530, ILMN_1349776, ILMN_1367473, ILMN_1376917, ILMN_1376270, ILMN_1376669, ILMN_1371292, ILMN_1360773, ILMN_1369276	192	51	9008	8.27941	0.00458954	0.00229741	0.0145849
KEGG_PATHWAY	rno04940:Type I diabetes mellitus	9	3.32103	1.63477e-05	ILMN_1352269, ILMN_1373348, ILMN_1376530, ILMN_1349776, ILMN_1367473, ILMN_1376917, ILMN_1376270, ILMN_1376669, ILMN_1360773, ILMN_1358370	109	54	5013	7.66514	0.00189455	0.000631917	0.0186492
KEGG_PATHWAY	rno05330:Allograft rejection	8	2.95203	5.48062e-05	ILMN_1352269, ILMN_1373348, ILMN_1376530, ILMN_1349776, ILMN_1367473, ILMN_1376917, ILMN_1376270, ILMN_1376669, ILMN_1360773	109	47	5013	7.82823	0.00633752	0.00158816	0.0625096
GOTERM_CC_FAT	GO:0042611~MHC protein complex	7	2.58303	6.29606e-05	ILMN_1352269, ILMN_1376530, ILMN_1349776, ILMN_1367473, ILMN_1376917, ILMN_1376270, ILMN_1376669, ILMN_1360773	170	39	9364	9.88658	0.0182789	0.0182789	0.0837989
KEGG_PATHWAY	rno04514:Cell adhesion molecules (CAMs)	12	4.42804	7.12062e-05	ILMN_1349776, ILMN_1363977, ILMN_1361495, ILMN_1364472, ILMN_1376530, ILMN_1352269, ILMN_1366766, ILMN_1367473, ILMN_1376917, ILMN_1376669, ILMN_1376270, ILMN_1360773, ILMN_1360190	109	126	5013	4.38008	0.00822619	0.00165068	0.0812078
KEGG_PATHWAY	rno05320:Autoimmune thyroid disease	8	2.95203	0.000136339	ILMN_1352269, ILMN_1373348, ILMN_1376530, ILMN_1349776, ILMN_1367473, ILMN_1376917, ILMN_1376270, ILMN_1376669, ILMN_1360773	109	54	5013	6.81346	0.015692	0.0026326	0.155437
GOTERM_CC_FAT	GO:0042612~MHC class I protein complex	6	2.21402	0.000209651	ILMN_1352269, ILMN_1376530, ILMN_1349776, ILMN_1367473, ILMN_1376917, ILMN_1376270, ILMN_1360773	170	31	9364	10.6611	0.0595852	0.0302501	0.278788
INTERPRO	IPR001039:MHC class I, alpha chain, alpha1 and alpha2	6	2.21402	0.000268777	ILMN_1352269, ILMN_1376530, ILMN_1349776, ILMN_1367473, ILMN_1376917, ILMN_1376270, ILMN_1360773	192	28	9008	10.0536	0.113221	0.0392617	0.380275
GOTERM_BP_FAT	GO:0002474~antigen processing and presentation of peptide antigen via MHC class I	5	1.84502	0.000284043	ILMN_1352269, ILMN_1376530, ILMN_1349776, ILMN_1367473, ILMN_1376270, ILMN_1371292	173	20	10405	15.0361	0.361821	0.0545951	0.473891
INTERPRO	IPR011161:MHC class I-like antigen recognition	6	2.21402	0.000514146	ILMN_1352269, ILMN_1376530, ILMN_1349776, ILMN_1367473, ILMN_1376917, ILMN_1376270, ILMN_1360773	192	32	9008	8.79688	0.205373	0.0558504	0.726258
KEGG_PATHWAY	rno05416:Viral myocarditis	8	2.95203	0.00114106	ILMN_1352269, ILMN_1376530, ILMN_1349776, ILMN_1367473, ILMN_1366766, ILMN_1376917, ILMN_1376270, ILMN_1376669, ILMN_1360773	109	76	5013	4.84114	0.124043	0.0164186	1.29411
INTERPRO	IPR010579:MHC class I, alpha chain, C-terminal	4	1.47601	0.00136568	ILMN_1352269, ILMN_1376530, ILMN_1349776, ILMN_1367473, ILMN_1376270	192	11	9008	17.0606	0.457126	0.115007	1.91832
SP_PIR_KEYWORDS	mhc i	4	1.47601	0.00261753	ILMN_1352269, ILMN_1376530, ILMN_1349776, ILMN_1367473, ILMN_1376270	165	14	7989	13.8338	0.468288	0.118677	3.32858
SP_PIR_KEYWORDS	immune response	7	2.58303	0.00661254	ILMN_1352269, ILMN_1376530, ILMN_1349776, ILMN_1357580, ILMN_1367473, ILMN_1376270, ILMN_1349995, ILMN_1360190	165	82	7989	4.13326	0.797884	0.233933	8.21224
PIR_SUPERFAMILY	PIRSF001990:class I histocompatibility antigen	3	1.10701	0.012734	ILMN_1352269, ILMN_1376530, ILMN_1349776, ILMN_1360773	89	8	3927	16.5463	0.729427	0.729427	13.3053
INTERPRO	IPR007110:Immunoglobulin-like	11	4.05904	0.0278778	ILMN_1352269, ILMN_1376530, ILMN_1349776, ILMN_1367473, ILMN_1376917, ILMN_1376270, ILMN_1376669, ILMN_1371292, ILMN_1360773, ILMN_1369276, ILMN_1364472, ILMN_1360190	192	235	9008	2.1961	0.999997	0.878325	33.0173
INTERPRO	IPR013783:Immunoglobulin-like fold	11	4.05904	0.0381955	ILMN_1352269, ILMN_1376530, ILMN_1349776, ILMN_1363977, ILMN_1367473, ILMN_1376917, ILMN_1376270, ILMN_1376669, ILMN_1371292, ILMN_1360773, ILMN_1364472, ILMN_1360190	192	248	9008	2.08098	1	0.916829	42.4186
KEGG_PATHWAY	rno04144:Endocytosis	8	2.95203	0.0943502	ILMN_1352269, ILMN_1376530, ILMN_1349776, ILMN_1362251, ILMN_1367473, ILMN_1376917, ILMN_1376270, ILMN_1366138, ILMN_1360773	109	181	5013	2.03274	0.99999	0.586997	67.7175
Annotation Cluster 2	Enrichment Score: 3.1004995213602773
Category	Term	Count	%	PValue	Genes	List Total	Pop Hits	Pop Total	Fold Enrichment	Bonferroni	Benjamini	FDR
GOTERM_BP_FAT	GO:0048002~antigen processing and presentation of peptide antigen	9	3.32103	7.62205e-08	ILMN_1352269, ILMN_1376530, ILMN_1353991, ILMN_1349776, ILMN_1367473, ILMN_1376270, ILMN_1376669, ILMN_1371292, ILMN_1360773, ILMN_1349995	173	35	10405	15.4657	0.000120497	0.000120497	0.000127449
GOTERM_BP_FAT	GO:0002478~antigen processing and presentation of exogenous peptide antigen	5	1.84502	0.000230187	ILMN_1353991, ILMN_1376669, ILMN_1371292, ILMN_1360773, ILMN_1349995	173	19	10405	15.8275	0.305087	0.0506668	0.384202
GOTERM_BP_FAT	GO:0019884~antigen processing and presentation of exogenous antigen	5	1.84502	0.00059164	ILMN_1353991, ILMN_1376669, ILMN_1371292, ILMN_1360773, ILMN_1349995	173	24	10405	12.5301	0.607673	0.0815428	0.984696
GOTERM_BP_FAT	GO:0050778~positive regulation of immune response	9	3.32103	0.00153368	ILMN_1376530, ILMN_1353991, ILMN_1349776, ILMN_1360103, ILMN_1348834, ILMN_1357215, ILMN_1376669, ILMN_1352864, ILMN_1360773, ILMN_1349995	173	132	10405	4.10076	0.911664	0.133022	2.53379
GOTERM_MF_FAT	GO:0003823~antigen binding	4	1.47601	0.00737095	ILMN_1376669, ILMN_1360773, ILMN_1369276, ILMN_1349995	166	25	10195	9.82651	0.957847	0.546887	9.89611
GOTERM_MF_FAT	GO:0042605~peptide antigen binding	3	1.10701	0.00869842	ILMN_1376669, ILMN_1360773, ILMN_1349995	166	9	10195	20.4719	0.976227	0.413846	11.5786
GOTERM_MF_FAT	GO:0042277~peptide binding	6	2.21402	0.193907	ILMN_1362435, ILMN_1376479, ILMN_1376669, ILMN_1360773, ILMN_1349995, ILMN_1351117	166	189	10195	1.9497	1	0.975036	95.1982
Annotation Cluster 3	Enrichment Score: 2.4481834480083773
Category	Term	Count	%	PValue	Genes	List Total	Pop Hits	Pop Total	Fold Enrichment	Bonferroni	Benjamini	FDR
GOTERM_MF_FAT	GO:0042802~identical protein binding	20	7.38007	0.000981972	ILMN_1373348, ILMN_1373322, ILMN_1364468, ILMN_1365869, ILMN_1355092, ILMN_1373005, ILMN_1353122, ILMN_1365192, ILMN_1363078, ILMN_1376748, ILMN_1353924, ILMN_1365916, ILMN_1350480, ILMN_1358538, ILMN_1365269, ILMN_1352915, ILMN_1349995, ILMN_1358584, ILMN_1361141, ILMN_1360190	166	533	10195	2.30453	0.343275	0.343275	1.37429
GOTERM_MF_FAT	GO:0046983~protein dimerization activity	17	6.27306	0.00559988	ILMN_1364468, ILMN_1349776, ILMN_1365869, ILMN_1357215, ILMN_1366191, ILMN_1365192, ILMN_1376748, ILMN_1353924, ILMN_1376530, ILMN_1365916, ILMN_1350480, ILMN_1358538, ILMN_1366766, ILMN_1352915, ILMN_1349995, ILMN_1370368, ILMN_1361141, ILMN_1360190	166	488	10195	2.13948	0.909598	0.69933	7.60505
GOTERM_MF_FAT	GO:0042803~protein homodimerization activity	12	4.42804	0.00822568	ILMN_1353924, ILMN_1364468, ILMN_1365916, ILMN_1365869, ILMN_1350480, ILMN_1358538, ILMN_1365192, ILMN_1352915, ILMN_1376748, ILMN_1349995, ILMN_1360190, ILMN_1361141	166	294	10195	2.50676	0.970846	0.506893	10.9828
Annotation Cluster 4	Enrichment Score: 2.429642827487092
Category	Term	Count	%	PValue	Genes	List Total	Pop Hits	Pop Total	Fold Enrichment	Bonferroni	Benjamini	FDR
GOTERM_BP_FAT	GO:0002684~positive regulation of immune system process	14	5.16605	5.89729e-05	ILMN_1364468, ILMN_1349776, ILMN_1360103, ILMN_1357215, ILMN_1361495, ILMN_1364472, ILMN_1376530, ILMN_1353991, ILMN_1348834, ILMN_1376669, ILMN_1360773, ILMN_1352864, ILMN_1349995, ILMN_1353310, ILMN_1358370	173	216	10405	3.89826	0.0890242	0.018475	0.0985632
GOTERM_BP_FAT	GO:0002703~regulation of leukocyte mediated immunity	8	2.95203	0.000163016	ILMN_1376530, ILMN_1349776, ILMN_1351794, ILMN_1348834, ILMN_1357215, ILMN_1352864, ILMN_1361495, ILMN_1360773, ILMN_1349995	173	71	10405	6.77685	0.227211	0.0420486	0.272231
GOTERM_BP_FAT	GO:0042269~regulation of natural killer cell mediated cytotoxicity	5	1.84502	0.000284043	ILMN_1376530, ILMN_1349776, ILMN_1357215, ILMN_1352864, ILMN_1360773, ILMN_1349995	173	20	10405	15.0361	0.361821	0.0545951	0.473891
GOTERM_BP_FAT	GO:0002715~regulation of natural killer cell mediated immunity	5	1.84502	0.000284043	ILMN_1376530, ILMN_1349776, ILMN_1357215, ILMN_1352864, ILMN_1360773, ILMN_1349995	173	20	10405	15.0361	0.361821	0.0545951	0.473891
GOTERM_BP_FAT	GO:0002706~regulation of lymphocyte mediated immunity	7	2.58303	0.000534244	ILMN_1376530, ILMN_1349776, ILMN_1348834, ILMN_1357215, ILMN_1352864, ILMN_1361495, ILMN_1360773, ILMN_1349995	173	62	10405	6.79051	0.570385	0.081016	0.889571
GOTERM_BP_FAT	GO:0001912~positive regulation of leukocyte mediated cytotoxicity	5	1.84502	0.00059164	ILMN_1376530, ILMN_1349776, ILMN_1357215, ILMN_1352864, ILMN_1360773, ILMN_1349995	173	24	10405	12.5301	0.607673	0.0815428	0.984696
GOTERM_BP_FAT	GO:0045088~regulation of innate immune response	6	2.21402	0.000922591	ILMN_1376530, ILMN_1353991, ILMN_1349776, ILMN_1357215, ILMN_1352864, ILMN_1360773, ILMN_1349995	173	46	10405	7.84494	0.767599	0.114504	1.53153
GOTERM_BP_FAT	GO:0031343~positive regulation of cell killing	5	1.84502	0.00108281	ILMN_1376530, ILMN_1349776, ILMN_1357215, ILMN_1352864, ILMN_1360773, ILMN_1349995	173	28	10405	10.7401	0.81965	0.123447	1.79525
GOTERM_BP_FAT	GO:0001910~regulation of leukocyte mediated cytotoxicity	5	1.84502	0.00124002	ILMN_1376530, ILMN_1349776, ILMN_1357215, ILMN_1352864, ILMN_1360773, ILMN_1349995	173	29	10405	10.3697	0.85938	0.122589	2.05336
GOTERM_BP_FAT	GO:0050778~positive regulation of immune response	9	3.32103	0.00153368	ILMN_1376530, ILMN_1353991, ILMN_1349776, ILMN_1360103, ILMN_1348834, ILMN_1357215, ILMN_1376669, ILMN_1352864, ILMN_1360773, ILMN_1349995	173	132	10405	4.10076	0.911664	0.133022	2.53379
GOTERM_BP_FAT	GO:0002697~regulation of immune effector process	8	2.95203	0.00174546	ILMN_1376530, ILMN_1349776, ILMN_1351794, ILMN_1348834, ILMN_1357215, ILMN_1352864, ILMN_1361495, ILMN_1360773, ILMN_1349995	173	105	10405	4.58244	0.936834	0.142251	2.87889
GOTERM_BP_FAT	GO:0031341~regulation of cell killing	5	1.84502	0.00202948	ILMN_1376530, ILMN_1349776, ILMN_1357215, ILMN_1352864, ILMN_1360773, ILMN_1349995	173	33	10405	9.1128	0.959718	0.148361	3.3399
GOTERM_BP_FAT	GO:0048584~positive regulation of response to stimulus	11	4.05904	0.00334989	ILMN_1376530, ILMN_1353991, ILMN_1349776, ILMN_1360103, ILMN_1348834, ILMN_1357215, ILMN_1355610, ILMN_1376669, ILMN_1352864, ILMN_1360773, ILMN_1349995, ILMN_1358370	173	218	10405	3.03481	0.995034	0.191199	5.45628
GOTERM_BP_FAT	GO:0002708~positive regulation of lymphocyte mediated immunity	5	1.84502	0.00414415	ILMN_1376530, ILMN_1349776, ILMN_1357215, ILMN_1352864, ILMN_1360773, ILMN_1349995	173	40	10405	7.51806	0.998592	0.190866	6.70826
GOTERM_BP_FAT	GO:0002705~positive regulation of leukocyte mediated immunity	5	1.84502	0.00414415	ILMN_1376530, ILMN_1349776, ILMN_1357215, ILMN_1352864, ILMN_1360773, ILMN_1349995	173	40	10405	7.51806	0.998592	0.190866	6.70826
GOTERM_BP_FAT	GO:0002699~positive regulation of immune effector process	5	1.84502	0.0091939	ILMN_1376530, ILMN_1349776, ILMN_1357215, ILMN_1352864, ILMN_1360773, ILMN_1349995	173	50	10405	6.01445	1	0.299643	14.3107
GOTERM_BP_FAT	GO:0002709~regulation of T cell mediated immunity	4	1.47601	0.00970156	ILMN_1376530, ILMN_1349776, ILMN_1361495, ILMN_1360773, ILMN_1349995	173	27	10405	8.9103	1	0.307175	15.0419
GOTERM_BP_FAT	GO:0001916~positive regulation of T cell mediated cytotoxicity	3	1.10701	0.0160819	ILMN_1376530, ILMN_1349776, ILMN_1360773, ILMN_1349995	173	12	10405	15.0361	1	0.395038	23.7453
GOTERM_BP_FAT	GO:0031349~positive regulation of defense response	5	1.84502	0.0191308	ILMN_1353991, ILMN_1357215, ILMN_1355610, ILMN_1352864, ILMN_1360773	173	62	10405	4.85036	1	0.420354	27.6017
GOTERM_BP_FAT	GO:0002822~regulation of adaptive immune response based on somatic recombination of immune receptors built from immunoglobulin superfamily domains	5	1.84502	0.0191308	ILMN_1376530, ILMN_1349776, ILMN_1348834, ILMN_1361495, ILMN_1360773, ILMN_1349995	173	62	10405	4.85036	1	0.420354	27.6017
GOTERM_BP_FAT	GO:0002819~regulation of adaptive immune response	5	1.84502	0.0191308	ILMN_1376530, ILMN_1349776, ILMN_1348834, ILMN_1361495, ILMN_1360773, ILMN_1349995	173	62	10405	4.85036	1	0.420354	27.6017
GOTERM_BP_FAT	GO:0045089~positive regulation of innate immune response	4	1.47601	0.0197219	ILMN_1353991, ILMN_1357215, ILMN_1352864, ILMN_1360773	173	35	10405	6.87366	1	0.424485	28.3277
GOTERM_BP_FAT	GO:0002824~positive regulation of adaptive immune response based on somatic recombination of immune receptors built from immunoglobulin superfamily domains	4	1.47601	0.0245256	ILMN_1376530, ILMN_1349776, ILMN_1348834, ILMN_1360773, ILMN_1349995	173	38	10405	6.331	1	0.474592	33.9796
GOTERM_BP_FAT	GO:0002821~positive regulation of adaptive immune response	4	1.47601	0.0245256	ILMN_1376530, ILMN_1349776, ILMN_1348834, ILMN_1360773, ILMN_1349995	173	38	10405	6.331	1	0.474592	33.9796
GOTERM_BP_FAT	GO:0001914~regulation of T cell mediated cytotoxicity	3	1.10701	0.0247696	ILMN_1376530, ILMN_1349776, ILMN_1360773, ILMN_1349995	173	15	10405	12.0289	1	0.472485	34.2551
GOTERM_BP_FAT	GO:0045954~positive regulation of natural killer cell mediated cytotoxicity	3	1.10701	0.028005	ILMN_1357215, ILMN_1352864, ILMN_1360773	173	16	10405	11.2771	1	0.504249	37.8087
GOTERM_BP_FAT	GO:0002717~positive regulation of natural killer cell mediated immunity	3	1.10701	0.028005	ILMN_1357215, ILMN_1352864, ILMN_1360773	173	16	10405	11.2771	1	0.504249	37.8087
GOTERM_BP_FAT	GO:0002711~positive regulation of T cell mediated immunity	3	1.10701	0.0424789	ILMN_1376530, ILMN_1349776, ILMN_1360773, ILMN_1349995	173	20	10405	9.02168	1	0.566957	51.6072
Annotation Cluster 5	Enrichment Score: 2.2740721033321005
Category	Term	Count	%	PValue	Genes	List Total	Pop Hits	Pop Total	Fold Enrichment	Bonferroni	Benjamini	FDR
GOTERM_CC_FAT	GO:0022626~cytosolic ribosome	7	2.58303	0.000232486	ILMN_1362206, ILMN_1362251, ILMN_1360885, ILMN_1371004, ILMN_1371508, ILMN_1358584, ILMN_1351833	170	49	9364	7.86891	0.0658574	0.0224528	0.309109
KEGG_PATHWAY	rno03010:Ribosome	9	3.32103	0.000312166	ILMN_1362206, ILMN_1370001, ILMN_1362251, ILMN_1360885, ILMN_1371004, ILMN_1370927, ILMN_1371508, ILMN_1371046, ILMN_1351833	109	81	5013	5.11009	0.0355689	0.00516048	0.355566
GOTERM_BP_FAT	GO:0006414~translational elongation	8	2.95203	0.000498583	ILMN_1362206, ILMN_1370001, ILMN_1362251, ILMN_1360885, ILMN_1371004, ILMN_1370927, ILMN_1371508, ILMN_1351833	173	85	10405	5.66066	0.545454	0.0838786	0.830425
SP_PIR_KEYWORDS	ribonucleoprotein	11	4.05904	0.000618836	ILMN_1362206, ILMN_1370001, ILMN_1362251, ILMN_1360885, ILMN_1370255, ILMN_1371004, ILMN_1370927, ILMN_1362088, ILMN_1369787, ILMN_1371508, ILMN_1351833	165	141	7989	3.7773	0.138591	0.138591	0.796349
SP_PIR_KEYWORDS	ribosomal protein	10	3.69004	0.00064529	ILMN_1362206, ILMN_1370001, ILMN_1362251, ILMN_1360885, ILMN_1371004, ILMN_1370927, ILMN_1369787, ILMN_1371508, ILMN_1371046, ILMN_1351833	165	117	7989	4.13831	0.144069	0.0748344	0.83026
SP_PIR_KEYWORDS	ribosome	8	2.95203	0.000766384	ILMN_1362206, ILMN_1370001, ILMN_1362251, ILMN_1360885, ILMN_1371004, ILMN_1370927, ILMN_1371508, ILMN_1351833	165	74	7989	5.2344	0.168704	0.0597315	0.985355
GOTERM_BP_FAT	GO:0016072~rRNA metabolic process	6	2.21402	0.00176008	ILMN_1360885, ILMN_1355497, ILMN_1370255, ILMN_1371004, ILMN_1365269, ILMN_1371508	173	53	10405	6.80881	0.938279	0.136348	2.90266
GOTERM_CC_FAT	GO:0033279~ribosomal subunit	7	2.58303	0.00198238	ILMN_1362206, ILMN_1370001, ILMN_1362251, ILMN_1360885, ILMN_1371004, ILMN_1371508, ILMN_1351833	170	73	9364	5.28187	0.440893	0.0923555	2.60754
GOTERM_CC_FAT	GO:0030529~ribonucleoprotein complex	17	6.27306	0.00199538	ILMN_1370001, ILMN_1362206, ILMN_1362251, ILMN_1360885, ILMN_1362088, ILMN_1371046, ILMN_1370255, ILMN_1371004, ILMN_1370927, ILMN_1369787, ILMN_1365269, ILMN_1371508, ILMN_1358584, ILMN_1353310, ILMN_1374441, ILMN_1351833, ILMN_1361141	170	394	9364	2.37665	0.443023	0.0802049	2.62443
GOTERM_BP_FAT	GO:0006396~RNA processing	14	5.16605	0.00223737	ILMN_1362206, ILMN_1366285, ILMN_1360885, ILMN_1651148, ILMN_1376936, ILMN_1650149, ILMN_1368428, ILMN_1355497, ILMN_1370255, ILMN_1371004, ILMN_1365269, ILMN_1371508, ILMN_1353310, ILMN_1361141	173	316	10405	2.66463	0.971023	0.155179	3.67603
GOTERM_CC_FAT	GO:0044445~cytosolic part	8	2.95203	0.00228407	ILMN_1362206, ILMN_1362251, ILMN_1360885, ILMN_1355092, ILMN_1371004, ILMN_1371508, ILMN_1351410, ILMN_1351833	170	101	9364	4.36296	0.488291	0.0803387	2.99881
GOTERM_BP_FAT	GO:0022613~ribonucleoprotein complex biogenesis	8	2.95203	0.00307449	ILMN_1360885, ILMN_1370255, ILMN_1371004, ILMN_1365269, ILMN_1371508, ILMN_1376936, ILMN_1358584, ILMN_1361141	173	116	10405	4.1479	0.992313	0.183594	5.01849
GOTERM_CC_FAT	GO:0005840~ribosome	12	4.42804	0.00385326	ILMN_1362206, ILMN_1370001, ILMN_1362251, ILMN_1360885, ILMN_1371004, ILMN_1370927, ILMN_1369787, ILMN_1371508, ILMN_1371046, ILMN_1358584, ILMN_1374441, ILMN_1351833	170	238	9364	2.77726	0.677349	0.106955	5.0106
GOTERM_MF_FAT	GO:0003735~structural constituent of ribosome	10	3.69004	0.00729015	ILMN_1362206, ILMN_1370001, ILMN_1362251, ILMN_1360885, ILMN_1371004, ILMN_1370927, ILMN_1371508, ILMN_1371046, ILMN_1374441, ILMN_1351833	166	211	10195	2.91069	0.956353	0.647911	9.79275
GOTERM_BP_FAT	GO:0006364~rRNA processing	5	1.84502	0.00985045	ILMN_1360885, ILMN_1370255, ILMN_1371004, ILMN_1365269, ILMN_1371508	173	51	10405	5.89652	1	0.299317	15.2553
GOTERM_BP_FAT	GO:0006412~translation	12	4.42804	0.0175272	ILMN_1362206, ILMN_1370001, ILMN_1362251, ILMN_1360885, ILMN_1371004, ILMN_1370927, ILMN_1371508, ILMN_1371292, ILMN_1371046, ILMN_1366282, ILMN_1374441, ILMN_1351833	173	321	10405	2.24839	1	0.415863	25.5968
GOTERM_BP_FAT	GO:0042274~ribosomal small subunit biogenesis	3	1.10701	0.0188015	ILMN_1360885, ILMN_1371004, ILMN_1371508	173	13	10405	13.8795	1	0.426333	27.1941
SP_PIR_KEYWORDS	protein biosynthesis	8	2.95203	0.0216881	ILMN_1362206, ILMN_1370001, ILMN_1362251, ILMN_1360885, ILMN_1371004, ILMN_1370927, ILMN_1371508, ILMN_1351833	165	136	7989	2.84813	0.99493	0.483429	24.6635
GOTERM_CC_FAT	GO:0022627~cytosolic small ribosomal subunit	4	1.47601	0.0286525	ILMN_1360885, ILMN_1371004, ILMN_1371508, ILMN_1351833	170	37	9364	5.95485	0.9998	0.43326	32.0962
GOTERM_MF_FAT	GO:0005198~structural molecule activity	14	5.16605	0.0293385	ILMN_1362206, ILMN_1370001, ILMN_1362251, ILMN_1360885, ILMN_1376582, ILMN_1371046, ILMN_1353924, ILMN_1370544, ILMN_1371004, ILMN_1370927, ILMN_1371508, ILMN_1370368, ILMN_1374441, ILMN_1351833	166	447	10195	1.92353	0.999997	0.796705	34.2576
GOTERM_BP_FAT	GO:0042254~ribosome biogenesis	5	1.84502	0.0369016	ILMN_1360885, ILMN_1370255, ILMN_1371004, ILMN_1365269, ILMN_1371508	173	76	10405	3.95688	1	0.557058	46.6719
GOTERM_BP_FAT	GO:0034660~ncRNA metabolic process	7	2.58303	0.0424614	ILMN_1360885, ILMN_1355497, ILMN_1370255, ILMN_1371004, ILMN_1365269, ILMN_1371508, ILMN_1371292	173	154	10405	2.73384	1	0.571255	51.5924
GOTERM_CC_FAT	GO:0015935~small ribosomal subunit	4	1.47601	0.0446041	ILMN_1360885, ILMN_1371004, ILMN_1371508, ILMN_1351833	170	44	9364	5.00749	0.999998	0.524195	45.5317
GOTERM_BP_FAT	GO:0034470~ncRNA processing	5	1.84502	0.0985281	ILMN_1360885, ILMN_1370255, ILMN_1371004, ILMN_1365269, ILMN_1371508	173	106	10405	2.83701	1	0.774815	82.3497
GOTERM_CC_FAT	GO:0015934~large ribosomal subunit	3	1.10701	0.101441	ILMN_1362206, ILMN_1370001, ILMN_1362251	170	30	9364	5.50824	1	0.714528	75.9301
Annotation Cluster 6	Enrichment Score: 1.9367303818208725
Category	Term	Count	%	PValue	Genes	List Total	Pop Hits	Pop Total	Fold Enrichment	Bonferroni	Benjamini	FDR
GOTERM_BP_FAT	GO:0002703~regulation of leukocyte mediated immunity	8	2.95203	0.000163016	ILMN_1376530, ILMN_1349776, ILMN_1351794, ILMN_1348834, ILMN_1357215, ILMN_1352864, ILMN_1361495, ILMN_1360773, ILMN_1349995	173	71	10405	6.77685	0.227211	0.0420486	0.272231
GOTERM_BP_FAT	GO:0002706~regulation of lymphocyte mediated immunity	7	2.58303	0.000534244	ILMN_1376530, ILMN_1349776, ILMN_1348834, ILMN_1357215, ILMN_1352864, ILMN_1361495, ILMN_1360773, ILMN_1349995	173	62	10405	6.79051	0.570385	0.081016	0.889571
GOTERM_BP_FAT	GO:0002697~regulation of immune effector process	8	2.95203	0.00174546	ILMN_1376530, ILMN_1349776, ILMN_1351794, ILMN_1348834, ILMN_1357215, ILMN_1352864, ILMN_1361495, ILMN_1360773, ILMN_1349995	173	105	10405	4.58244	0.936834	0.142251	2.87889
GOTERM_BP_FAT	GO:0002709~regulation of T cell mediated immunity	4	1.47601	0.00970156	ILMN_1376530, ILMN_1349776, ILMN_1361495, ILMN_1360773, ILMN_1349995	173	27	10405	8.9103	1	0.307175	15.0419
GOTERM_BP_FAT	GO:0002704~negative regulation of leukocyte mediated immunity	3	1.10701	0.0188015	ILMN_1376530, ILMN_1349776, ILMN_1361495, ILMN_1349995	173	13	10405	13.8795	1	0.426333	27.1941
GOTERM_BP_FAT	GO:0002707~negative regulation of lymphocyte mediated immunity	3	1.10701	0.0188015	ILMN_1376530, ILMN_1349776, ILMN_1361495, ILMN_1349995	173	13	10405	13.8795	1	0.426333	27.1941
GOTERM_BP_FAT	GO:0002822~regulation of adaptive immune response based on somatic recombination of immune receptors built from immunoglobulin superfamily domains	5	1.84502	0.0191308	ILMN_1376530, ILMN_1349776, ILMN_1348834, ILMN_1361495, ILMN_1360773, ILMN_1349995	173	62	10405	4.85036	1	0.420354	27.6017
GOTERM_BP_FAT	GO:0002819~regulation of adaptive immune response	5	1.84502	0.0191308	ILMN_1376530, ILMN_1349776, ILMN_1348834, ILMN_1361495, ILMN_1360773, ILMN_1349995	173	62	10405	4.85036	1	0.420354	27.6017
GOTERM_BP_FAT	GO:0031348~negative regulation of defense response	4	1.47601	0.0212592	ILMN_1353924, ILMN_1376530, ILMN_1349776, ILMN_1361495, ILMN_1349995	173	36	10405	6.68272	1	0.44331	30.1842
GOTERM_BP_FAT	GO:0048585~negative regulation of response to stimulus	6	2.21402	0.023973	ILMN_1353924, ILMN_1376530, ILMN_1349776, ILMN_1361495, ILMN_1349995, ILMN_1361259, ILMN_1358370	173	99	10405	3.64512	1	0.47807	33.3515
GOTERM_BP_FAT	GO:0002698~negative regulation of immune effector process	3	1.10701	0.0505537	ILMN_1376530, ILMN_1349776, ILMN_1361495, ILMN_1349995	173	22	10405	8.20152	1	0.610432	57.9969
GOTERM_BP_FAT	GO:0050777~negative regulation of immune response	3	1.10701	0.0925053	ILMN_1376530, ILMN_1349776, ILMN_1361495, ILMN_1349995	173	31	10405	5.82044	1	0.764907	80.2708
GOTERM_BP_FAT	GO:0002683~negative regulation of immune system process	4	1.47601	0.14613	ILMN_1373348, ILMN_1376530, ILMN_1349776, ILMN_1361495, ILMN_1349995	173	80	10405	3.00723	1	0.875237	92.8748
Annotation Cluster 7	Enrichment Score: 1.7455841440067816
Category	Term	Count	%	PValue	Genes	List Total	Pop Hits	Pop Total	Fold Enrichment	Bonferroni	Benjamini	FDR
GOTERM_BP_FAT	GO:0046649~lymphocyte activation	10	3.69004	0.00116811	ILMN_1373348, ILMN_1364468, ILMN_1365869, ILMN_1351794, ILMN_1357215, ILMN_1366766, ILMN_1361495, ILMN_1360773, ILMN_1373992, ILMN_1360190	173	157	10405	3.83086	0.842425	0.12365	1.93537
GOTERM_BP_FAT	GO:0001775~cell activation	11	4.05904	0.00389711	ILMN_1373348, ILMN_1364468, ILMN_1365869, ILMN_1351794, ILMN_1357215, ILMN_1366766, ILMN_1355561, ILMN_1361495, ILMN_1360773, ILMN_1373992, ILMN_1360190	173	223	10405	2.96677	0.997916	0.197864	6.32053
GOTERM_BP_FAT	GO:0045321~leukocyte activation	10	3.69004	0.00522298	ILMN_1373348, ILMN_1364468, ILMN_1365869, ILMN_1351794, ILMN_1357215, ILMN_1366766, ILMN_1361495, ILMN_1360773, ILMN_1373992, ILMN_1360190	173	196	10405	3.0686	0.999746	0.227964	8.38384
GOTERM_BP_FAT	GO:0042110~T cell activation	7	2.58303	0.00817884	ILMN_1373348, ILMN_1364468, ILMN_1366766, ILMN_1361495, ILMN_1360773, ILMN_1373992, ILMN_1360190	173	106	10405	3.97181	0.999998	0.277182	12.831
GOTERM_CC_FAT	GO:0009986~cell surface	13	4.79705	0.0108347	ILMN_1373348, ILMN_1360103, ILMN_1357215, ILMN_1373630, ILMN_1361495, ILMN_1364472, ILMN_1351871, ILMN_1355042, ILMN_1348834, ILMN_1366766, ILMN_1376669, ILMN_1360773, ILMN_1360190	170	312	9364	2.2951	0.958905	0.251864	13.5021
GOTERM_BP_FAT	GO:0030098~lymphocyte differentiation	6	2.21402	0.0151562	ILMN_1373348, ILMN_1364468, ILMN_1365869, ILMN_1361495, ILMN_1373992, ILMN_1360190	173	88	10405	4.10076	1	0.383013	22.5368
GOTERM_BP_FAT	GO:0030217~T cell differentiation	5	1.84502	0.0191308	ILMN_1373348, ILMN_1364468, ILMN_1361495, ILMN_1373992, ILMN_1360190	173	62	10405	4.85036	1	0.420354	27.6017
GOTERM_BP_FAT	GO:0002521~leukocyte differentiation	6	2.21402	0.0405097	ILMN_1373348, ILMN_1364468, ILMN_1365869, ILMN_1361495, ILMN_1373992, ILMN_1360190	173	114	10405	3.1655	1	0.56751	49.9159
GOTERM_BP_FAT	GO:0030097~hemopoiesis	8	2.95203	0.058426	ILMN_1373348, ILMN_1364468, ILMN_1365869, ILMN_1376482, ILMN_1371508, ILMN_1361495, ILMN_1373992, ILMN_1360190	173	209	10405	2.30218	1	0.656798	63.4557
GOTERM_BP_FAT	GO:0048872~homeostasis of number of cells	5	1.84502	0.081372	ILMN_1373348, ILMN_1364468, ILMN_1360885, ILMN_1376482, ILMN_1371508	173	99	10405	3.0376	1	0.745701	75.8088
GOTERM_BP_FAT	GO:0048534~hemopoietic or lymphoid organ development	8	2.95203	0.0901607	ILMN_1373348, ILMN_1364468, ILMN_1365869, ILMN_1376482, ILMN_1371508, ILMN_1361495, ILMN_1373992, ILMN_1360190	173	232	10405	2.07395	1	0.75894	79.401
GOTERM_BP_FAT	GO:0002520~immune system development	8	2.95203	0.106502	ILMN_1373348, ILMN_1364468, ILMN_1365869, ILMN_1376482, ILMN_1371508, ILMN_1361495, ILMN_1373992, ILMN_1360190	173	242	10405	1.98825	1	0.793109	84.7864
Annotation Cluster 8	Enrichment Score: 1.6853193926959404
Category	Term	Count	%	PValue	Genes	List Total	Pop Hits	Pop Total	Fold Enrichment	Bonferroni	Benjamini	FDR
GOTERM_BP_FAT	GO:0002544~chronic inflammatory response	5	1.84502	1.40123e-05	ILMN_1351794, ILMN_1355610, ILMN_1361495, ILMN_1364472, ILMN_1358370	173	10	10405	30.0723	0.0219101	0.00552311	0.0234275
GOTERM_BP_FAT	GO:0002684~positive regulation of immune system process	14	5.16605	5.89729e-05	ILMN_1364468, ILMN_1349776, ILMN_1360103, ILMN_1357215, ILMN_1361495, ILMN_1364472, ILMN_1376530, ILMN_1353991, ILMN_1348834, ILMN_1376669, ILMN_1360773, ILMN_1352864, ILMN_1349995, ILMN_1353310, ILMN_1358370	173	216	10405	3.89826	0.0890242	0.018475	0.0985632
GOTERM_BP_FAT	GO:0006952~defense response	15	5.53506	0.00124107	ILMN_1360103, ILMN_1351794, ILMN_1361495, ILMN_1364472, ILMN_1357580, ILMN_1355610, ILMN_1366766, ILMN_1358538, ILMN_1376669, ILMN_1355561, ILMN_1371292, ILMN_1360773, ILMN_1352864, ILMN_1360190, ILMN_1358370	173	333	10405	2.70921	0.859612	0.115479	2.05507
GOTERM_CC_FAT	GO:0009897~external side of plasma membrane	10	3.69004	0.00177603	ILMN_1355042, ILMN_1373348, ILMN_1360103, ILMN_1348834, ILMN_1357215, ILMN_1376669, ILMN_1361495, ILMN_1360773, ILMN_1364472, ILMN_1360190	170	153	9364	3.60015	0.405978	0.122089	2.33908
GOTERM_BP_FAT	GO:0002694~regulation of leukocyte activation	9	3.32103	0.00400298	ILMN_1373348, ILMN_1364468, ILMN_1351794, ILMN_1348834, ILMN_1376669, ILMN_1361495, ILMN_1364472, ILMN_1353310, ILMN_1358370	173	154	10405	3.51494	0.998238	0.196413	6.48688
GOTERM_BP_FAT	GO:0051251~positive regulation of lymphocyte activation	7	2.58303	0.00412763	ILMN_1364468, ILMN_1348834, ILMN_1376669, ILMN_1361495, ILMN_1364472, ILMN_1353310, ILMN_1358370	173	92	10405	4.57621	0.998554	0.195855	6.68237
GOTERM_BP_FAT	GO:0050865~regulation of cell activation	9	3.32103	0.00522744	ILMN_1373348, ILMN_1364468, ILMN_1351794, ILMN_1348834, ILMN_1376669, ILMN_1361495, ILMN_1364472, ILMN_1353310, ILMN_1358370	173	161	10405	3.36212	0.999748	0.222054	8.39071
GOTERM_BP_FAT	GO:0050870~positive regulation of T cell activation	6	2.21402	0.00629554	ILMN_1364468, ILMN_1376669, ILMN_1361495, ILMN_1364472, ILMN_1353310, ILMN_1358370	173	71	10405	5.08263	0.999954	0.248194	10.0216
GOTERM_BP_FAT	GO:0002696~positive regulation of leukocyte activation	7	2.58303	0.00649854	ILMN_1364468, ILMN_1348834, ILMN_1376669, ILMN_1361495, ILMN_1364472, ILMN_1353310, ILMN_1358370	173	101	10405	4.16843	0.999967	0.248982	10.3285
GOTERM_BP_FAT	GO:0051249~regulation of lymphocyte activation	8	2.95203	0.00760893	ILMN_1373348, ILMN_1364468, ILMN_1348834, ILMN_1376669, ILMN_1361495, ILMN_1364472, ILMN_1353310, ILMN_1358370	173	137	10405	3.51209	0.999994	0.272239	11.9897
GOTERM_BP_FAT	GO:0050867~positive regulation of cell activation	7	2.58303	0.00782022	ILMN_1364468, ILMN_1348834, ILMN_1376669, ILMN_1361495, ILMN_1364472, ILMN_1353310, ILMN_1358370	173	105	10405	4.00963	0.999996	0.272591	12.3025
GOTERM_BP_FAT	GO:0050900~leukocyte migration	5	1.84502	0.0112532	ILMN_1364468, ILMN_1355610, ILMN_1366766, ILMN_1364472, ILMN_1358370	173	53	10405	5.67401	1	0.322238	17.2405
GOTERM_BP_FAT	GO:0006954~inflammatory response	9	3.32103	0.0189648	ILMN_1351794, ILMN_1360103, ILMN_1355610, ILMN_1358538, ILMN_1366766, ILMN_1361495, ILMN_1364472, ILMN_1360190, ILMN_1358370	173	202	10405	2.67971	1	0.423274	27.3965
GOTERM_BP_FAT	GO:0042102~positive regulation of T cell proliferation	4	1.47601	0.0318234	ILMN_1364468, ILMN_1361495, ILMN_1364472, ILMN_1358370	173	42	10405	5.72805	1	0.533802	41.7701
GOTERM_BP_FAT	GO:0050863~regulation of T cell activation	6	2.21402	0.034392	ILMN_1364468, ILMN_1376669, ILMN_1361495, ILMN_1364472, ILMN_1353310, ILMN_1358370	173	109	10405	3.31071	1	0.551522	44.3001
GOTERM_BP_FAT	GO:0008284~positive regulation of cell proliferation	12	4.42804	0.0384188	ILMN_1364468, ILMN_1363873, ILMN_1651152, ILMN_1362985, ILMN_1348834, ILMN_1374321, ILMN_1376482, ILMN_1355561, ILMN_1361750, ILMN_1361495, ILMN_1364472, ILMN_1358370	173	363	10405	1.98825	1	0.56699	48.0593
GOTERM_BP_FAT	GO:0009611~response to wounding	12	4.42804	0.0578339	ILMN_1370725, ILMN_1351794, ILMN_1360103, ILMN_1355610, ILMN_1358538, ILMN_1366766, ILMN_1355561, ILMN_1361495, ILMN_1364472, ILMN_1368589, ILMN_1360190, ILMN_1358370	173	389	10405	1.85536	1	0.657093	63.0696
GOTERM_BP_FAT	GO:0050671~positive regulation of lymphocyte proliferation	4	1.47601	0.0708205	ILMN_1364468, ILMN_1361495, ILMN_1364472, ILMN_1358370	173	58	10405	4.1479	1	0.709288	70.7186
GOTERM_BP_FAT	GO:0032946~positive regulation of mononuclear cell proliferation	4	1.47601	0.073746	ILMN_1364468, ILMN_1361495, ILMN_1364472, ILMN_1358370	173	59	10405	4.07759	1	0.720541	72.2225
GOTERM_BP_FAT	GO:0070665~positive regulation of leukocyte proliferation	4	1.47601	0.0797558	ILMN_1364468, ILMN_1361495, ILMN_1364472, ILMN_1358370	173	61	10405	3.9439	1	0.741977	75.0872
GOTERM_BP_FAT	GO:0042129~regulation of T cell proliferation	4	1.47601	0.0859717	ILMN_1364468, ILMN_1361495, ILMN_1364472, ILMN_1358370	173	63	10405	3.8187	1	0.762022	77.7565
GOTERM_BP_FAT	GO:0050670~regulation of lymphocyte proliferation	4	1.47601	0.165909	ILMN_1364468, ILMN_1361495, ILMN_1364472, ILMN_1358370	173	85	10405	2.83033	1	0.89362	95.1849
GOTERM_BP_FAT	GO:0032944~regulation of mononuclear cell proliferation	4	1.47601	0.169957	ILMN_1364468, ILMN_1361495, ILMN_1364472, ILMN_1358370	173	86	10405	2.79742	1	0.898021	95.5611
GOTERM_BP_FAT	GO:0070663~regulation of leukocyte proliferation	4	1.47601	0.178138	ILMN_1364468, ILMN_1361495, ILMN_1364472, ILMN_1358370	173	88	10405	2.73384	1	0.9012	96.2386
GOTERM_BP_FAT	GO:0016477~cell migration	5	1.84502	0.563914	ILMN_1364468, ILMN_1355610, ILMN_1366766, ILMN_1364472, ILMN_1358370	173	240	10405	1.25301	1	0.996587	99.9999
GOTERM_BP_FAT	GO:0006928~cell motion	7	2.58303	0.601098	ILMN_1364468, ILMN_1365869, ILMN_1355043, ILMN_1355610, ILMN_1366766, ILMN_1364472, ILMN_1358370	173	379	10405	1.11085	1	0.997652	100
GOTERM_BP_FAT	GO:0051674~localization of cell	5	1.84502	0.730794	ILMN_1364468, ILMN_1355610, ILMN_1366766, ILMN_1364472, ILMN_1358370	173	298	10405	1.00914	1	0.999411	100
GOTERM_BP_FAT	GO:0048870~cell motility	5	1.84502	0.730794	ILMN_1364468, ILMN_1355610, ILMN_1366766, ILMN_1364472, ILMN_1358370	173	298	10405	1.00914	1	0.999411	100
