# Supplementary material for: Thrifty metabolic programming in rats is induced by both maternal undernutrition and postnatal leptin treatment, but masked in the presence of both: implications for models of developmental programming
Source: BMC Genomics. 2014 Jan 21;15:49. doi: 10.1186/1471-2164-15-49 (PMC3899603; doi:10.1186/1471-2164-15-49)
Supplement: Additional file 4: Table S4 — Weight data for both male and female experimental series at all time points from birth to sacrifice. [file 1471-2164-15-49-S4.xls]

## Sheet: Weaned AD Females
	Leptin Treatment: Female Body Weight data
		Cage #	Day 29	Day 30	Day 31	Day 32	Day 33	Day 34	Day 35	Day 36	Day 39	Day 42	Day 45	Day 48	Day 51	Day 54	Day 55	Day 57	Day 60	Day 63	Day 66	Day 69	Day 72	Day 75	Day 76	Day 78	Day 81	Day 84	Day 87	Day 90	Day 93	Day 96	Day 99	Day 102	Day 105	Day 108	Day 111	Day 114	Day 117	Day 120	Day 123	Day 126	Day 129	Day 132	Day 135	Day 138	Day 141	Day 144	Day 147
AD	1	1.0f	93.5	98.8	108.7	116	124	130	137	144	163	184	196	204	211	226	228	243	247	249	260	268	275	278	282	287	296	300	301	308	314	315	319	326	333	336	336	339	345	345	346	357	358	358	363	368	364	370	376
Saline	2		94.2	99.9	106.3	114.6	123	129	136	142	163	175	189	195	210	224	228	235	231	247	252	261	265	275	276	283	287	288	289	299	300	300	307	317	314	314	318	327	324	326	328	336	333	327	328	338	335	340	347
Chow	3	3.0f	88.5	97.2	104.4	111.5	117	126	133	139	159	169	184	199	209	220	227	236	246	249	255	263	269	273	277	273	275	277	278	280	284	289	289	286	288	290	291	292	295	298	302	305	309	311	313	317	316	328	328
Females	4		82.4	89.4	96.2	103.9	112	117	125	132	140	154	162	172	174	186	189	195	206	207	215	226	229	236	240	245	247	248	250	255	262	262	263	272	273	273	271	282	282	282	282	291	294	294	296	304	299	304	316
	5	5.0f	91.5	99.7	105.5	110	119	128	134	136	158	171	183	190	206	216	221	224	228	235	249	250	255	260	261	267	269	269	276	282	286	287	296	298	298	297	299	303	302	303	309	315	312	315	317	326	327	328	328
	6		89	95.9	105	112	118	124	132	138	159	168	180	189	202	213	214	222	225	231	241	242	248	254	255	261	265	266	272	277	276	279	282	285	286	287	286	292	293	295	297	299	300	301	305	310	312	313	320
	7	6.0f	88.3	92.6	96	102	107	112	118	122	135	144	155	164	168	176	180	185	193	195	205	214	219	223	224	229	230	236	242	246	252	254	257	264	268	272	276	276	278	280	285	284	287	286	294	296	299	298	302
	8		95	101.8	104	112	116	124	130	134	153	167	179	189	201	212	214	222	231	235	251	262	264	270	273	282	283	284	288	294	298	301	308	313	314	319	325	324	327	330	335	342	345	344	350	352	355	356	358
	Mean		90.3	96.9125	103.262	110.25	117	123.75	130.625	135.875	153.75	166.5	178.5	187.75	197.625	209.125	212.625	220.25	225.875	231	241	248.25	253	258.625	261	265.875	269	271	274.5	280.125	284	285.875	290.125	295.125	296.75	298.5	300.25	304.375	305.75	307.375	310.5	316.125	317.25	317	320.75	326.375	325.875	329.625	334.375
	SD		4.14591	4.14537	4.64879	4.90073	5.55492	6.25071	6.32314	6.85435	10.5931	12.3635	13.5962	13.435	16.8941	18.2321	18.4231	20.296	18.458	20.0286	20.0499	19.5284	19.8782	19.9423	20.3961	20.2515	21.7321	21.1052	19.8997	21.1622	20.452	20.4271	21.9508	22.1968	22.3399	22.7596	23.7231	23.0213	23.7592	23.6881	23.5615	26.2321	25.432	24.7733	24.9098	24.796	24.2631	24.9911	24.2719
	SEM		1.4658	1.46561	1.6436	1.73267	1.96396	2.20996	2.23557	2.42338	3.74524	4.37117	4.80699	4.75	5.97297	6.44603	6.51355	7.17573	6.52588	7.08116	7.08872	6.90432	7.02801	7.05068	7.2111	7.16	7.68347	7.46181	7.03562	7.48197	7.23089	7.22208	7.76079	7.84774	7.89835	8.04674	8.38738	8.13927	8.40015	8.375	8.33024	9.27446	8.99156	8.75867	8.80696	8.76669	8.57829	8.83568	8.58141
		Cage #	Day 29	Day 30	Day 31	Day 32	Day 33	Day 34	Day 35	Day 36	Day 39	Day 42	Day 45	Day 48	Day 51	Day 54	Day 55	Day 57	Day 60	Day 63	Day 66	Day 69	Day 72	Day 75	Day 76	Day 78	Day 81	Day 84	Day 87	Day 90	Day 93	Day 96	Day 99	Day 102	Day 105	Day 108	Day 111	Day 114	Day 117	Day 120	Day 123	Day 126	Day 129	Day 132	Day 135	Day 138	Day 141	Day 144	Day 147
AD	1	1.1f	95.1	101	108.4	116.5	126	133	139	147	163	181	194	205	219	235	236	249	257	265	277	291	298	305	307	320	329	336	337	344	351	353	355	366	371	374	374	380	385	385	385	392	393	395	398	394	400	407	410
Saline	2		88	94.4	104.3	114	122	130	136	140	164	178	189	204	220	231	236	247	250	259	269	273	292	295	300	308	315	321	334	335	341	344	345	354	354	365	369	364	375	379	383	400	406	401	394	395	387	402	404
High Fat	3	3.1f	85.7	91.2	97.1	103.3	111	116	123	130	148	161	175	190	204	216	220	229	238	249	256	262	268	273	277	283	285	294	300	302	305	308	311	317	319	320	329	327	329	331	332	334	337	343	344	339	339	344	346
Females	4		86.2	93.6	101.4	110	116	122	130	137	154	170	184	196	207	219	223	232	242	252	258	267	271	276	279	284	288	297	298	299	302	303	308	303	305	308	309	309	315	316	316	320	323	326	324	324	323	329	330
	5	5.1f	92.1	96.8	101.3	106	114	122	128	134	151	160	173	184	196	207	211	213	223	233	240	242	254	259	261	261	264	273	275	276	276	280	286	282	284	290	297	298	291	296	299	300	300	305	312	308	311	316	319
	6		92.5	98.5	104	110	118	126	133	139	155	164	183	194	205	223	224	234	241	252	266	269	271	281	283	286	295	300	306	307	306	311	314	314	314	320	327	326	318	328	335	338	337	341	346	351	356	361	369
	7	6.1f	96	103	110	114	122	131	137	143	164	180	197	212	226	240	244	257	269	277	291	302	313	319	323	330	336	339	350	359	365	368	375	383	386	392	398	399	400	401	408	411	411	413	418	421	423	427	433
	8		85.6	92.4	97	102	106	114	120	125	141	153	163	176	184	199	202	212	220	228	241	246	255	266	268	274	275	279	285	294	299	300	310	309	310	312	317	319	323	325	333	332	330	333	336	342	340	347	350
	Mean		90.15	96.3625	102.937	109.475	116.875	124.25	130.75	136.875	155	168.375	182.25	195.125	207.625	221.25	224.5	234.125	242.5	251.875	262.25	269	277.75	284.25	287.25	293.25	298.375	304.875	310.625	314.5	318.125	320.875	325.5	328.5	330.375	335.125	340	340.25	342	345.125	348.875	353.375	354.625	357.125	359	359.25	359.875	366.625	370.125
	SD		4.28919	4.21153	4.73707	5.30411	6.53425	6.98468	6.79811	7.0799	8.34951	10.4872	11.4237	11.8254	13.8041	13.9872	13.9181	16.3745	16.3794	15.986	17.3514	20.354	21.1238	20.4573	20.9813	23.7171	25.79	24.7354	26.7578	28.3499	30.5214	30.4182	29.6407	34.9735	35.6769	36.6506	35.8369	36.2284	39.1663	37.8321	38.29	41.4348	42.2609	40.0158	38.8844	39.5393	39.5057	40.4155	41.236
	SEM		1.51646	1.489	1.67481	1.87529	2.31021	2.46946	2.40349	2.50312	2.952	3.7078	4.03887	4.1809	4.88049	4.94524	4.9208	5.78927	5.791	5.65192	6.13465	7.19623	7.46839	7.23274	7.418	8.38525	9.11815	8.74528	9.46033	10.0232	10.7909	10.7545	10.4796	12.365	12.6137	12.958	12.6703	12.8087	13.8474	13.3757	13.5376	14.6494	14.9415	14.1477	13.7477	13.9793	13.9674	14.289	14.5791
		Cage #	Day 29	Day 30	Day 31	Day 32	Day 33	Day 34	Day 35	Day 36	Day 39	Day 42	Day 45	Day 48	Day 51	Day 54	Day 55	Day 57	Day 60	Day 63	Day 66	Day 69	Day 72	Day 75	Day 76	Day 78	Day 81	Day 84	Day 87	Day 90	Day 93	Day 96	Day 99	Day 102	Day 105	Day 108	Day 111	Day 114	Day 117	Day 120	Day 123	Day 126	Day 129	Day 132	Day 135	Day 138	Day 141	Day 144	Day 147
AD	1	2.0f	79.5	85.7	92.8	102	106.4	115	119	125	139	148	163	169	176	188	191	204	216	223	228	230	244	243	249	249	257	259	259	267	274	278	280	283	288	292	286	293	291	293	295	300	301	310	308	311	316	315	321
Leptin	2		74	80.3	89.2	97.2	103	110	119	121	135	148	150	166	174	185	187	189	195	207	208	209	216	221	226	228	226	232	236	243	244	246	251	257	254	256	264	264	259	264	273	272	267	276	283	285	283	288	295
Chow	3	4.0f	93.1	99.5	107.6	116.6	122	131	138	146	161	174	184	198	207	215	223	232	242	253	260	269	278	290	291	296	297	303	314	319	319	326	331	332	333	337	349	346	348	357	365	374	380	385	386	390	387	389	398
Females	4		85	92.4	99.1	107	114	118	125	133	150	164	177	186	192	206	209	219	227	228	234	243	246	251	256	261	265	271	272	273	276	276	276	284	288	288	287	294	297	298	299	301	307	309	306	317	317	317	320
	5	7.0f	79.5	84.3	88	96	103	108	109	119	135	144	148	160	167	173	176	183	194	198	204	211	212	218	219	223	229	239	239	240	245	252	252	253	258	262	259	264	267	271	274	275	277	281	285	282	285	288	293
	6		91.5	96.9	102	111	118	122	125	134	150	164	169	176	188	195	196	199	213	216	225	228	239	243	245	250	251	257	261	262	264	272	279	275	280	292	293	293	296	299	300	299	292	299	305	310	309	315	327
	7	8.0f	85	87	94	99	103	110	116	122	139	145	160	170	178	185	188	197	204	208	211	220	225	227	230	230	232	236	237	239	248	251	253	252	259	267	267	269	270	274	271	273	274	281	277	273	280	288	285
	8		88	93	99	106	110	117	124	130	145	156	169	184	191	199	206	212	223	228	236	247	259	261	264	266	267	272	274	276	284	289	292	291	304	306	303	307	314	317	319	320	324	329	327	328	329	338	339
	Mean		84.45	89.8875	96.4625	104.35	109.925	116.375	121.875	128.75	144.25	155.375	165	176.125	184.125	193.25	197	204.375	214.25	220.125	225.75	232.125	239.875	244.25	247.5	250.375	253	258.625	261.5	264.875	269.25	273.75	276.75	278.375	283	287.5	288.5	291.25	292.75	296.625	299.5	301.75	302.75	308.75	309.625	312	313.25	317.25	322.25
	SD		6.50209	6.61804	6.67553	7.1616	7.40574	7.57699	8.45893	8.94028	9.05144	10.9667	12.4212	12.4721	12.8	13.339	14.9284	16.0885	16.4729	17.0666	18.3517	20.1738	22.1774	23.7532	23.3789	24.2189	24.0297	23.6337	26.1479	26.4545	25.2572	26.048	26.8102	26.4464	26.8381	26.4467	28.8642	27.3587	28.9223	30.033	31.2958	33.7882	36.4956	35.7241	34.9528	36.8782	34.9397	34.1331	35.9235
	SEM		2.29884	2.33983	2.36016	2.53201	2.61832	2.67887	2.99068	3.16087	3.20017	3.8773	4.39155	4.40956	4.52547	4.71604	5.27799	5.68814	5.82406	6.03394	6.48831	7.13251	7.84091	8.39802	8.26568	8.56266	8.4958	8.35579	9.24469	9.35307	8.92979	9.20937	9.47883	9.35021	9.48872	9.35032	10.205	9.67277	10.2256	10.6183	11.0647	11.9459	12.9031	12.6304	12.3577	13.0384	12.3531	12.0679	12.7009
		Cage #	Day 29	Day 30	Day 31	Day 32	Day 33	Day 34	Day 35	Day 36	Day 39	Day 42	Day 45	Day 48	Day 51	Day 54	Day 55	Day 57	Day 60	Day 63	Day 66	Day 69	Day 72	Day 75	Day 76	Day 78	Day 81	Day 84	Day 87	Day 90	Day 93	Day 96	Day 99	Day 102	Day 105	Day 108	Day 111	Day 114	Day 117	Day 120	Day 123	Day 126	Day 129	Day 132	Day 135	Day 138	Day 141	Day 144	Day 147
AD	1	2.1f	78	78.6	87.3	92.3	99	106	114	119	136	146	163	167	177	187	191	199	208	216	222	233	240	245	245	253	265	272	279	284	286	287	292	300	302	307	314	316	319	321	322	333	344	353	354	350	348	353	356
Leptin	2		83.6	85.4	93.7	101.7	108	116	125	127	148	161	174	184	198	212	218	224	230	241	248	256	264	275	276	285	294	300	307	309	310	310	315	326	323	324	330	341	342	343	345	348	347	350	350	354	354	359	362
High Fat	3	4.1f	85	92.3	98.3	104	110	117	124	131	148	156	167	174	187	193	196	202	212	216	222	230	236	239	242	243	249	254	259	264	263	264	265	267	270	270	275	277	275	278	282	288	291	290	283	294	294	302	303
Females	4		87	92.4	101	108	116	123	131	139	161	180	193	209	225	241	246	251	265	275	283	290	303	313	315	320	324	336	341	347	347	353	352	356	356	362	371	374	374	384	390	387	397	400	400	402	410	412	415
	5	7.1f	81.3	86	91	100	104	110	116	122	136	149	159	169	178	188	193	199	205	214	226	235	240	245	246	254	256	266	267	271	270	276	276	283	282	291	293	292	297	304	313	311	308	317	314	315	322	328	323
	6		85.3	91	98	104	111	119	125	132	153	171	183	197	213	226	229	236	239	252	258	263	268	278	278	286	292	299	302	309	308	309	313	318	320	322	328	330	332	334	343	344	346	346	348	349	351	354	359
	7	8.1f	90	101	106	116	124	132	138	145	167	186	196	210	231	245	246	253	258	269	282	290	294	300	303	311	313	315	326	328	333	334	344	343	342	346	351	354	356	354	355	354	353	356	356	360	365	370	372
	8		88	97	100	112	116	124	132	140	153	170	182	191	211	216	218	224	234	245	256	265	268	272	274	286	288	293	299	299	309	309	313	311	316	330	332	336	339	336	346	354	362	362	355	356	363	369	374
	Mean		84.775	90.4625	96.9125	104.75	111	118.375	125.625	131.875	150.25	164.875	177.125	187.625	202.5	213.5	217.125	223.5	231.375	241	249.625	257.75	264.125	270.875	272.375	279.75	285.125	291.875	297.5	301.375	303.25	305.25	308.75	313	313.875	319	324.25	327.5	329.25	331.75	337	339.875	343.5	346.75	345	347.5	350.875	355.875	358
	SD		3.82352	7.04535	5.97146	7.34536	7.76439	8.19298	8.05228	9.07803	10.8726	14.3471	13.6637	17.0205	20.7433	22.9471	22.4273	22.1875	22.4368	24.0713	24.9567	24.0936	25.0396	26.8511	27.1763	27.8555	26.675	26.9891	28.2135	28.1168	29.0898	29.3927	30.368	29.5973	28.7175	29.4279	30.5088	31.776	31.7839	31.9587	31.9374	29.9401	32.3596	32.3143	34.1551	32	33.6556	32.1223	33.747
	SEM		1.35182	2.49091	2.11123	2.59698	2.74513	2.89666	2.84691	3.20957	3.84406	5.07247	4.83084	6.01765	7.33387	8.11304	7.92924	7.84447	7.93261	8.5105	8.82354	8.51836	8.85284	9.4933	9.60829	9.8484	9.43102	9.54208	9.97497	9.94078	10.2848	10.3919	10.7367	10.4642	10.1532	10.4043	10.7865	11.2345	11.2373	11.2991	11.2916	10.5854	11.4408	11.4248	12.0757	11.3137	11.899	11.3569	11.9314
[truncated: 8 more columns]

## Sheet: Weaned UN Females
	Leptin Treatment: Female Body Weight data
		Cage #	Day 29	Day 30	Day 31	Day 32	Day 33	Day 34	Day 35	Day 36	Day 39	Day 42	Day 45	Day 48	Day 51	Day 54	Day 55	Day 57	Day 60	Day 63	Day 66	Day 69	Day 72	Day 75	Day 76	Day 78	Day 81	Day 84	Day 87	Day 90	Day 93	Day 96	Day 99	Day 102	Day 105	Day 108	Day 111	Day 114	Day 117	Day 120	Day 123	Day 126	Day 129	Day 132	Day 135	Day 138	Day 141	Day 144	Day 147
UN	1	24.0f	78.6	82	89	95	102	103	108	115	128	142	154	164	167	178	181	193	199	204	216	224	231	234	239	245	253	256	256	264	275	276	274	281	284	287	282	294	301	293	295	303	307	306	306	317	327	323	320
Saline	2		81.9	90	97.6	104	111	118	124	130	142	156	170	182	191	203	205	209	224	226	231	235	246	252	252	253	256	264	267	269	269	277	282	285	283	283	289	287	282	290	299	295	293	301	305	302	307	310	315
Chow	3	28.0f	72.3	79	85	92	97	103	109	115	124	143	148	161	175	183	188	195	211	221	236	238	239	246	248	246	250	254	256	259	260	262	268	266	269	273	278	278	278	282	285	287	285	284	286	293	295	298	301
Females	4		80	87	92	102	109	113	122	128	143	158	167	176	186	198	199	203	212	214	224	231	233	237	243	244	251	256	257	260	261	264	264	261	267	273	269	275	275	275	272	273	280	281	278	286	290	292	290
	5	31.0f	78	84	90	96	102	108	114	119	138	152	155	165	179	186	188	192	204	211	214	223	236	239	243	239	248	256	271	284	289	289	288	284	281	281	280	280	281	284	289	304	314	321	304	304	308	306	307
	6		82	88	95	100	105	112	119	124	138	146	159	170	181	184	191	196	204	209	212	221	228	232	235	233	241	245	248	250	256	265	265	264	272	276	275	272	276	276	277	278	283	280	279	279	286	290	288
	7	33.0f	82	88	95	102	108	115	118	124	143	156	165	173	192	199	208	210	217	228	237	247	248	255	256	257	264	266	274	278	278	277	280	288	286	292	296	300	294	295	297	302	301	298	301	305	303	306	312
	8		78	84	89	95	101	105	110	117	132	143	154	160	170	172	176	184	191	193	197	205	209	215	217	221	220	224	225	226	229	232	232	238	240	239	241	242	247	252	253	256	256	259	262	266	265	269	273
	Mean		79.1	85.25	91.575	98.25	104.375	109.625	115.5	121.5	136	149.5	159	168.875	180.125	187.875	192	197.75	207.75	213.25	220.875	228	233.75	238.75	241.625	242.25	247.875	252.625	256.75	261.25	264.625	267.75	269.125	270.875	272.75	275.5	276.25	278.5	279.25	280.875	283.375	287.25	289.875	291.25	290.125	294	297.625	299.25	300.75
	SD		3.25971	3.65474	4.12163	4.30116	4.71888	5.70557	6.1412	5.83095	7.23089	6.71884	7.63451	7.75403	9.23406	10.9992	11.2377	8.94028	10.4437	11.7078	13.7367	12.7504	12.1861	12.6914	12.0468	11.3735	13.0432	13.2119	15.5449	17.8945	18.0391	17.0021	17.2663	16.9742	15.0973	16.1952	16.4729	17.5825	15.9082	13.7989	15.5466	17.2026	18.2243	19.1517	16.3133	16.423	18.3298	16.1489	15.9799
	SEM		1.15248	1.29215	1.45722	1.52069	1.66838	2.01722	2.17124	2.06155	2.5565	2.37547	2.69921	2.74146	3.26473	3.8888	3.97312	3.16087	3.69242	4.13931	4.85665	4.50793	4.30842	4.48708	4.25918	4.02115	4.61147	4.6711	5.49594	6.32667	6.3778	6.01115	6.10456	6.0013	5.3377	5.72588	5.82406	6.21634	5.6244	4.87866	5.49655	6.08203	6.44326	6.77113	5.76764	5.8064	6.48057	5.70948	5.64975
		Cage #	Day 29	Day 30	Day 31	Day 32	Day 33	Day 34	Day 35	Day 36	Day 39	Day 42	Day 45	Day 48	Day 51	Day 54	Day 55	Day 57	Day 60	Day 63	Day 66	Day 69	Day 72	Day 75	Day 76	Day 78	Day 81	Day 84	Day 87	Day 90	Day 93	Day 96	Day 99	Day 102	Day 105	Day 108	Day 111	Day 114	Day 117	Day 120	Day 123	Day 126	Day 129	Day 132	Day 135	Day 138	Day 141	Day 144	Day 147
UN	1	24.1f	83.5	89	96	102	107	115	122	128	144	161	178	194	212	230	236	242	260	272	282	289	304	312	316	318	331	345	348	352	366	369	370	372	380	376	390	391	394	402	401	412	414	407	420	426	427	436	440
Saline	2		83.1	89	93	97	101	108	112	117	130	141	154	165	181	191	196	199	216	229	239	249	258	267	272	272	280	288	295	298	302	309	316	318	319	325	325	326	330	334	333	338	352	348	352	358	349	364	380
High Fat	3	28.1f	70.5	77	84	88	93	96	103	108	119	134	145	156	167	183	184	196	204	216	233	242	247	257	263	268	277	281	286	292	297	300	304	307	312	314	317	326	327	327	330	335	339	338	338	341	346	345	346
Females	4		72.3	78	83	89	92	100	107	114	137	146	156	161	169	185	186	197	202	209	222	227	230	236	242	247	252	256	257	264	266	267	268	276	280	279	282	283	285	285	285	293	298	294	293	297	302	303	305
	5	31.1f	83	90	97	103	110	118	126	131	152	169	181	197	212	226	231	235	244	254	264	268	272	278	279	284	290	292	301	305	309	311	312	315	315	325	330	335	336	339	347	347	344	347	353	359	362	364	372
	6		82	87	94	100	108	113	122	127	143	155	173	186	203	222	230	233	246	257	266	275	281	285	289	290	308	323	326	326	326	326	327	333	336	337	342	345	348	349	360	370	382	384	382	383	390	393	395
	7	33.1f	83.8	90	97	102	107	114	121	128	147	160	179	189	209	224	233	246	267	282	293	305	309	319	321	327	338	354	362	363	367	376	382	391	402	411	415	421	431	436	455	466	469	469	464	472	477	480	485
	8		74.3	80	87	91	97	102	109	116	132	145	158	170	188	200	205	211	223	239	252	261	272	280	283	288	291	299	306	309	310	316	322	329	333	341	344	347	348	349	350	348	348	344	351	362	364	366	369
	Mean		79.0625	85	91.375	96.5	101.875	108.25	115.25	121.125	138	151.375	165.5	177.25	192.625	207.625	212.625	219.875	232.75	244.75	256.375	264.5	271.625	279.25	283.125	286.75	295.875	304.75	310.125	313.625	317.875	321.75	325.125	330.125	334.625	338.5	343.125	346.75	349.875	352.625	357.625	363.625	368.25	366.375	369.125	374.75	377.125	381.375	386.5
	SD		5.66063	5.65685	5.82942	6.25643	7.14018	8.04896	8.51469	8.39111	10.6904	11.7709	13.8048	16.0513	18.8902	19.8778	22.245	21.3169	24.9728	26.0535	24.4887	25.4334	26.8804	27.2646	26.1503	26.0919	28.6528	33.3713	34.0396	32.3681	34.465	35.808	36.306	36.467	39.1478	39.9571	41.8925	42.3211	44.489	46.5647	50.9676	53.2459	52.7602	53.117	52.6455	53.489	54.0276	54.97	55.3921
	SEM		2.00133	2	2.06101	2.21198	2.52443	2.84574	3.0104	2.96671	3.77964	4.16163	4.88072	5.67498	6.67869	7.02785	7.86479	7.53667	8.82923	9.21131	8.65806	8.99206	9.50364	9.63948	9.24553	9.22487	10.1303	11.7985	12.0348	11.4439	12.1852	12.66	12.8361	12.893	13.8409	14.127	14.8112	14.9628	15.7292	16.4631	18.0198	18.8253	18.6536	18.7797	18.613	18.9112	19.1016	19.4348	19.5841
		Cage #	Day 29	Day 30	Day 31	Day 32	Day 33	Day 34	Day 35	Day 36	Day 39	Day 42	Day 45	Day 48	Day 51	Day 54	Day 55	Day 57	Day 60	Day 63	Day 66	Day 69	Day 72	Day 75	Day 76	Day 78	Day 81	Day 84	Day 87	Day 90	Day 93	Day 96	Day 99	Day 102	Day 105	Day 108	Day 111	Day 114	Day 117	Day 120	Day 123	Day 126	Day 129	Day 132	Day 135	Day 138	Day 141	Day 144	Day 147
UN	1	23.0f	69	75.1	80.5	87	92.7	98	104	112	125	136	148	156	163	175	176	185	191	192	203	208	218	220	221	223	232	233	233	234	242	245	244	246	251	254	253	258	258	259	261	260	268	268	267	270	277	276	274
Leptin	2		72	79.9	86.5	95	103	108	115	122	137	148	164	174	185	194	203	209	218	222	228	239	248	251	251	249	256	262	262	262	267	273	274	276	284	286	287	286	288	290	293	287	294	296	297	292	301	303	304
Chow	3	25.0f	73	78.6	85.3	91	96	100	108	111	129	139	150	155	172	185	186	188	190	202	210	213	215	226	227	234	237	238	245	247	247	247	255	257	256	257	262	266	266	265	271	273	272	269	277	273	280	284	281
Females	4		74.4	81.1	85.4	93	95	102	106	112	125	135	147	152	165	174	175	186	187	198	208	217	220	227	229	236	242	243	243	246	254	254	256	257	261	273	270	274	277	279	280	281	280	283	288	289	285	289	294
	5	26.0f	60.4	65.2	71	77.1	83	89	95	100	117	129	136	152	161	171	180	181	191	195	205	213	217	226	232	233	234	238	244	249	248	253	258	257	257	261	267	264	267	270	276	276	278	285	284	283	293	293	300
	6		69.6	74.4	79.1	84.4	95	93	99	104	115	123	132	141	149	156	160	164	172	176	182	188	191	195	198	198	202	204	207	207	212	216	215	214	217	226	224	223	225	227	223	222	227	232	229	229	236	242	245
	7	29.0f	66.5	71.6	78	84	89	94	99	105	120	130	138	149	159	165	168	173	183	188	195	201	207	213	212	216	216	223	228	233	233	235	237	237	235	242	245	243	247	251	253	256	254	258	255	259	258	260	260
	8		75.6	79.8	85	90	97	100	107	111	125	135	146	158	164	171	174	182	189	195	198	208	215	219	223	220	226	233	231	233	236	239	244	244	250	256	259	258	264	270	270	269	271	279	277	278	281	284	281
	Mean		69.9167	75.1167	81.35	87.6875	93.8375	98	104.125	109.625	124.125	134.375	145.125	154.625	164.75	173.875	177.75	183.5	190.125	196	203.625	210.875	216.375	222.125	224.125	226.125	230.625	234.25	236.625	238.875	242.375	245.25	247.875	248.5	251.375	256.875	258.375	259	261.5	263.875	265.875	265.5	268	271.25	271.75	271.625	276.375	278.875	279.875
	SD		5.73146	6.01811	5.29123	5.79395	5.89768	5.92814	6.33443	6.69621	6.99872	7.44384	9.99196	9.41029	10.43	11.6182	12.7923	12.9725	12.9222	13.0822	13.2551	14.5154	15.8199	15.6793	15.3849	15.4498	16.3963	16.5594	16.0618	16.3133	16.2387	16.5162	17.4474	18.213	19.5005	18.1615	18.639	19.2057	19.1012	19.0371	21.0743	20.3329	20.0784	19.7538	21.5058	20.241	20.5631	19.4968	20.1242
	SEM		2.02638	2.12772	1.87073	2.04847	2.08515	2.09591	2.23956	2.36747	2.47442	2.63179	3.53269	3.32704	3.68758	4.10765	4.52276	4.58647	4.56867	4.62524	4.68637	5.13196	5.59316	5.54346	5.4394	5.46233	5.79697	5.85464	5.67871	5.76764	5.74126	5.83937	6.16858	6.43928	6.89445	6.42105	6.58987	6.79022	6.75331	6.73063	7.45088	7.18878	7.09879	6.98404	7.60345	7.15626	7.27014	6.89316	7.11497
		Cage #	Day 29	Day 30	Day 31	Day 32	Day 33	Day 34	Day 35	Day 36	Day 39	Day 42	Day 45	Day 48	Day 51	Day 54	Day 55	Day 57	Day 60	Day 63	Day 66	Day 69	Day 72	Day 75	Day 76	Day 78	Day 81	Day 84	Day 87	Day 90	Day 93	Day 96	Day 99	Day 102	Day 105	Day 108	Day 111	Day 114	Day 117	Day 120	Day 123	Day 126	Day 129	Day 132	Day 135	Day 138	Day 141	Day 144	Day 147
UN	1	23.1f	72.1	78.2	85.8	92	96	104	113	118	133	145	153	164	179	184	188	193	205	218	225	226	236	243	244	245	250	255	256	258	259	263	268	270	267	273	275	278	273	281	283	282	285	287	291	297	294	300	302
Leptin	2		70.8	76.3	81.9	85	90	97	103	109	123	136	148	160	172	181	184	191	200	207	214	218	229	231	236	237	241	245	245	245	248	254	254	250	253	261	263	261	265	267	264	260	266	268	269	270	274	278	278
High Fat	3	25.1f	71.1	77.6	82.9	89	94.3	101	108	114	129	136	151	157	169	181	185	192	197	207	214	219	226	236	242	246	253	258	257	258	259	263	268	269	267	267	269	269	270	268	274	276	278	278	284	279	287	288	293
Females	4		75.5	82.9	90.9	99	105	112	120	127	145	164	180	192	206	221	225	234	246	256	263	277	285	289	296	296	308	310	317	317	327	332	336	338	346	354	355	358	363	367	370	370	370	372	380	379	382	386	389
	5	26.1f	67.9	72.6	78	85	91	96	102	108	124	137	151	163	179	191	195	202	215	225	232	235	244	249	250	255	258	270	276	277	277	283	288	293	298	304	307	306	307	309	311	313	313	318	322	317	322	325	329
	6		65.1	68.8	74	79	85	92	99	104	123	138	149	162	177	189	192	202	211	222	231	236	245	250	251	259	265	273	279	287	289	294	303	306	309	314	322	325	324	324	327	334	337	336	342	343	351	350	357
	7	29.1f	68.5	73	79	84	90	98	104	108	125	137	146	154	168	178	180	184	191	199	207	211	212	221	221	228	229	229	232	237	241	245	248	255	256	262	263	261	263	266	273	275	275	277	284	282	293	292	289
	8		70.9	76.5	84	89	94	102	109	113	131	144	155	164	182	193	196	203	208	215	221	226	230	240	241	246	250	254	257	262	262	271	276	283	291	296	292	296	299	302	308	306	304	307	313	319	322	320	320
	Mean		69.8333	75.2333	82.0625	87.75	93.1625	100.25	107.25	112.625	129.125	142.125	154.125	164.5	179	189.75	193.125	200.125	209.125	218.625	225.875	231	238.375	244.875	247.625	251.5	256.75	261.75	264.875	267.625	270.25	275.625	280.125	283	285.875	291.375	293.25	294.25	295.5	298	301.25	302	303.5	305.375	310.625	310.75	315.625	317.375	319.625
	SD		3.54326	4.88453	5.17465	6.01783	5.87341	6.06512	6.79811	7.24938	7.45343	9.52347	10.829	11.6619	12.0238	13.6983	14.0249	15.2263	16.7966	17.3941	17.3406	20.4241	21.5866	20.2092	21.6791	20.4031	23.359	23.8911	25.9639	25.5451	27.489	27.5574	28.6179	29.0123	31.6428	32.3637	32.9101	34.3584	35.1649	35.3513	35.4391	36.5552	35.5488	35.5123	36.7771	36.8191	36.3905	36.2489	37.7735
	SEM		1.25273	1.72694	1.82951	2.12762	2.07656	2.14434	2.40349	2.56304	2.63518	3.36705	3.82864	4.12311	4.25105	4.84307	4.95853	5.3833	5.93849	6.14973	6.13083	7.221	7.63202	7.14502	7.66471	7.21358	8.25865	8.44679	9.17963	9.03157	9.71881	9.74301	10.1179	10.2574	11.1874	11.4423	11.6355	12.1475	12.4327	12.4986	12.5296	12.9242	12.5684	12.5555	13.0027	13.0175	12.866	12.8159	13.355
[truncated: 8 more columns]

## Sheet: Weaned AD Males
	Leptin Pilot: Male Body Weight data
		Cage #	Day 29	Day 30	Day 31	Day 32	Day 33	Day 34	Day 35	Day 36	Day 39	Day 42	Day 45	Day 48	Day 51	Day 54	Day 55	Day 57	Day 60	Day 63	Day 66	Day 69	Day 72	Day 75	Day 76	Day 78	Day 81	Day 84	Day 87	Day 90	Day 93	Day 96	Day 99	Day 102	Day 105	Day 108
AD	1	1.0m	90.6	98.4	108.7	119	126	137	148	157	188	221	245	277	310	334	338	357	385	406	425	440	459	476	484	498	510	522	535	543	553	564	579	592	608	617
Saline	2		108	117.2	125.7	132	145	158	168	175	209	241	261	298	328	355	363	375	402	425	438	460	465	484	490	508	520	525	536	547	559	571	585	597	607	618
Chow	3	3.0m	85.5	92.3	101.1	108	118	126	135	143	169	192	217	237	264	279	295	316	331	355	367	385	397	398	408	415	424	427	436	445	457	469	471	484	490	498
Males	4		95.8	100.9	108.4	117	125	132	143	150	178	205	234	253	287	300	324	339	351	366	377	390	406	411	423	429	439	448	458	463	473	486	488	498	521	534
	5	5.0m	104.5	110	121	130	143	149	162	172	200	220	247	273	299	320	328	347	366	384	402	410	431	434	446	452	464	465	472	484	499	503	503	518	522	526
	6		93.9	101	111	120	126	134	143	155	181	192	222	239	257	274	278	295	306	320	328	338	352	359	359	371	381	384	385	390	400	405	412	414	427	431
	7	6.0m	103	112	118	126	134	144	155	165	194	221	245	274	297	322	330	345	357	366	379	390	399	410	417	426	433	444	453	460	471	471	479	489	494	511
	8		102	109	117	129	138	148	157	168	195	218	245	266	285	312	316	325	345	355	370	382	394	410	415	423	434	440	448	455	466	468	476	485	490	499
	Mean		97.9125	105.1	113.862	122.625	131.875	141	151.375	160.625	189.25	213.75	239.5	264.625	290.875	312	321.5	337.375	355.375	372.125	385.75	399.375	412.875	422.75	430.25	440.25	450.625	456.875	465.375	473.375	484.75	492.125	499.125	509.625	519.875	529.25
	SD		7.70759	8.24985	7.97853	8.10533	9.61305	10.5695	11.0446	11.1987	12.9146	16.5939	14.4024	20.6393	23.1975	27.1872	26.022	24.9567	30.0615	32.6516	35.0337	37.5878	37.2767	41.1504	42.6606	44.9182	45.975	47.33	50.3018	51.7713	52.1063	54.3755	57.5883	60.3062	61.4618	62.6641
	SEM		2.72505	2.91676	2.82084	2.86567	3.39873	3.73688	3.90484	3.95934	4.56598	5.86683	5.09201	7.29711	8.20156	9.61212	9.20016	8.82354	10.6284	11.5441	12.3863	13.2893	13.1793	14.5489	15.0828	15.881	16.2546	16.7337	17.7844	18.3039	18.4224	19.2246	20.3605	21.3215	21.73	22.1551
		Cage #	Day 29	Day 30	Day 31	Day 32	Day 33	Day 34	Day 35	Day 36	Day 39	Day 42	Day 45	Day 48	Day 51	Day 54	Day 55	Day 57	Day 60	Day 63	Day 66	Day 69	Day 72	Day 75	Day 76	Day 78	Day 81	Day 84	Day 87	Day 90	Day 93	Day 96	Day 99	Day 102	Day 105	Day 108
AD	1	1.1m	94.6	102	110.8	122	131	140	150	159	187	215	241	269	291	316	326	340	363	376	398	417	435	454	459	469	480	491	500	509	521	535	544	556	565	576
Saline	2		98	103.5	114.2	125	136	147	157	167	201	229	252	283	311	339	349	367	392	412	431	454	474	492	496	505	524	534	549	556	568	581	594	608	622	636
High Fat	3	3.1m	94.2	103	111.8	121	133	144	154	165	193	228	260	292	318	350	359	379	402	424	450	469	483	501	509	519	529	543	557	572	578	588	597	609	612	617
Males	4		87.7	95.8	102	113	122	132	141	150	175	205	230	252	279	304	315	326	350	362	379	399	418	430	435	450	465	469	476	485	495	507	523	535	544	554
	5	5.1m	103	108.5	116	127	134	144	155	166	190	218	244	272	301	326	331	348	364	387	414	425	446	456	463	472	482	486	498	503	515	522	527	540	547	556
	6		103.4	110	117	127	135	145	157	167	195	220	243	265	290	313	319	332	349	370	390	404	419	428	431	437	449	454	466	468	480	489	498	502	510	513
	7	6.1m	101.9	111	121	125	131	143	154	165	194	214	241	269	299	322	335	351	371	388	410	428	447	451	457	468	475	489	499	510	521	525	538	543	552	559
	8		101	107	118	127	136	147	157	167	195	219	245	271	301	324	335	349	367	387	406	426	446	460	465	478	486	490	499	513	519	521	540	545	550	569
	Mean		97.975	105.1	113.85	123.375	132.25	142.75	153.125	163.25	191.25	218.5	244.5	271.625	298.75	324.25	333.625	349	369.75	388.25	409.75	427.75	446	459	464.375	474.75	486.25	494.5	505.5	514.5	524.625	533.5	545.125	554.75	562.75	572.5
	SD		5.48316	5.02934	5.81795	4.77905	4.59036	4.89168	5.43632	5.97016	7.72288	7.7275	8.73417	11.8796	12.2911	14.6067	14.6866	17.4356	18.6835	20.7623	22.6069	23.6266	23.2625	26.0604	26.8697	26.7462	27.4526	30.0903	31.9509	34.322	33.2735	34.3761	34.2196	36.6518	37.0357	38.4968
	SEM		1.93859	1.77814	2.05696	1.68965	1.62294	1.72947	1.92203	2.11077	2.73045	2.73208	3.088	4.20007	4.34556	5.16427	5.1925	6.16441	6.6056	7.34057	7.99274	8.35325	8.22453	9.21373	9.49988	9.4562	9.70594	10.6385	11.2963	12.1347	11.764	12.1538	12.0985	12.9584	13.0941	13.6107
		Cage #	Day 29	Day 30	Day 31	Day 32	Day 33	Day 34	Day 35	Day 36	Day 39	Day 42	Day 45	Day 48	Day 51	Day 54	Day 55	Day 57	Day 60	Day 63	Day 66	Day 69	Day 72	Day 75	Day 76	Day 78	Day 81	Day 84	Day 87	Day 90	Day 93	Day 96	Day 99	Day 102	Day 105	Day 108
AD	1	2.0m	90.9	95.9	105.8	112	122	133	140	151	177	203	228	254	275	298	306	320	329	342	355	369	379	394	400	410	412	415	424	433	440	452	456	466	475	481
Leptin	2		89.2	95	104.6	113	122	133	139	149	175	200	229	255	281	306	311	324	341	350	372	385	397	410	415	428	440	451	466	478	478	496	505	513	526	533
Chow	3	4.0m	98	104.8	115.5	123	133	144	151	162	190	214	242	270	297	318	326	341	358	375	386	402	418	424	430	440	452	460	476	483	488	494	502	512	515	525
Males	4		103	112.2	123.4	130	142	151	162	171	206	231	264	292	325	350	358	383	402	420	440	460	476	491	495	503	521	533	547	561	568	581	589	604	610	619
	5	7.0m	96.4	106	113	121	128	135	146	155	176	200	222	247	273	301	311	322	341	357	380	395	407	413	414	423	430	434	439	449	462	463	473	480	503	516
	6		100.8	106	116	127	134	143	152	165	187	215	242	267	293	318	322	341	361	377	394	416	429	444	448	458	473	480	483	486	489	490	494	500	514	519
	7	8.0m	94	103	110	118	125	134	146	152	182	204	229	251	274	298	304	318	337	349	365	377	394	402	410	411	416	427	432	435	443	451	457	458	464	472
	8		95.2	105	113	120	130	139	149	159	193	218	244	269	294	313	317	328	347	357	370	382	395	405	412	413	423	430	439	447	450	456	466	470	480	483
	Mean		95.9375	103.487	112.662	120.5	129.5	139	148.125	158	185.75	210.625	237.5	263.125	289	312.75	319.375	334.625	352	365.875	382.75	398.25	411.875	422.875	428	435.75	445.875	453.75	463.25	471.5	477.25	485.375	492.75	500.375	510.875	518.5
	SD		4.67606	5.63647	6.02256	6.25643	6.80336	6.52468	7.31803	7.6532	10.5796	10.8751	13.4164	14.5743	17.4929	17.161	17.3365	21.4738	22.7972	25.0738	26.1466	29.0308	30.173	31.4889	30.7571	31.7389	36.3846	38.1491	40.1204	41.9455	41.4479	43.1143	43.4832	46.8247	45.6397	46.5802
	SEM		1.65324	1.99279	2.1293	2.21198	2.40535	2.30682	2.58731	2.70581	3.74046	3.84493	4.74342	5.1528	6.18466	6.06733	6.12937	7.59214	8.06004	8.86493	9.24421	10.2639	10.6678	11.133	10.8743	11.2214	12.8639	13.4878	14.1847	14.83	14.654	15.2432	15.3736	16.555	16.1361	16.4686
		Cage #	Day 29	Day 30	Day 31	Day 32	Day 33	Day 34	Day 35	Day 36	Day 39	Day 42	Day 45	Day 48	Day 51	Day 54	Day 55	Day 57	Day 60	Day 63	Day 66	Day 69	Day 72	Day 75	Day 76	Day 78	Day 81	Day 84	Day 87	Day 90	Day 93	Day 96	Day 99	Day 102	Day 105	Day 108
AD	1	2.1m	92.1	98.7	108.8	119	130	140	147	159	190	218	247	272	306	336	341	357	384	410	430	451	471	485	493	517	522	541	558	575	593	606	618	634	650	672
Leptin	2		82.8	87.9	98.1	106	113	122	128	137	164	188	213	234	262	291	300	318	341	363	384	403	423	443	447	457	474	483	500	510	522	540	548	559	567	580
High Fat	3	4.1m	105	109.5	120.4	129	138	148	158	169	200	228	258	284	308	335	344	362	381	408	420	444	460	481	487	500	514	529	543	547	555	556	575	581	590	596
Males	4		97.1	99.4	110.8	121	130.5	140	150	160	188	217	245	273	300	330	340	355	380	403	426	449	467	490	494	505	521	535	553	561	572	584	593	605	615	621
	5	7.1m	100.5	109	115	129	138	150	161	170	200	225	255	281	308	325	335	354	369	392	416	437	465	492	500	508	519	535	546	558	572	586	601	606	620	639
	6		100	106	119	124	133	144	155	167	200	226	260	291	326	353	364	385	411	434	463	487	510	540	545	558	574	590	606	622	637	648	664	673	688	698
	7	8.1m	98.9	107	118	125	133	142	154	164	196	225	256	285	316	339	348	368	387	404	420	439	452	454	458	465	470	481	482	494	502	509	523	528	536	549
	8		91	98	105	115	124	132	144	153	184	209	235	262	294	323	331	348	372	385	406	429	445	460	468	478	489	503	511	520	532	542	549	565	576	590
	Mean		95.925	101.938	111.887	121	129.938	139.75	149.625	159.875	190.25	217	246.125	272.75	302.5	329	337.875	355.875	378.125	399.875	420.625	442.375	461.625	480.625	486.5	498.5	510.375	524.625	537.375	548.375	560.625	571.375	583.875	593.875	605.25	618.125
	SD		6.98238	7.35506	7.73072	7.7275	8.20469	9.03564	10.3777	10.8554	12.2562	13.288	15.7338	18.1088	18.9962	17.9603	18.2321	19.0296	19.6573	20.7119	22.3283	23.549	24.8765	30.0283	30.2796	32.2535	33.3678	35.6168	38.9943	40.7394	42.9616	43.7817	45.1171	45.8209	48.5644	49.6256
	SEM		2.46864	2.60041	2.73322	2.73208	2.9008	3.19458	3.66907	3.83796	4.33322	4.69802	5.56275	6.40243	6.71619	6.34992	6.44603	6.72797	6.94992	7.32276	7.89425	8.32582	8.79516	10.6166	10.7055	11.4033	11.7973	12.5924	13.7866	14.4035	15.1892	15.4792	15.9513	16.2001	17.1701	17.5453

## Sheet: Weaned UN Males
	Leptin Pilot: Male Body Weight data
		Cage #	Day 29	Day 30	Day 31	Day 32	Day 33	Day 34	Day 35	Day 36	Day 39	Day 42	Day 45	Day 48	Day 51	Day 54	Day 55	Day 57	Day 60	Day 63	Day 66	Day 69	Day 72	Day 75	Day 76	Day 78	Day 81	Day 84	Day 87	Day 90	Day 93	Day 96	Day 99	Day 102	Day 105	Day 108
UN	1	24.0m	85	92.9	100.3	105	116	121	129	139	165	186	213	237	267	293	301	322	349	365	390	407	426	447	449	457	484	492	502	514	532	543	553	559	569	587
Saline	2		91	96.4	103.7	113	124	132	141	147	176	203	226	258	288	319	327	347	375	394	414	430	452	467	470	484	500	516	526	547	559	575	583	601	607	615
Chow	3	27.0m	75	79	84	90	96	106	109	118	135	154	172	192	213	234	242	257	275	290	305	312	321	331	332	340	342	351	358	364	369	373	382	387	397	400
Males	4		71	77	84	90	97	104	111	118	141	162	185	204	229	248	255	273	293	307	324	330	347	360	361	368	377	382	390	395	404	410	416	420	428	437
	5	28.0m	64	70	77	82	91	100	108	112	145	170	192	217	244	268	278	293	309	330	345	365	377	390	391	399	410	423	428	440	450	457	465	473	483	488
	6		80	86	92	98	106	114	123	128	158	185	207	233	259	280	288	305	325	342	360	378	386	395	390	401	412	428	438	446	459	466	478	480	500	508
	7	31.0m	93	102	113	121	129	135	144	153	180	204	227	249	274	295	299	318	323	350	371	382	396	408	415	414	429	438	445	450	458	458	462	476	487	496
	8		88	94	105	112	122	133	139	150	178	205	229	253	282	301	312	324	344	364	384	395	410	425	428	430	444	459	465	478	489	494	506	524	529	538
	Mean		80.875	87.1625	94.875	101.375	110.125	118.125	125.5	133.125	159.75	183.625	206.375	230.375	257	279.75	287.75	304.875	324.125	342.75	361.625	374.875	389.375	402.875	404.5	411.625	424.75	436.125	444	454.25	465	472	480.625	490	500	508.625
	SD		10.2461	11.0257	12.5508	13.585	14.5351	14.1365	14.9857	16.1991	17.8065	19.9495	21.4205	23.9639	26.371	28.3838	28.5144	29.4106	32.1045	33.4867	35.9322	38.9154	42.0338	44.4118	45.4721	46.2074	52.194	54.0408	54.9467	59.3795	62.2759	65.7224	66.4012	70.0326	68.9741	71.5501
	SEM		3.62254	3.89817	4.43737	4.80304	5.13892	4.99799	5.29825	5.72725	6.29555	7.05321	7.5733	8.47251	9.32355	10.0352	10.0814	10.3982	11.3506	11.8393	12.704	13.7587	14.8612	15.702	16.0768	16.3368	18.4534	19.1063	19.4266	20.9938	22.0178	23.2364	23.4764	24.7603	24.386	25.2968
		Cage #	Day 29	Day 30	Day 31	Day 32	Day 33	Day 34	Day 35	Day 36	Day 39	Day 42	Day 45	Day 48	Day 51	Day 54	Day 55	Day 57	Day 60	Day 63	Day 66	Day 69	Day 72	Day 75	Day 76	Day 78	Day 81	Day 84	Day 87	Day 90	Day 93	Day 96	Day 99	Day 102	Day 105	Day 108
UN	1	24.1m	82	90.2	97.8	107	114	125	132	142	170	195	223	250	283	313	322	342	372	398	425	447	471	486	491	505	525	541	553	566	583	597	617	628	637	653
Saline	2		90	98.6	107.8	117	125	135	145	156	186	217	248	276	314	349	357	380	405	435	467	487	508	525	533	543	562	576	593	605	621	637	657	665	683	695
High Fat	3	27.1m	68	76.3	82	87	93	102	108	117	143	165	188	210	233	257	263	282	301	317	337	350	367	385	388	398	412	422	430	443	452	462	467	478	488	496
Males	4		76	82	87	93	99	107	114	121	146	170	192	214	241	267	274	293	319	335	355	370	393	409	412	420	434	449	461	472	486	496	505	515	531	543
	5	28.1m	75	81	90	96	105	113	122	131	156	177	201	227	250	272	279	295	309	322	340	370	388	384	388	398	410	421	434	441	452	463	470	477	484	492
	6		74	81	90	98	107	115	124	132	157	182	209	236	260	283	294	310	326	341	357	389	408	401	404	413	414	418	428	435	449	461	469	480	484	495
	7	31.1m	91	97	108	118	129	138	147	158	185	214	243	271	303	326	334	352	378	399	423	442	458	478	482	496	507	521	536	551	561	578	583	592	600	607
	8		94	104	113	123	134	145	155	166	194	223	253	286	323	354	362	386	412	436	459	477	498	515	521	528	545	559	577	592	602	613	621	631	638	645
	Mean		81.25	88.7625	96.95	104.875	113.25	122.5	130.875	140.375	167.125	192.875	219.625	246.25	275.875	302.625	310.625	330	352.75	372.875	395.375	416.5	436.375	447.875	452.375	462.625	476.125	488.375	501.5	513.125	525.75	538.375	548.625	558.25	568.125	578.25
	SD		9.48307	10.1449	11.4471	13.3035	14.8204	15.657	16.8051	18.1024	19.4968	22.7121	25.9116	29.0849	34.717	38.0186	38.4557	40.6413	44.2323	49.7406	53.9787	53.0687	54.0289	59.2294	60.7546	61.2674	65.0043	67.5573	70.3319	72.5129	73.4414	75.2139	79.2175	79.0366	80.8799	81.8339
	SEM		3.35277	3.58678	4.04718	4.70348	5.23979	5.5356	5.94149	6.40016	6.89316	8.02994	9.16113	10.283	12.2743	13.4416	13.5961	14.3689	15.6385	17.5859	19.0843	18.7626	19.1021	20.9408	21.48	21.6613	22.9825	23.8851	24.8661	25.6372	25.9655	26.5921	28.0076	27.9437	28.5954	28.9326
		Cage #	Day 29	Day 30	Day 31	Day 32	Day 33	Day 34	Day 35	Day 36	Day 39	Day 42	Day 45	Day 48	Day 51	Day 54	Day 55	Day 57	Day 60	Day 63	Day 66	Day 69	Day 72	Day 75	Day 76	Day 78	Day 81	Day 84	Day 87	Day 90	Day 93	Day 96	Day 99	Day 102	Day 105	Day 108
UN	1	25.0m	76.1	82	88.9	95	103	110	119	126	156	169	183	205	223	243	248	265	279	292	307	322	336	344	348	352	361	372	385	392	397	405	412	423	435	442
Leptin	2		87.3	92	101.2	106	113	119	126	133	148	177	196	215	235	258	264	279	296	313	330	340	358	374	373	384	395	402	408	418	427	438	450	465	472	476
Chow	3	26.0m	75.9	80.9	88	95	101	109	116	125	143	161	176	198	219	240	246	261	277	297	308	322	334	346	354	357	367	376	386	394	401	409	409	417	430	433
Males	4		62.6	68.7	74	79	85	92	98	104	127	146	165	180	198	214	222	235	249	261	275	282	295	307	313	318	325	330	341	349	358	365	372	375	382	389
	5	29.0m	66.6	72	77	86	93	101	110	116	143	167	192	218	247	272	278	285	304	318	327	343	343	347	350	344	350	357	355	366	364	369	370	374	384	397
	6		78.1	83	90	98	103	111	120	128	155	170	200	220	244	270	274	290	309	323	335	344	352	363	367	370	374	379	385	386	392	394	402	404	415	419
	7	32.0m	80.1	86	93	101	108	115	123	132	155	180	207	229	257	277	289	304	319	341	364	378	391	409	417	420	436	443	451	455	464	471	471	484	490	497
	8		86	94	100	109	117	125	135	143	168	196	220	247	274	292	304	318	334	349	369	379	395	400	409	409	424	426	433	439	447	447	448	463	474	482
	Mean		76.5875	82.325	89.0125	96.125	102.875	110.25	118.375	125.875	149.375	170.75	192.375	214	237.125	258.25	265.625	279.625	295.875	311.75	326.875	338.75	350.5	361.25	366.375	369.25	379	385.625	393	399.875	406.25	412.25	416.75	425.625	435.25	441.875
	SD		8.56979	8.7689	9.68687	9.92022	10.3432	10.2644	11.0187	11.7283	12.1765	14.5774	17.5413	20.2131	23.7934	24.9041	26.3056	26.0655	26.899	28.2679	30.8704	31.5991	32.2889	33.0011	33.8735	33.9863	37.3784	36.6954	36.8666	35.7029	37.5224	37.4576	36.8656	41.6308	40.9695	40.0444
	SEM		3.02988	3.10027	3.42483	3.50733	3.65688	3.629	3.89568	4.14659	4.30505	5.15388	6.20178	7.14643	8.41223	8.80493	9.30042	9.21555	9.51022	9.99419	10.9143	11.172	11.4158	11.6676	11.9761	12.016	13.2153	12.9738	13.0343	12.6229	13.2662	13.2433	13.034	14.7187	14.4849	14.1578
		Cage #	Day 29	Day 30	Day 31	Day 32	Day 33	Day 34	Day 35	Day 36	Day 39	Day 42	Day 45	Day 48	Day 51	Day 54	Day 55	Day 57	Day 60	Day 63	Day 66	Day 69	Day 72	Day 75	Day 76	Day 78	Day 81	Day 84	Day 87	Day 90	Day 93	Day 96	Day 99	Day 102	Day 105	Day 108
UN	1	25.1m	85.1	91.6	99.5	107	114	122	131	140	166	189	211	238	265	291	300	320	346	367	387	405	430	445	452	460	475	484	496	505	516	525	532	538	549	558
Leptin	2		77.1	83.5	93.5	101	111	118	127	135	162	186	212	239	268	300	308	330	357	380	403	417	441	455	460	472	489	501	519	530	542	560	575	584	599	613
High Fat	3	26.1m	63.7	72.1	80	87	94	101	109	115	140	164	191	212	241	262	272	289	314	331	349	368	385	398	408	420	432	452	461	477	485	502	507	514	525	529
Males	4		73.7	82.4	90	98	109	116	126	132	157	183	211	237	273	300	310	331	355	373	400	419	443	462	465	481	494	510	524	546	553	569	581	599	613	620
	5	29.1m	85.9	91	101	109	115	122	130	138	168	188	210	236	265	294	301	313	335	358	381	398	414	423	432	436	446	457	464	476	481	484	490	501	518	532
	6		74.4	83	92	98	106	115	124	131	157	182	209	237	263	287	293	309	325	340	352	368	380	392	395	405	417	424	434	441	444	449	450	458	470	481
	7	32.1m	85.5	90	100	109	118	127	139	148	177	205	239	263	299	322	328	343	369	389	413	433	447	452	458	462	471	478	483	489	492	492	497	513	527	535
	8		68.3	74	81	90	96	103	112	118	140	165	187	211	240	268	275	293	319	340	363	384	394	404	406	411	423	439	446	457	472	483	497	512	530	536
	Mean		76.7125	83.45	92.125	99.875	107.875	115.5	124.75	132.125	158.375	182.75	208.75	234.125	264.25	290.5	298.375	316	340	359.75	381	399	416.75	428.875	434.5	443.375	455.875	468.125	478.375	490.125	498.125	508	516.125	527.375	541.375	550.5
	SD		8.33794	7.42351	8.21475	8.35699	8.77395	9.18073	9.91031	11.0251	13.0377	13.3068	15.7003	16.5481	18.6299	18.9586	18.4618	18.8301	19.8494	21.056	24.1838	24.095	27.39	28.1346	28.0815	29.2279	30.2487	30.1493	32.9282	35.4902	36.5882	40.8621	44.3957	45.6381	45.9097	46.1024
	SEM		2.94791	2.62461	2.90435	2.95464	3.10206	3.24588	3.50382	3.89797	4.60953	4.70467	5.5509	5.85063	6.58665	6.70288	6.52724	6.65743	7.01783	7.44444	8.55027	8.51889	9.68384	9.94707	9.92831	10.3336	10.6945	10.6594	11.6419	12.5477	12.9359	14.4469	15.6963	16.1355	16.2315	16.2996
