# Supplementary material for: Thrifty metabolic programming in rats is induced by both maternal undernutrition and postnatal leptin treatment, but masked in the presence of both: implications for models of developmental programming
Source: BMC Genomics. 2014 Jan 21;15:49. doi: 10.1186/1471-2164-15-49 (PMC3899603; doi:10.1186/1471-2164-15-49)
Supplement: Additional file 5: Table S5 — Front tab: An expanded version of Table 3 (disease-associated genes regulated by early life programming: bold indicates “precursor genes” with altered expression in Un/Sal/Chow), with additional columns relating to known disease associations documented in OMIM and other databases. Remaining tabs show the annotation groups detected by DAVID as significantly enriched among disease-associated genes and precursor genes. [file 1471-2164-15-49-S5.xls]

## Sheet: Disease outliers
Disease outlier genes (upregulated in metabolic syndrome and also subject to programming by maternal diet / leptin treatment)
Expression relative to ASC
ASC			USC			ALC			ULC			ASH			USH			ALH			ULH			p value (FDR) in 1-way ANOVA	Significant factors in 3-way ANOVA	ANNOTATION
Fold change	Log2 ratio	s.e.m.	Fold change	Log2 ratio	s.e.m.	Fold change	Log2 ratio	s.e.m.	Fold change	Log2 ratio	s.e.m.	Fold change	Log2 ratio	s.e.m.	Fold change	Log2 ratio	s.e.m.	Fold change	Log2 ratio	s.e.m.	Fold change	Log2 ratio	s.e.m.			Symbol	Entrez_Gene_ID	Transcript	GENBANK_DISEASE_ASSOCIATION	GENBANK_DISEASE_CLASS	OMIM_DISEASE_ASSOCIATION	Array_Address_Id	Accession	Synonyms	Chromosome	Protein_Product	Probe_Id	Probe_Type	Probe_Sequence	Definition
1	0	0.011412	2.95009	1.56076	0.441942	1.60806	0.685324	0.363851	1.06856	0.095673	0.117505	1.1001	0.137639	0.124007	3.5198	1.81549	0.369097	2.23152	1.15802	0.400823	1.5894	0.668485	0.347674	0.010751	AB	Ifit1	56824	ILMN_295277	--	--	--	430450	NM_020096.1	Garg16		NP_064481.1	ILMN_1355901	S	GGTAGAGTCTGCTGGTGCCATTGTAAAGGACGCACCTCTATGTTTGCATG	Rattus norvegicus interferon-induced protein with tetratricopeptide repeats 1 (Ifit1), mRNA.
1	0	0.0772869	1.46201	0.547952	0.211923	1.45685	0.542853	0.119331	0.791096	-0.338075	0.126139	1.64928	0.721838	0.153732	2.39897	1.26242	0.114008	1.36087	0.444531	0.183049	1.19231	0.253765	0.0800507	2.29489e-05	AB, C	Ppp1r3b	192280	ILMN_263395	--	--	Genetic variants influencing circulating lipid levels and risk of coronary artery disease. Genome-wide association study of coronary heart disease and its risk factors in 8,'--9'-- African Americans: the NHLBI CARe Project. Meta-analysis of genome-wide association studies in >8'-- '--'--'-- subjects identifies multiple loci for C-reactive protein levels.	3440672	NM_138912.2		16	NP_620267.2	ILMN_1355213	S	AGCAAAGCTGTGTGTGTTTCCACGGTGTCGCTGCTAGTTCCCAGAGACCC	Rattus norvegicus protein phosphatase 1, regulatory (inhibitor) subunit 3B (Ppp1r3b), mRNA.
1	0	0.247922	1.29419	0.372045	0.248541	0.601892	-0.732423	0.356481	0.419475	-1.25334	0.382734	1.24997	0.32189	0.180398	2.37609	1.24859	0.12774	1.86272	0.897413	0.198533	0.911421	-0.13381	0.275878	0.000143131	AB, C	Ca3	54232	ILMN_266519	--	--	--	2320403	NM_019292.3	Car3	2	NP_062165.2	ILMN_1368331	S	CCTGAGACAGGAAGGAGGGAATGCCAGCACTGAAGCTGAGAGTTTGTACT	Rattus norvegicus carbonic anhydrase 3 (Ca3), mRNA.
1	0	0.101554	1.2656	0.33982	0.157001	0.912714	-0.131765	0.127478	0.805374	-0.31227	0.0537157	1.28235	0.358786	0.202465	2.35301	1.23451	0.197789	1.56827	0.649175	0.437903	1.32683	0.407986	0.18856	0.00774658	AB, C	Stac3_predicted	362895	ILMN_271578	--	--	--	6900184	XM_001056439.1			XP_001056439.1	ILMN_1353485	S	GCTGAGCATCCTGCACCGATAAGGCCCACACTTCAGGTCCATCCAAACCT	PREDICTED: Rattus norvegicus SH3 and cysteine rich domain 3 (predicted) (Stac3_predicted), mRNA.
1	0	0.145923	1.79383	0.843042	0.184953	2.02086	1.01497	0.123314	1.56569	0.646796	0.0984737	1.46593	0.551814	0.100051	2.32734	1.21868	0.0960529	1.3517	0.434777	0.200612	1.4604	0.546368	0.147909	0.0014961	AB, BC	LOC498736	498736	ILMN_56527	--	--	--	6590504	XM_574013.2		17	XP_574013.2	ILMN_1350418	S	CTCGGATACATTGTGCACCCTTAGTGAACTTCTGTTGTCCTCCAGCATGG	PREDICTED: Rattus norvegicus similar to tubulin, beta 2 (LOC498736), mRNA.
1	0	0.167843	1.52426	0.608107	0.144562	1.28943	0.366729	0.168674	0.887293	-0.172517	0.158134	1.61487	0.691422	0.158315	2.29412	1.19794	0.128364	2.08565	1.0605	0.151915	1.82696	0.869449	0.132192	7.41332e-05	AB, C	LOC497901	497901	ILMN_69352	--	--	--	5690270	XM_573087.2		10	XP_573087.2	ILMN_1352458	S	CCCCATTTTGGAGAGGGGTTTCCCTCAGACCCATTGGTGCCTCATGTCGG	PREDICTED: Rattus norvegicus similar to Liver-expressed antimicrobial peptide 2 precursor (LEAP-2) (LOC497901), mRNA.
1	0	0.106047	1.45141	0.537457	0.0892411	1.21157	0.276878	0.0308878	1.2407	0.311159	0.11166	1.70445	0.769308	0.125416	1.88065	0.911229	0.135567	1.69325	0.759796	0.13562	1.1775	0.23573	0.16214	0.00106959	AB, C	Slc34a2	84395	ILMN_282187	--	--	?Testicular microlithiasis,Pulmonary alveolar microlithiasis,	130609	NM_053380.1		14	NP_445832.1	ILMN_1376422	S	CCCGCCCCCAAGTACTGCTTCCAATTGCAGGGTGCTGTAAACAAGAGAGG	Rattus norvegicus solute carrier family 34 (sodium phosphate), member 2 (Slc34a2), mRNA.
1	0	0.125478	1.23902	0.309194	0.0671652	1.19286	0.254427	0.0853372	1.10292	0.141323	0.0818295	1.02987	0.0424658	0.111717	1.76885	0.822812	0.177883	1.37842	0.463012	0.0525026	1.07282	0.101412	0.10992	0.00270188	AB	Pgd	362660	ILMN_60161	--	--	Phosphoglycerate dehydrogenase deficiency. Genome-wide association study identifies 1p36.22 as a new susceptibility locus for hepatocellular carcinoma in chronic hepatitis B virus carriers.	2120463	XM_342979.2			XP_342980.2	ILMN_1353729	S	GGTTGTACAGCCGGACCGTGGATCATGAGTGTGGGTTCTGATGTCCTACA	PREDICTED: Rattus norvegicus phosphogluconate dehydrogenase (Pgd), mRNA.
1	0	0.034997	1.3269	0.408063	0.0963123	1.04362	0.0615976	0.0448116	1.07035	0.0980828	0.0686445	1.383	0.467805	0.060515	1.7609	0.816309	0.0526417	1.43859	0.524654	0.115846	1.39641	0.48172	0.0725294	1.91346e-06	AB, C	Afp	24177	ILMN_292664	alpha-fetoprotein,	CANCER,	AFP deficiency, congenital,Hereditary persistence of alpha-fetoprotein,	780075	NM_012493.1		14	NP_036625.1	ILMN_1350892	S	AGCACGCGGCTGTCACTGCTGATTTCTCTGGCCTCTTGGAGAAGTGCTGC	Rattus norvegicus alpha-fetoprotein (Afp), mRNA.
1	0	0.0829833	1.171	0.227738	0.0586919	1.12783	0.173556	0.0764727	1.02942	0.041826	0.0538881	1.43515	0.521204	0.0801038	1.7034	0.76842	0.0842156	1.56017	0.641707	0.114517	1.24304	0.313875	0.0945933	2.53009e-05	AB, C	RGD1560609_predicted	498992	ILMN_69050	--	--	--	4760427	XM_574282.2		1	XP_574282.2	ILMN_1351302	S	CTGAGGAGCCGAGGTGGAGCCCCTTTGCCTGTCTTAGTGATGGCACTGTA	PREDICTED: Rattus norvegicus similar to Vanin-3 (predicted) (RGD1560609_predicted), mRNA.
1	0	0.0464318	1.42111	0.507017	0.136683	1.09615	0.132445	0.0544256	0.7571	-0.401444	0.0623137	1.41702	0.502861	0.0914312	1.69677	0.762793	0.0788929	1.31161	0.391337	0.0789571	1.2381	0.308122	0.0991608	2.61918e-07	AB, C	Avpr1a	25107	ILMN_263777	anorexia nervosa perfectionism,autism,dance performance,	OTHER,PSYCH,	--	2100528	NM_053019.2	V1a; MGC108538; AVPR; V1aR	7	NP_444178.2	ILMN_1371178	S	TCTAACAACCGGAGCCCAACGAACAGCACTGGGATGTGGAAGGACTCGCC	Rattus norvegicus arginine vasopressin receptor 1A (Avpr1a), mRNA.
1	0	0.0555354	0.935128	-0.0967645	0.0744048	1.09954	0.136898	0.0705336	0.999328	-0.000970316	0.087575	1.00242	0.00348126	0.103487	1.68322	0.75122	0.171276	1.11421	0.156021	0.16228	0.903841	-0.145859	0.0785819	0.00173645	AB	Laptm4b	315047	ILMN_299390	lung cancer,stomach cancer,	CANCER,	--	510253	NM_001013174.1		7	NP_001013192.1	ILMN_1358890	S	CCCTGTGTGAAAGGGGGACCAGCTTGCTTGGCTCAGAAAAACTCAGACTC	Rattus norvegicus lysosomal-associated protein transmembrane 4B (Laptm4b), mRNA.
1	0	0.0814665	1.2329	0.30206	0.231287	0.859107	-0.21909	0.096421	0.603663	-0.728186	0.0468297	1.18589	0.245967	0.0443999	1.67102	0.740732	0.118993	1.13072	0.177239	0.164742	1.22784	0.296123	0.120244	2.42019e-05	AB, C	Igf2bp3	312320	ILMN_279915	--	--	Hundreds of variants clustered in genomic loci and biological pathways affect human height.	6110035	XM_001055450.1			XP_001055450.1	ILMN_1353191	S	GACCTGCTCTCCTGCTTGGATCTCAGGGGAGGTATGCTTAAGGCCAGAGC	PREDICTED: Rattus norvegicus insulin-like growth factor 2, binding protein 3 (Igf2bp3), mRNA.
1	0	0.0387144	1.08252	0.114389	0.113891	1.15442	0.207165	0.0686732	0.92839	-0.107198	0.0585368	1.3379	0.419968	0.0586858	1.64059	0.714218	0.0609527	1.41641	0.502241	0.0743704	1.3016	0.380282	0.0582194	1.40059e-06	AB, C	Aldh1b1	298079	ILMN_288900	acetaldehyde ethanol,	OTHER,	--	3120524	NM_001011975.1		5	NP_001011975.1	ILMN_1376566	S	GGGGAATAAGGGAACAACTGCTTGCAGATATGGGGCTCCTCTTGGGGAGG	Rattus norvegicus aldehyde dehydrogenase 1 family, member B1 (Aldh1b1), nuclear gene encoding mitochondrial protein, mRNA.
1	0	0.0618788	1.32866	0.409967	0.0819923	1.37017	0.454359	0.0699006	0.827366	-0.273403	0.0858028	1.23106	0.299903	0.0620674	1.63619	0.710343	0.0538041	1.34913	0.432028	0.0475275	1.21333	0.278976	0.0564851	4.0702e-08	AB, C	Amy1a	24203	ILMN_277106	Alzheimer's disease; Parkinson's disease; insulin; lung function; depression; longevity,insulin,	METABOLIC,NEUROLOGICAL,	--	2350458	NM_001010970.1	Amy1a	2	NP_001010970.1	ILMN_1356447	S	TCATCCATCCTGACTTTCTGGGATGCTCGACTCTATAAAATGGCTGTCGG	Rattus norvegicus amylase, alpha 1A (salivary) (Amy1a), mRNA.
1	0	0.0670491	1.19342	0.255098	0.0854346	1.26071	0.334239	0.0532197	0.970239	-0.0435881	0.0442825	1.3334	0.415113	0.0571229	1.61727	0.693557	0.0408088	1.39144	0.476582	0.0303436	1.1986	0.261354	0.0381699	8.60201e-08	AB, C	Aadac	57300	ILMN_281340	--	--	Association of IFIH1 and other autoimmunity risk alleles with selective IgA deficiency.	2060494	NM_020538.1	Aada	2	NP_065413.1	ILMN_1348794	S	GGAGCTGGCTCAAAAGTACCCAGGGTTCACAGATGTAAAGGCATGCCCTC	Rattus norvegicus arylacetamide deacetylase (esterase) (Aadac), mRNA.
1	0	0.0404199	1.56485	0.646027	0.0646508	0.92983	-0.104961	0.0916859	0.889393	-0.169106	0.0779733	1.32486	0.405843	0.0952263	1.60248	0.680308	0.0564756	1.46308	0.549009	0.0430427	1.44941	0.535462	0.0615177	2.05651e-09	AB, BC	Pipox	303272	ILMN_289387	--	--	--	1340193	NM_001012009.1		10	NP_001012009.1	ILMN_1376549	S	ACAGCAAGGAGCTTTAAGATGGATGTCCCAATGGGGAGGGGCTCGAGACG	Rattus norvegicus pipecolic acid oxidase (Pipox), mRNA.
1	0	0.123534	1.28147	0.357797	0.164259	1.07632	0.106104	0.117371	0.74236	-0.429809	0.0671301	1.22874	0.297183	0.198182	1.58208	0.661821	0.148436	1.30011	0.378629	0.116485	1.31713	0.397401	0.182841	0.00859349	AB, C	Sez6	192247	ILMN_56677	--	--	--	4850315	XM_239260.4		10	XP_239260.4	ILMN_1368199	S	ATGTTATGGCAGGTACATTCTGGAGACGAGCAGATGTCCAAGGACCCAGG	PREDICTED: Rattus norvegicus seizure related 6 homolog (mouse) (Sez6), mRNA.
1	0	0.109587	1.41487	0.500674	0.121819	1.49787	0.582916	0.0653015	1.35178	0.434855	0.0907687	1.12504	0.16998	0.0689594	1.56779	0.648728	0.084413	1.01978	0.028261	0.0865655	1.26159	0.335244	0.0769885	0.000808065	AB, BC	LOC503418	503418	ILMN_65059	--	--	--	6590438	XM_580269.1			XP_580269.1	ILMN_1367139	S	GCTTGCTGATGGAATGTGGAGATGGAGGCCTTGCTGATAACCGACTGGCC	PREDICTED: Rattus norvegicus LOC503418 (LOC503418), mRNA.
1	0	0.0739467	1.30785	0.3872	0.0998318	0.980167	-0.0288998	0.0492065	0.84662	-0.240213	0.0457553	1.16304	0.217895	0.0911798	1.56462	0.645813	0.120482	1.18176	0.240942	0.104351	1.00394	0.00566927	0.0835532	7.68162e-05	AB, C	Olr59	170816	ILMN_284476	--	--	--	6290333	NM_173293.1	RA1c; Olfr78	1	NP_775415.1	ILMN_1372759	S	GAGTGATTTCCCCCAGTCCTCTTTACCAACAGTGCAAAGGGCCTGCCAGG	Rattus norvegicus olfactory receptor 59 (Olr59), mRNA.
1	0	0.0849364	1.30784	0.387184	0.137538	1.40694	0.492558	0.0710351	1.05341	0.0750715	0.116904	1.36949	0.453641	0.122354	1.557	0.638765	0.0881701	1.27672	0.352447	0.153688	1.2338	0.303103	0.108419	0.0447396	AB	LOC316550	316550	ILMN_53941	--	--	Warburg micro syndrome 3	380390	XM_237326.2			XP_237326.1	ILMN_1352722	S	CTGTTGTTCCAAACTCTGACTGACGGGGAGATGCTATTGCAGTGAGATCG	PREDICTED: Rattus norvegicus similar to Rab18 (LOC316550), mRNA.
1	0	0.0429797	1.28251	0.358973	0.0640769	1.22466	0.292385	0.0453107	1.12003	0.163543	0.0445452	1.11497	0.157007	0.0479036	1.55519	0.637094	0.0422655	1.23106	0.299898	0.0564615	1.11104	0.151917	0.039685	1.37975e-06	AB, C	Gpd2	25062	ILMN_299594	diabetes, type 2,	METABOLIC,	Diabetes mellitus, noninsulin-dependent,Diabetes, type 2, susceptibility to,	840358	NM_012736.1	mtGPDH	3	NP_036868.1	ILMN_1366549	S	CCTCATGAAGACTGCCGAGGAGAACTTGGACCGTAGAGTTCCAATCCCCG	Rattus norvegicus glycerol-3-phosphate dehydrogenase 2, mitochondrial (Gpd2), nuclear gene encoding mitochondrial protein, mRNA.
1	0	0.0513926	1.20275	0.266337	0.119456	1.08116	0.112579	0.0760465	0.888781	-0.170101	0.0305459	1.22843	0.29682	0.0654463	1.51496	0.599283	0.0474974	1.23039	0.299118	0.0677826	0.984452	-0.0226075	0.0478109	1.09015e-05	AB, C	Bche	65036	ILMN_263078	Alzheimer's Disease,Alzheimer's disease drug hypersensitivity,Alzheimer`s Disease,apnea, post-succinylcholine,atherosclerosis, coronary,BCHE serum levels,body mass; diabetes, type 2; glucose tolerance; insulin,body mass; height; weight,butyrylcholinesterase activity,Cerebral Amyloid Angiopathy (CAA),cholinesterase activity,coronary artery disease,dementia,diabetes, type 2,late-onset AD,muscle tes…	CARDIOVASCULAR,METABOLIC,NEUROLOGICAL,NORMALVARIATION,OTHER,PHARMACOGENOMIC,PSYCH,	Apnea, postanesthetic,	5390484	NM_022942.1		2	NP_075231.1	ILMN_1349912	S	CCCAATGGGACTCAGGGCAATAGCACAGTGTGGCCTGTCTTCACAAGTAC	Rattus norvegicus butyrylcholinesterase (Bche), mRNA.
1	0	0.0748198	1.3227	0.403482	0.160342	1.03159	0.0448666	0.0806348	0.784839	-0.349531	0.0332229	1.28785	0.364968	0.0389666	1.50601	0.590728	0.0764823	1.42823	0.514231	0.0442119	1.16806	0.22412	0.0656469	1.90124e-06	AB, C	Otc	25611	ILMN_285005	--	--	Ornithine transcarbamylase deficiency,	1780300	NM_013078.1	MGC108742	X	NP_037210.1	ILMN_1355192	S	GCTGACAGACTACTCACCTGTGCTCCAGAAGCCAAAGTTCTGATGCCTGC	Rattus norvegicus ornithine carbamoyltransferase (Otc), nuclear gene encoding mitochondrial protein, mRNA.
1	0	0.0412917	0.950965	-0.0725361	0.101933	1.23683	0.306642	0.116463	0.944152	-0.0829082	0.0609627	1.07196	0.100251	0.0704465	1.50536	0.590113	0.0898883	0.94735	-0.0780311	0.100869	0.989901	-0.0146438	0.0726943	0.000620828	AB, AC, BC	Dnmt3b	444985	ILMN_293039	breast cancer,breast cancer estrogen progesterone,colorectal cancer,GSTM1 methylation infertility, male,head and neck cancer,leukemia, adult acute,lung cancer,prostate cancer,stomach cancer,	CANCER,REPRODUCTION,	Immunodeficiency-centromeric instability-facial anomalies syndrome,	5270193	NM_001003959.1		3	NP_001003959.1	ILMN_1364125	S	GTCTCCACTGCTTCCTCACTTTTAGGTGCAAAGATGACAGGTGCCCAGAG	Rattus norvegicus DNA methyltransferase 3B (Dnmt3b), mRNA.
1	0	0.0979334	1.35398	0.437201	0.0882691	1.49116	0.576431	0.0771676	1.24721	0.318709	0.0769787	1.32607	0.407161	0.0929333	1.49709	0.582159	0.0992949	1.27613	0.351771	0.10903	1.1186	0.16169	0.0842627	0.0132914	AB, BC	Clpx	300786	ILMN_271851	--	--	--	5290626	NM_001007803.1	MGC94617	8	NP_001007804.1	ILMN_2040542	S	TCTTGGATTTGGAACACCATCTAACCTGGGGAAGGGCAGAAGGGCTGCAG	Rattus norvegicus ClpX caseinolytic peptidase X homolog (E. coli) (Clpx), mRNA.
1	0	0.0877228	1.02873	0.0408582	0.121818	1.21213	0.277544	0.0640012	0.922107	-0.116994	0.0415545	1.2457	0.316955	0.0696795	1.49381	0.578993	0.0818953	1.11436	0.156219	0.0874486	1.14493	0.195257	0.0628217	0.00108032	AB, C	Slc7a7	83509	ILMN_278580	--	--	Lysinuric protein intolerance,	6770113	NM_031341.1	y+LAT1	15	NP_112631.1	ILMN_1358568	S	GTGGATAATGCAGACTGTGGCGGAAGCAGGCCATTTCTGAGGCTTGGTTC	Rattus norvegicus solute carrier family 7 (cationic amino acid transporter, y+ system), member 7 (Slc7a7), mRNA.
1	0	0.111439	1.03662	0.0518802	0.145775	1.1597	0.213757	0.0467925	0.898763	-0.153987	0.0504237	1.02624	0.0373681	0.0818644	1.49342	0.57862	0.0895052	1.29386	0.371687	0.1033	0.957111	-0.0632423	0.063615	0.00139548	AB, C	Dpys	65135	ILMN_265054	--	--	Dihydropyrimidinuria,	4760451	NM_031705.1		7	NP_113893.1	ILMN_1355025	S	CACCATGCTGCCAAGCCCTGGAGAAGCACCTGCCATTTCAACTCTCCAAG	Rattus norvegicus dihydropyrimidinase (Dpys), mRNA.
1	0	0.0387266	1.34365	0.426155	0.115104	1.25021	0.322165	0.0240824	1.10059	0.138277	0.0513179	1.21126	0.276511	0.0636249	1.47739	0.563049	0.039856	1.14517	0.195559	0.0725235	1.26858	0.343218	0.0554565	0.00081102	AB, C	Fam82a	313840	ILMN_294793	--	--	Genome-wide association study to identify single nucleotide polymorphisms (SNPs) associated with the development of erectile dysfunction in African-American men after radiotherapy for prostate cancer.	4670500	NM_001037200.1	MGC116304	6	NP_001032277.1	ILMN_1375002	S	GTATGTGGCCAAGTGTTATGTTGATCTTGGGGAATCTCGGGAGGCTTGGA	Rattus norvegicus family with sequence similarity 82, member A (Fam82a), mRNA.
1	0	0.0726519	1.15045	0.2022	0.111223	1.1219	0.16594	0.0375519	0.998182	-0.00262555	0.0460822	1.19275	0.254291	0.0472495	1.40949	0.49517	0.0513533	1.074	0.102994	0.0691529	1.0321	0.0455764	0.120656	0.0117614	AB	Slc16a1	25027	ILMN_284088	--	--	Erythrocyte lactate transporter defect,Hyperinsulinemic hypoglycemia, familial, 7,	6450129	NM_012716.1	RNMCT1; MCT1; RATMCT1	2	NP_036848.1	ILMN_1355191	S	CCCACCTCCCGCCACACACACCAGACTTACAGGGGAACTTCTATCATGCT	Rattus norvegicus solute carrier family 16 (monocarboxylic acid transporters), member 1 (Slc16a1), mRNA.
1	0	0.0660608	1.31785	0.398192	0.149995	0.968594	-0.0460367	0.0895657	0.86251	-0.213387	0.107593	1.17528	0.233006	0.0954103	1.40297	0.488483	0.132542	1.29652	0.374646	0.138108	1.01484	0.0212529	0.0815997	0.00881383	AB, C	Adhfe1	362474	ILMN_275663	--	--	--	4920575	NM_001025423.1		5	NP_001020594.1	ILMN_1350285	S	ATCGCCATCGGCCCTTACAACGGAAGCTACGAGAGCAGAAGTTGGTCAGG	Rattus norvegicus alcohol dehydrogenase, iron containing, 1 (Adhfe1), mRNA.
1	0	0.0482571	1.10331	0.141841	0.0320088	1.16464	0.219879	0.0385062	1.04781	0.0673749	0.0205867	1.15712	0.210538	0.0556137	1.39704	0.482376	0.0795675	1.16478	0.220058	0.0419258	1.10294	0.14136	0.0379899	0.000191935	AB, BC	Inhba	29200	ILMN_279864	premature ovarian failure,	REPRODUCTION,	--	4210450	NM_017128.1		17	NP_058824.1	ILMN_1370619	S	TATTGTGAGGGTGAGTGCCCAAGCCACATAGCAGGCACCTCTGGGTCCTC	Rattus norvegicus inhibin beta-A (Inhba), mRNA.
1	0	0.0646911	1.13105	0.177659	0.072688	1.17008	0.226604	0.0537527	1.11124	0.152173	0.0759183	1.21997	0.286849	0.050593	1.3786	0.463201	0.0335242	1.22868	0.297105	0.052201	1.13449	0.182044	0.0535653	0.00778242	AB, C	RGD1566224_predicted	500384	ILMN_281206	--	--	Encephalocardiomyopathy, neonatal, mitochondrial, due to ATP synthase deficiency,	3990736	XM_001062611.1			XP_001062611.1	ILMN_1357407	S	CGCAGTAGTTGGTACTGTGTTTGCCATATGTGAGGCCCTAGGATCGGCCT	PREDICTED: Rattus norvegicus similar to RIKEN cDNA 2210416J16 (predicted) (RGD1566224_predicted), mRNA.
1	0	0.0779807	1.07874	0.109341	0.0685542	1.07675	0.106678	0.024084	1.16342	0.218374	0.065244	1.13246	0.179457	0.0792684	1.37806	0.462634	0.0900952	1.02826	0.0402025	0.0790631	1.10816	0.148161	0.038192	0.019897	A, BC	RGD1560797_predicted	306115	ILMN_274811	Alzheimer's Disease,birth weight; cord blood IGF-II levels,	NEUROLOGICAL,REPRODUCTION,	--	7100368	XM_001076325.1			XP_001076325.1	ILMN_1363059	S	CAAGATGGTAATGAAGCAGGTGTCCGAGGGCCCACTAAAGGGCATCCTGG	PREDICTED: Rattus norvegicus similar to glyceraldehyde-3-phosphate dehydrogenase (predicted) (RGD1560797_predicted), mRNA.
1	0	0.0485692	1.07816	0.108569	0.089836	0.971948	-0.0410486	0.0351778	0.883445	-0.178787	0.0266796	1.17166	0.22856	0.0820233	1.34512	0.427738	0.0755918	1.23584	0.305496	0.100215	1.03702	0.0524451	0.0369125	0.000288855	AB, C	RGD1310209_predicted	362019	ILMN_290832	--	--	--	6400128	XM_001070823.1			XP_001070823.1	ILMN_1355574	S	AAGTTGTGTTCTGGGGGCATTTCCCTGCCTGAGCAGAGAGTCACCATCTG	PREDICTED: Rattus norvegicus similar to KIAA1324 protein (predicted) (RGD1310209_predicted), mRNA.
1	0	0.0367982	1.23555	0.305155	0.166943	1.12028	0.163864	0.111434	0.786175	-0.347078	0.0775278	1.07831	0.108773	0.0627374	1.34327	0.425745	0.085641	1.10156	0.139543	0.111178	1.06303	0.0881777	0.0930401	0.00821167	AB	Maob	25750	ILMN_283406	Alzheimer's disease; Parkinson's disease,attention deficit hyperactivity disorder,body mass obesity,chronic fatigue syndrome,diabetes, type 2,diabetes, type 2; liver disease,migraine; migraine with aura,mood disorder,pain intensity,Parkinson's disease,platelet MAO-B activity,platelet monoamine oxidase B activity,post-traumatic stress disorder,restless legs syndrome,schizophrenia,smoking behavior,…	CHEMDEPENDENCY,HEMATOLOGICAL,METABOLIC,NEUROLOGICAL,OTHER,PSYCH,	--	3060286	NM_013198.1		X	NP_037330.1	ILMN_1371533	S	GGCCTACACAAAGCTACTGGTATTTGGGTGACTGGAACACAAGCTGATGC	Rattus norvegicus monoamine oxidase B (Maob), nuclear gene encoding mitochondrial protein, mRNA.
1	0	0.0596818	1.09247	0.127595	0.0793536	1.16267	0.217446	0.0490631	0.954356	-0.0674001	0.0723651	1.1437	0.193708	0.104463	1.34043	0.422698	0.0908306	0.998715	-0.00185441	0.113881	0.926264	-0.110505	0.0875046	0.0177014	AB	Lrp5_predicted	293649	ILMN_271515	bone density,bone density vitamin D,bone density; fracture risk,diabetes, type 1,fractures,hypertension,obesity,osteoarthritis,osteoporosis,retinopathy,sex hormones,	CARDIOVASCULAR,IMMUNE,METABOLIC,OTHER,VISION,	Bone mineral density variability 1,Bone mineral density, osteoporosis, and osteoporotic fractures: a genome-wide association study,Exudative vitreoretinopathy 4,Hyperostosis, endosteal,Osteopetrosis, AD type I,Osteoporosis,Osteoporosis-pseudoglioma syndrome,Osteosclerosis,van Buchem disease, type 2,	6020594	XM_001067386.1			XP_001067386.1	ILMN_1349209	S	TAAGAAGTGAGAAATGTGAGCGGTGAAGGGGTGGGCAGGGCTGGGAAAAC	PREDICTED: Rattus norvegicus low density lipoprotein receptor-related protein 5 (predicted) (Lrp5_predicted), mRNA.
1	0	0.0396421	1.09641	0.132793	0.0885718	1.14566	0.196182	0.122384	1.16468	0.219935	0.0495078	1.04759	0.0670678	0.0763445	1.33759	0.419639	0.0470802	1.29063	0.368081	0.0721485	1.2133	0.278939	0.0417505	0.0276846	AB, C	Klrg1	58975	ILMN_277741	--	--	--	3120315	NM_031649.1	MAFA	4	NP_113837.1	ILMN_1351288	S	CCAGGAGTATGTGGGCGAGGACTTTTACTGGATTGGCTTGAGGGACATCG	Rattus norvegicus killer cell lectin-like receptor subfamily G, member 1 (Klrg1), mRNA.
1	0	0.124385	1.23666	0.306449	0.119741	0.902769	-0.14757	0.0952316	0.85848	-0.220143	0.0817243	1.0265	0.037738	0.146088	1.33425	0.416029	0.152228	0.981441	-0.0270266	0.113106	0.884268	-0.177445	0.107703	0.0375899	AB	Atf4	79255	ILMN_272499	bipolar disorder,	PSYCH,	--	6020441	NM_024403.1		7	NP_077379.1	ILMN_1375100	S	CGTGGTTCTCGACCCAAACCTTATGACCCACCTGGAGTTAGTGTGACAGC	Rattus norvegicus activating transcription factor 4 (tax-responsive enhancer element B67) (Atf4), mRNA.
1	0	0.0307977	1.155	0.20789	0.0367236	1.10366	0.1423	0.0430953	1.14378	0.193809	0.0353585	1.10073	0.138459	0.0610177	1.32931	0.410682	0.0660098	1.1379	0.186378	0.0566493	1.19093	0.252088	0.0462149	0.00501125	AB, C	Phf11_predicted	361051	ILMN_50043	asthma,atopic dermatitis,late-onset airflow,	IMMUNE,OTHER,	Asthma,IgE levels QTL,	7040685	XM_341331.2			XP_341332.2	ILMN_1360511	S	AGACTCATGAAGGAAGAGCCTCACGGCCACAAAGAAGCAGCTGTCAAAGC	PREDICTED: Rattus norvegicus PHD finger protein 11 (predicted) (Phf11_predicted), mRNA.
1	0	0.0965338	1.24909	0.320874	0.0803173	1.17752	0.235748	0.0695765	1.17274	0.229878	0.0724301	1.23802	0.308037	0.0664071	1.3285	0.409795	0.0611786	1.18619	0.24634	0.0515845	1.03696	0.0523627	0.0651228	0.0373008	AB	Rora_predicted	300807	ILMN_51263	--	--	A genomewide association study of citalopram response in major depressive disorder. A large-scale, consortium-based genomewide association study of asthma. Genome-wide association scan of trait depression. Genome-wide association with MRI atrophy measures as a quantitative trait locus for Alzheimer's disease. Meta-analysis of genome-wide association studies in >8'-- '--'--'-- subjects identifies …	460168	XM_217192.4		8	XP_217192.4	ILMN_1367047	S	CACCGATTATTGCCGGTCAGCAGGATGGCGTGGAAAGGGGCTCCATAAGC	PREDICTED: Rattus norvegicus RAR-related orphan receptor alpha (predicted) (Rora_predicted), mRNA.
1	0	0.070319	1.16594	0.221496	0.139322	0.837029	-0.25665	0.107116	0.709363	-0.495403	0.064651	1.13738	0.185709	0.0563856	1.31747	0.397775	0.0901894	1.19483	0.256811	0.0717941	0.944252	-0.0827555	0.0823823	3.3105e-05	AB, C	Serpina3m	299276	ILMN_267239	--	--	--	4570086	XM_001067511.1			XP_001067511.1	ILMN_1362268	S	CTACCCAGGTCCATGAGACCGAGCCTGCATGTGGATCTCTGTGTATAACC	PREDICTED: Rattus norvegicus serine (or cysteine) proteinase inhibitor, clade A, member 3M (Serpina3m), mRNA.
1	0	0.0885874	1.14568	0.196198	0.124391	1.08675	0.120024	0.0613802	0.91008	-0.135934	0.052504	1.12883	0.174824	0.0988076	1.31339	0.393299	0.0591187	1.27361	0.348927	0.0461794	1.19818	0.26085	0.0613805	0.00960708	AB, C	RGD1308734	297694	ILMN_284231	--	--	--	6370239	NM_001013927.1		4	NP_001013949.1	ILMN_1364607	S	GCCAAAATCTTCAGGCGTGACCAAGGGACCGTGACAGACATGGCCTCCAT	Rattus norvegicus similar to RIKEN cDNA 1100001H23 (RGD1308734), mRNA.
1	0	0.0950857	1.16883	0.22506	0.120792	1.0075	0.0107849	0.111171	0.774346	-0.368949	0.0988379	1.07664	0.106541	0.127817	1.30671	0.385942	0.094683	1.19068	0.251788	0.134335	1.11319	0.154696	0.110924	0.0242883	AB, C	LOC502970	502970	ILMN_70205	--	--	Common variants at 3'-- loci contribute to polygenic dyslipidemia,Newly identified loci that influence lipid concentrations and risk of coronary artery disease,Six new loci associated with blood low-density lipoprotein cholesterol, high-density lipoprotein cholesterol or triglycerides in humans,	2340097	XM_578476.1			XP_578476.1	ILMN_1358053	S	ACAAACCCAGAGCCAAATCCAAACCAGAGCGGAGAAGAGGGATCTCCTGG	PREDICTED: Rattus norvegicus similar to angiopoietin-related protein 3 (LOC502970), mRNA.
1	0	0.0523493	1.02348	0.033479	0.0944498	1.10254	0.140835	0.0691739	1.03525	0.0499821	0.0372795	0.996931	-0.00443372	0.0466082	1.30312	0.381971	0.0428493	1.03283	0.0466052	0.0799447	1.05579	0.0783165	0.0408792	0.0198985	AB	Agtr1a	24180	ILMN_56459	--	--	Essential hypertension, Renal dysplasia	110239	NM_030985.3	AT1A; AT1R; AT1	17	NP_112247.2	ILMN_1364972	S	CTGTCCCCAGACAATGCTAGCCAGTGGTGTACTTATGTAGCAGTGTTACC	Rattus norvegicus angiotensin II receptor, type 1 (AT1A) (Agtr1a), mRNA.
1	0	0.0541276	1.09319	0.128544	0.0724517	1.09994	0.137421	0.076753	0.890088	-0.16798	0.0553284	1.11431	0.156152	0.0870162	1.29788	0.376154	0.0790697	1.2721	0.347215	0.0930852	1.11968	0.163084	0.0786439	0.00710022	AB, C	Apon	304603	ILMN_263928	--	--	--	2480093	NM_001009385.1	MGC108794; Apon	7	NP_001009385.1	ILMN_1366106	S	TCTCACAACATGCCCTTTAGTAGATACACACACAGCAACTGCCCAGGGTG	Rattus norvegicus apolipoprotein N (Apon), mRNA.
1	0	0.0321445	1.21349	0.279158	0.106207	0.997894	-0.00304199	0.0296389	1.04858	0.0684337	0.056909	1.00191	0.00274945	0.0556261	1.29179	0.369367	0.0389665	1.06748	0.0942124	0.0532587	1.09049	0.124981	0.0339723	0.00327182	AB	Lgals5	25475	ILMN_265787	--	--	--	3850504	NM_012976.1		10	NP_037108.1	ILMN_1360314	S	TCAGCACCCAGACTCCATACCCGAACCTAGCTGTACCTTTCTTCACCAGC	Rattus norvegicus lectin, galactose binding, soluble 5 (Lgals5), mRNA.
1	0	0.124216	1.22776	0.296032	0.152022	0.890316	-0.167611	0.0539733	0.779135	-0.360055	0.107156	0.944955	-0.0816832	0.0815069	1.27638	0.352063	0.0769944	1.1267	0.172103	0.0843914	0.936738	-0.0942832	0.0882111	0.00423416	AB	Cabc1	360887	ILMN_301606	--	--	Coenzyme Q1'-- deficiency,Spinocerebellar ataxia, autosomal recessive 9,	2480632	NM_001013185.1	MGC109473	13	NP_001013203.1	ILMN_1359299	S	GGCCATGCAGAGTGAATTGTGTGTTTCTGGGTGAGCTTATGTCCCTGCCC	Rattus norvegicus chaperone, ABC1 activity of bc1 complex homolog (S. pombe) (Cabc1), nuclear gene encoding mitochondrial protein, mRNA.
1	0	0.0590212	1.11722	0.159912	0.0733863	1.12382	0.168411	0.0603372	0.912907	-0.131461	0.0911774	0.96031	-0.0584284	0.0691668	1.27431	0.349711	0.0481061	0.969545	-0.0446205	0.0807108	0.883768	-0.17826	0.100094	0.00500433	AB	Sdcbp	83841	ILMN_265467	--	--	--	3830563	NM_031986.1	mda-9; TACIP18	5	NP_114192.1	ILMN_1372999	S	GCCCTGAGCAGCTTACTGGTGTCGCAGAGCTGCCTAGCTGTACCAAGATT	Rattus norvegicus syndecan binding protein (Sdcbp), mRNA.
1	0	0.0424583	1.07428	0.103367	0.0990325	1.14105	0.190359	0.0389946	0.867285	-0.205422	0.0980372	1.14872	0.200022	0.0698934	1.26598	0.340259	0.0661432	1.05464	0.076757	0.119074	1.01438	0.0205913	0.124467	0.0473192	AB	LOC294942	294942	ILMN_59432	Alzheimer's disease; Parkinson's disease; insulin; lung function; depression; longevity,diabetes, type 1,heteroallelic ceruloplasmin gene mutation,Parkinson's disease,	NEUROLOGICAL,OTHER,	Cerebellar ataxia,Hemosiderosis, systemic, due to aceruloplasminemia,Hypoceruloplasminemia, hereditary,	6520500	XM_215541.2			XP_215541.2	ILMN_1364744	S	TACATAGTCCACTTACACCTGCACTGAAAGGACTCTGCAAAGTGGCAACA	PREDICTED: Rattus norvegicus hypothetical LOC294942 (LOC294942), mRNA.
1	0	0.0770809	1.21774	0.284211	0.0698672	1.25728	0.330309	0.0520503	0.976367	-0.0345047	0.0567331	1.24773	0.319308	0.0806564	1.26474	0.338837	0.0874638	1.25662	0.329546	0.0765492	1.12354	0.168046	0.0736845	0.0153437	AB, C	LOC501610	501610	ILMN_69463	--	--	--	5690019	XM_577009.1			XP_577009.1	ILMN_1650863	S	GAGGCTTCTGGATCAAGGCATCCTAGTCCCCTGCCGGTCGCCTTGGAATA	PREDICTED: Rattus norvegicus similar to Gag-Pol polyprotein (LOC501610), mRNA.
1	0	0.0781666	1.13927	0.188112	0.0864043	1.23512	0.304647	0.0492989	1.03144	0.0446621	0.0490507	0.998345	-0.00238957	0.0615691	1.26021	0.333664	0.0917712	0.976779	-0.0338957	0.0770408	1.08868	0.122577	0.0894432	0.03712	AB	Irf6_predicted	364081	ILMN_264334	cleft lip with cleft palate cleft lip without cleft palate,cleft lip with cleft palate; cleft lip without cleft palate,tooth agenesis,Van der Woude syndrome,	DEVELOPMENTAL,	Orofacial cleft 6,Popliteal pterygium syndrome,van der Woude syndrome,	4590441	XM_001067431.1			XP_001067431.1	ILMN_1356810	S	AGGGCTCCGCATCTATGTCCTGCTTGACCGACTGCAAACTTGGAAAGTGG	PREDICTED: Rattus norvegicus interferon regulatory factor 6 (predicted) (Irf6_predicted), mRNA.
1	0	0.100084	1.07201	0.100317	0.0835352	0.915841	-0.126831	0.0710532	0.839089	-0.253105	0.0331557	1.20577	0.269954	0.0636102	1.25926	0.332578	0.0784936	1.21239	0.277855	0.0850471	0.996459	-0.00511778	0.0833869	0.00101462	AB, C	Hsd17b13	305150	ILMN_289959	--	--	--	2320037	XM_001065370.1			XP_001065370.1	ILMN_1362185	S	CGTGCAGAGACGTGTGGACGCCAATGACGCGAAGCCAAGTTTAGAGCGGA	PREDICTED: Rattus norvegicus hydroxysteroid (17-beta) dehydrogenase 13 (Hsd17b13), mRNA.
1	0	0.0583191	1.16979	0.226244	0.144518	1.00145	0.00208412	0.108589	0.865451	-0.208476	0.0598777	1.12778	0.17349	0.0612722	1.25662	0.329551	0.0978442	1.07444	0.103587	0.0687212	0.879179	-0.185771	0.0833856	0.0161948	AB	Mst1	24566	ILMN_296797	--	--	Genome-wide assocation defines more than 3'-- distinct susceptibility loci for Crohn's disease,Genome-wide association study of 14,'--'--'-- cases of seven common diseases and 3,'--'--'-- shared controls,Sequence variants in the autophagy gene IRGM and multiple other replicating loci contribute to Crohn's disease susceptibility,	1980576	NM_024352.1	E2F2	8	NP_077328.1	ILMN_1349185	S	ACCGGAGACGAGTACAAGAGAGTGAGATATGCACCGAGGGGTTGCTGGCC	Rattus norvegicus Macrophage stimulating 1 (hepatocyte growth factor-like) (Mst1), mRNA.
1	0	0.0603061	1.13079	0.177337	0.112398	1.10679	0.146385	0.0577206	0.849086	-0.236018	0.0403204	1.15535	0.208324	0.0540279	1.25415	0.326709	0.0338843	1.1151	0.157171	0.0907424	1.02469	0.0351853	0.0641761	0.00326823	AB, C	Btg1	29618	ILMN_288696	--	--	Association of genome-wide variation with the risk of incident heart failure in adults of European and African ancestry: a prospective meta-analysis from the cohorts for heart and aging research in genomic epidemiology (CHARGE) consortium.	1940100	NM_017258.1		7	NP_058954.1	ILMN_1356848	S	CACTGTCTCAACTGTGGTTAGCACCAGCCAGCTCTCTGTACATTCGCTTG	Rattus norvegicus B-cell translocation gene 1, anti-proliferative (Btg1), mRNA.
1	0	0.0365634	1.19195	0.253322	0.087252	1.05183	0.0728987	0.0392943	0.999347	-0.000942057	0.0459836	1.01762	0.0251932	0.0722604	1.25023	0.322197	0.104168	1.01252	0.0179486	0.0473887	0.997605	-0.00345983	0.0403309	0.0248615	AB	RGD1564938_predicted	497857	ILMN_279154	--	--	--	2350500	XM_001078444.1			XP_001078444.1	ILMN_1354598	S	ACACGGAGAGCTGAGGTGGCAAACGGACTCATGCTTAGGCTTTTCCCGTC	PREDICTED: Rattus norvegicus similar to MYLE protein (Dexamethasone-induced protein) (predicted) (RGD1564938_predicted), mRNA.
Disease outlier genes (downregulated in metabolic syndrome and also subject to programming by maternal diet / leptin treatment)
Expression relative to ASC
ASC			USC			ALC			ULC			ASH			USH			ALH			ULH			p value (FDR) in 1-way ANOVA	Significant factors in 3-way ANOVA	ANNOTATION
Fold change	Log2 ratio	s.e.m.	Fold change	Log2 ratio	s.e.m.	Fold change	Log2 ratio	s.e.m.	Fold change	Log2 ratio	s.e.m.	Fold change	Log2 ratio	s.e.m.	Fold change	Log2 ratio	s.e.m.	Fold change	Log2 ratio	s.e.m.	Fold change	Log2 ratio	s.e.m.			Symbol	Entrez_Gene_ID	Transcript	GENBANK_DISEASE_ASSOCIATION	GENBANK_DISEASE_CLASS	OMIM_DISEASE_ASSOCIATION	Array_Address_Id	Accession	Synonyms	Chromosome	Protein_Product	Probe_Id	Probe_Type	Probe_Sequence	Definition
1	0	0.0430289	-1.37999	-0.464658	0.278876	-2.26641	-1.18041	0.361102	-2.63989	-1.40048	0.338035	-0.997802	0.003175	0.148597	-3.50907	-1.81109	0.289914	-2.9188	-1.54538	0.408205	-1.71651	-0.77948	0.419941	0.00961734	AB	Pxmp4	282634	ILMN_278955	--	--	--	1450070	NM_172223.2		3	NP_757377.1	ILMN_1353260	S	TCCGGACGGAACCCTACTGTCCAATGGGAACGAAACATGAGCCATTCGAT	Rattus norvegicus peroxisomal membrane protein 4 (Pxmp4), mRNA.
1	0	0.213213	-2.10559	-1.07422	0.272594	-2.34733	-1.23102	0.206786	-0.869385	0.201933	0.111309	-1.76161	-0.816891	0.241983	-3.08599	-1.62573	0.227998	-2.68896	-1.42705	0.0618701	-1.24068	-0.311135	0.235122	5.23833e-05	AB, C	Igfbp2	25662	ILMN_274330	diabetes, type 1,	IMMUNE,	Genome-wide association study targeting type 2 diabetes.,	4070519	NM_013122.1	IGFBP-2; ILGFBPA		NP_037254.1	ILMN_1360048	S	ATAGAGAGGGTGGTGGCACTGGGGATACTGGGTACAGGCTTGGGAATGGG	Rattus norvegicus insulin-like growth factor binding protein 2 (Igfbp2), mRNA.
1	0	0.293229	-1.53977	-0.622717	0.227051	-2.19826	-1.13636	0.216338	-1.31472	-0.394758	0.249113	-0.782418	0.353989	0.283009	-2.49	-1.31614	0.0551158	-1.20507	-0.269112	0.341014	-1.57711	-0.657283	0.186904	0.00879565	AB	Sds	25044	ILMN_288959	--	--	--	4230619	NM_053962.2	TDH; Sdhe1; RATSDHE1; MGC108581; Sdh	12	NP_446414.2	ILMN_1352915	S	TGCAAACCCCACTGGCCTCGCTGGTTGTCATTGTGTGTGGTGGCAGCAAC	Rattus norvegicus serine dehydratase (Sds), mRNA.
1	0	0.467077	-2.21701	-1.14862	0.0778594	-2.04938	-1.03519	0.097213	-2.2554	-1.17338	0.0620565	-1.06479	-0.0905657	0.506632	-2.42253	-1.27652	0.0827727	-1.94038	-0.95634	0.275623	-2.21975	-1.15039	0.0932725	0.0428861	AB	Tnfsf13	287437	ILMN_296369	lupus erythematosus,lupus erythematosus rheumatoid arthritis,	IMMUNE,	--	1190735	NM_001009623.1	MGC95053	10	NP_001009623.1	ILMN_1348834	S	GCGGTCAACTTGGTCTAAATAGTGAGTTCCAGGCCATCCAGGGGTTACAG	Rattus norvegicus tumor necrosis factor (ligand) superfamily, member 13 (Tnfsf13), mRNA.
1	0	0.108002	-1.19475	-0.256705	0.109274	-1.25879	-0.332037	0.0722296	-0.850817	0.23308	0.0427539	-1.48607	-0.5715	0.140482	-2.09293	-1.06552	0.154966	-1.42724	-0.513224	0.117718	-1.25228	-0.324557	0.0843895	1.11208e-05	AB, C	Hnrpab	83498	ILMN_267112	--	--	--	6130010	NM_031330.1	A1F-C1		NP_112620.1	ILMN_1362088	S	TCCGGAGCAAGGCGGGCCGAGTGTTTGAAGTGTCTGATACCATGACAGCT	Rattus norvegicus heterogeneous nuclear ribonucleoprotein A/B (Hnrpab), mRNA.
1	0	0.0650275	-1.33156	-0.413113	0.129691	-1.17666	-0.234703	0.0329823	-0.82311	0.280843	0.0626127	-1.40759	-0.493228	0.19981	-2.073	-1.05172	0.125018	-1.34899	-0.431883	0.138285	-1.24899	-0.320756	0.0888303	3.44716e-05	AB, C	Asl	59085	ILMN_294841	--	--	Argininosuccinic aciduria,	870372	NM_021577.2		12	NP_067588.2	ILMN_1372241	S	GGGACTTCCAAGCACCTACAACAAGGACTTACAGGAAGACAAGGAGGCTG	Rattus norvegicus argininosuccinate lyase (Asl), mRNA.
1	0	0.113807	-1.36077	-0.444421	0.17446	-0.937671	0.0928459	0.0949136	-0.899124	0.153409	0.0882498	-1.63522	-0.709481	0.0843796	-1.94091	-0.95673	0.0881422	-1.61169	-0.688577	0.100398	-1.27095	-0.345904	0.072443	1.68829e-06	AB, C	Cd63	29186	ILMN_297546	--	--	--	450397	NM_017125.2	MGC72893	7	NP_058821.1	ILMN_1355682	S	GTATCCGGAGTGGCTACGAAGTAATGTAGGGTGGGGGCGTGTCTGAGCTC	Rattus norvegicus CD63 antigen (Cd63), mRNA.
1	0	0.0590717	-1.25085	-0.322908	0.123405	-1.0663	-0.0926128	0.100245	-0.988874	0.0161421	0.0284532	-1.51994	-0.604016	0.0931995	-1.85103	-0.888331	0.173213	-1.32109	-0.401733	0.153441	-1.06223	-0.0870923	0.0540817	0.000267314	AB, C	RGD1560687_predicted	500804	ILMN_61346	diaphragmatic hernia,Huntington disease-like,NEUROLOGICALenerative disease,Parkinson's disease,	NEUROLOGICAL,OTHER,	Basal ganglia disease, adult-onset,Hyperferritinemia-cataract syndrome,	3140601	XM_576192.2		7	XP_576192.1	ILMN_1367581	S	CTCTACACCGGCCGCCTCAGCACCTCCACCCGAATGAACGTCTAAAGCCA	PREDICTED: Rattus norvegicus similar to Ferritin light chain (Ferritin L subunit) (predicted) (RGD1560687_predicted), mRNA.
1	0	0.145933	-1.27006	-0.344892	0.153143	-1.0363	-0.0514423	0.0421538	-1.01067	-0.0153183	0.0754897	-1.2356	-0.305207	0.109764	-1.76047	-0.815961	0.041391	-1.24242	-0.313152	0.0842835	-1.2271	-0.295251	0.0661018	0.00109006	AB, C	Trpm6_predicted	293874	ILMN_65751	--	--	Hypomagnesemia with secondary hypocalcemia,	730056	XM_219747.4		1	XP_219747.4	ILMN_1373709	S	TGCGTCAGCTGCCCACTTGGAGTAGAATGCTGTGTACTAAAGAACCAGGG	PREDICTED: Rattus norvegicus transient receptor potential cation channel, subfamily M, member 6 (predicted) (Trpm6_predicted), mRNA.
1	0	0.204052	-1.33756	-0.419603	0.199339	-0.908551	0.13836	0.193069	-0.560127	0.836174	0.341644	-1.40889	-0.494559	0.129617	-1.67562	-0.744699	0.083612	-1.46365	-0.54957	0.159267	-1.20961	-0.27454	0.184517	0.00245885	AB, C	Hspb1	24471	ILMN_294934	Charcot-Marie-Tooth disease,	NEUROLOGICAL,	Charcot-Marie-Tooth disease, axonal, type 2F,Neuropathy, distal hereditary motor, type IIB,	5420739	NM_031970.1	Hsp25; Hsp27	12	NP_114176.1	ILMN_1374332	S	GCGTGGTGGAGATCACTGGCAAGCACGAAGAAAGGCAGGATGAACATGGC	Rattus norvegicus heat shock 27kDa protein 1 (Hspb1), mRNA.
1	0	0.0602098	-1.10525	-0.144373	0.106024	-0.969177	0.0451673	0.0614621	-0.953558	0.0686068	0.0307469	-1.27941	-0.355482	0.0745944	-1.60167	-0.67958	0.159731	-1.22523	-0.293048	0.115193	-0.987716	0.0178316	0.0484169	0.000443164	AB, C	Ftl1	29292	ILMN_62100	diaphragmatic hernia,Huntington disease-like,NEUROLOGICALenerative disease,Parkinson's disease,	NEUROLOGICAL,OTHER,	Basal ganglia disease, adult-onset,Hyperferritinemia-cataract syndrome,	2190408	NM_022500.2			NP_071945.2	ILMN_1366981	S	TCTGCACCGACCGCCTCAGCACCTCCACCGAATGAACCTCTAAAGCCACT	Rattus norvegicus ferritin light chain 1 (Ftl1), mRNA.
1	0	0.0851886	-1.43459	-0.520639	0.0959013	-1.41628	-0.502105	0.0552379	-1.42204	-0.507966	0.0636478	-1.28811	-0.365259	0.0546358	-1.53748	-0.620569	0.0462758	-1.17324	-0.230498	0.0795018	-1.21833	-0.284902	0.092272	0.000917859	AB, BC	Mgst2_predicted	295037	ILMN_47724	psoriasis,	IMMUNE,	--	6350079	XM_215562.3		2	XP_215562.1	ILMN_1370709	S	CCTGTCTGGGTCTCCTGTACATATACGCCCGTCACAAGTATTTCTGGGGC	PREDICTED: Rattus norvegicus microsomal glutathione S-transferase 2 (predicted) (Mgst2_predicted), mRNA.
1	0	0.0762613	-1.19304	-0.254642	0.133583	-1.08095	-0.112302	0.0787063	-0.990928	0.0131477	0.0933379	-1.24823	-0.31988	0.0598981	-1.53005	-0.613579	0.0980793	-1.2315	-0.300422	0.0707351	-1.17302	-0.230225	0.115063	0.0136527	AB, C	Znf593_predicted	298546	ILMN_49272	--	--	--	940739	XM_216542.3		5	XP_216542.1	ILMN_1351082	S	GCAGACATGCCCTCTTCTGGGTGTTCTGCCCAAAATAAAGGACCTGGACG	PREDICTED: Rattus norvegicus zinc finger protein 593 (predicted) (Znf593_predicted), mRNA.
1	0	0.0778282	-1.43381	-0.519851	0.0695976	-1.11115	-0.152056	0.0796736	-0.976582	0.0341869	0.0755746	-1.21808	-0.284606	0.0963274	-1.51981	-0.603889	0.091062	-1.13799	-0.186488	0.0629107	-1.17917	-0.237766	0.100937	0.000948098	AB, C	Ppcs	298490	ILMN_267869	--	--	--	1740019	NM_001039010.1	MGC116383; RGD1311399	5	NP_001034099.1	ILMN_1352826	S	GTACTTATCGAGTGCCTACCCTTTGCCAGGGCCTTTGTGCGCTGTGAGGG	Rattus norvegicus phosphopantothenoylcysteine synthetase (Ppcs), mRNA.
1	0	0.0339464	-1.37905	-0.463675	0.0934075	-1.34356	-0.426057	0.0571422	-1.41239	-0.498134	0.120442	-1.32765	-0.408879	0.0825995	-1.47445	-0.560172	0.0486044	-1.11142	-0.152403	0.100468	-1.30405	-0.383001	0.040042	0.00416107	A, BC	Mthfd1	64300	ILMN_273263	abruptio placentae,bipolar disorder schizophrenia,breast cancer,breast cancer estrogen progesterone,cervical artery dissection, spontaneous,cleft lip with cleft palate cleft lip without cleft palate,colorectal cancer,colorectal cancer; folate, erythrocyte,drug hypersensitivity,folate; homocysteine,heart anomalies, congenital,leukemia,lung cancer,migraine,neural tube defects,omphalocele,pregnancy …	CANCER,CARDIOVASCULAR,DEVELOPMENTAL,METABOLIC,NEUROLOGICAL,PHARMACOGENOMIC,PSYCH,REPRODUCTION,	Abruptio placentae, susceptibility to,Spina bifida, folate-sensitive, susceptibility to,	6550068	NM_022508.1		6	NP_071953.1	ILMN_1365523	S	GGCCAGTGTCTGTTCAGGCCCACTGAGGAAGTGTGCAGAGAAGTCTTGAA	Rattus norvegicus methylenetetrahydrofolate dehydrogenase (NADP+ dependent) 1, methenyltetrahydrofolate cyclohydrolase, formyltetrahydrofolate synthetase (Mthfd1), mRNA.
1	0	0.0870849	-1.26421	-0.338236	0.108792	-0.986001	0.0203394	0.053028	-0.98229	0.0257793	0.0806224	-1.2222	-0.289475	0.0822496	-1.4695	-0.55533	0.102659	-1.08307	-0.11512	0.077322	-1.18949	-0.250347	0.0859015	0.00455424	A, B, C	Pmm1	300089	ILMN_285833	--	--	--	4560278	NM_001008323.1	MGC105960	7	NP_001008324.1	ILMN_1357241	S	GCCCTGGCCTCTGACGCTGCTGGTTTTGGGGACAGAATAGGTTTTACCAC	Rattus norvegicus phosphomannomutase 1 (Pmm1), mRNA.
1	0	0.0353818	-1.35084	-0.433858	0.0928963	-1.38041	-0.465095	0.0626093	-0.988145	0.0172053	0.0833979	-1.02232	-0.031841	0.0924479	-1.44614	-0.532208	0.0876727	-1.14889	-0.200242	0.0777578	-1.31215	-0.391929	0.068393	0.000281708	AB	Aqp11	286758	ILMN_274364	--	--	--	5360270	NM_173105.1		1	NP_775128.1	ILMN_1373630	S	CTCAAACGAAGTCAGTGGACGATCAGGCTGGATGTGACGGTTTGGGCACC	Rattus norvegicus aquaporin 11 (Aqp11), mRNA.
1	0	0.0449251	-1.34098	-0.423292	0.119896	-0.937075	0.0937635	0.0991315	-0.921532	0.117894	0.0540728	-1.27266	-0.347852	0.0681065	-1.44602	-0.532087	0.083603	-1.12316	-0.167561	0.113836	-1.29728	-0.375492	0.0545864	0.000254658	A, B, C	Csrp2	29317	ILMN_55428	--	--	--	2970097	NM_177425.3	SmLIM	7	NP_803174.2	ILMN_1351027	S	TAATGTGGATGGCCTTACCGCACTCAGGCTGTGCATCGGCCAGCACTCAG	Rattus norvegicus cysteine and glycine-rich protein 2 (Csrp2), mRNA.
1	0	0.118348	-1.26747	-0.341947	0.119078	-1.38189	-0.466639	0.0691772	-1.2261	-0.294079	0.0436671	-1.04232	-0.0597988	0.130821	-1.44423	-0.530296	0.132032	-0.948448	0.0763598	0.0734986	-0.971026	0.0424179	0.104883	0.00688117	AB, BC	Pla2g12a_predicted	362039	ILMN_270467	--	--	Genetic variants near TIMP3 and high-density lipoprotein-associated loci influence susceptibility to age-related macular degeneration.	6350026	XM_001076849.1			XP_001076849.1	ILMN_1371313	S	CCAGAAACACAGCACTCCTGTTTCACCCACCACTCATAGCAATCGCCGTC	PREDICTED: Rattus norvegicus phospholipase A2, group XIIA (predicted) (Pla2g12a_predicted), mRNA.
1	0	0.0606653	-1.23729	-0.307179	0.0765911	-1.15161	-0.203653	0.0737137	-0.947484	0.0778258	0.0892432	-1.1637	-0.218714	0.0539022	-1.41524	-0.501043	0.0782571	-1.13202	-0.178904	0.0641142	-1.08543	-0.118261	0.119458	0.00918791	AB, C	Tifa	310877	ILMN_282258	--	--	Ulcerative colitis-risk loci on chromosomes 1p36 and 12q15 found by genome-wide association study.	580440	NM_001014044.1	Ab2-389	2	NP_001014066.1	ILMN_1370061	S	GTGTCTTCGGCATGCTAGTGCTTGTAGAGCCAGAGTCCTGGGCTAAGCTC	Rattus norvegicus TRAF-interacting protein with forkhead-associated domain (Tifa), mRNA.
1	0	0.0312499	-1.1736	-0.230936	0.0610372	-1.1435	-0.193457	0.0462552	-0.972661	0.0399916	0.0706818	-1.35822	-0.441719	0.0753095	-1.40918	-0.494857	0.0626327	-1.22071	-0.287726	0.0662998	-1.1078	-0.147696	0.0354074	5.48917e-05	AB, C	Hexb	294673	ILMN_297778	dramatically different phenotypes,Sandhoff disease,Tay-Sachs disease,	METABOLIC,OTHER,	Sandhoff disease, infantile, juvenile, and adult forms,Spinal muscular atrophy, juvenile,	460411	NM_001011946.1		2	NP_001011946.1	ILMN_1376748	S	CAGTGCACCGCTGTAGAATGGTCAGCCGCGGAATAGCTGCACAACCTCTC	Rattus norvegicus hexosaminidase B (Hexb), mRNA.
1	0	0.0401581	-1.14979	-0.20137	0.0787076	-1.10459	-0.143515	0.0558396	-1.10899	-0.149251	0.077934	-1.17858	-0.237044	0.0579598	-1.40553	-0.491116	0.0917395	-1.18353	-0.243102	0.0692171	-1.0952	-0.131196	0.0773783	0.0261492	AB, C	Rps14	29284	ILMN_288122	--	--	Macrocytic anemia, refractory, due to 5q deletion, somatic	3120095	NM_022672.1		18	NP_073163.1	ILMN_1371508	S	ATCCCCTCTGACAGCACTCGAAGGAAGGGTGGTCGTCGGGGTCGCCGTCT	Rattus norvegicus ribosomal protein S14 (Rps14), mRNA.
1	0	0.108711	-1.38078	-0.465484	0.10193	-1.16197	-0.216568	0.10154	-0.999339	0.000954094	0.117632	-1.07334	-0.102113	0.0967597	-1.39602	-0.481314	0.0661997	-1.13848	-0.187113	0.14	-0.76704	0.382627	0.111705	0.00180119	AB	Ier3	294235	ILMN_286545	--	--	--	1740725	NM_212505.1	Prg1; MGC124532; Iex1; Dif2; Ler3	20	NP_997670.1	ILMN_1371962	S	TGGTCGGGGGGCATAGGTTTAGGGGTAACACTCCATTTTCCAGCACTTCG	Rattus norvegicus immediate early response 3 (Ier3), mRNA.
1	0	0.113169	-1.395	-0.480268	0.0582916	-1.15157	-0.203597	0.0378124	-1.10485	-0.143852	0.0632445	-1.24517	-0.316341	0.0893188	-1.39599	-0.481286	0.147367	-1.16221	-0.216877	0.0824444	-1.14385	-0.193893	0.0673659	0.0453363	AB	Paics	140946	ILMN_264869	--	--	--	6110242	NM_080910.3	Ade2h1; MGC93240; Airc	14	NP_543186.1	ILMN_1373322	S	GGGATCTGACCCCGTGGCTTCCTTATGCACCTGCTCTCAGATTCTGTTAC	Rattus norvegicus phosphoribosylaminoimidazole carboxylase, phosphoribosylaminoimidazole succinocarboxamide synthetase (Paics), mRNA.
1	0	0.080883	-1.32047	-0.401051	0.092985	-1.3021	-0.380846	0.0591507	-0.972557	0.0401455	0.0670751	-1.18132	-0.240396	0.109512	-1.38153	-0.466268	0.119358	-1.22919	-0.297706	0.0898586	-1.2039	-0.267721	0.0411799	0.0152633	AB	Txnl5_predicted	287474	ILMN_52474	--	--	--	4590286	XM_213382.3		10	XP_213382.1	ILMN_1355396	S	CACCTCAAAAACTTGTGGAGTCTGAGTGCCGCCAATCCAACCTCGTAGAG	PREDICTED: Rattus norvegicus thioredoxin-like 5 (predicted) (Txnl5_predicted), mRNA.
1	0	0.0655182	-1.34782	-0.430628	0.0810983	-1.34281	-0.425252	0.0950327	-1.22076	-0.287779	0.0490153	-1.18241	-0.241734	0.0733404	-1.37844	-0.46304	0.0480911	-1.3301	-0.411538	0.0726819	-1.19258	-0.254091	0.0575211	0.0108149	AB	Pla1a	85311	ILMN_300816	--	--	--	5340273	NM_138882.1	Ps-pla1	11	NP_620237.1	ILMN_1361558	S	ACTCTTGAGGCAGAGGCCGGAATTTTTCGAGGGCAGTGTGGCAAGGGCTG	Rattus norvegicus phospholipase A1 member A (Pla1a), mRNA.
1	0	0.0347722	-1.07877	-0.109393	0.05942	-0.994489	0.0079731	0.0328791	-0.946673	0.0790619	0.0190416	-1.08598	-0.118996	0.0685436	-1.36694	-0.45095	0.100743	-1.12159	-0.165541	0.0708536	-1.0543	-0.0762824	0.0477299	0.00102229	AB, C	Cyp8b1	81924	ILMN_262381	--	--	--	4260390	NM_031241.1		8	NP_112520.1	ILMN_2040873	S	GCAAATGCTGCCTCAGCCCATCCTACCTGCCTTACTTGATGCCCTTACTC	Rattus norvegicus cytochrome P450, family 8, subfamily b, polypeptide 1 (Cyp8b1), mRNA.
1	0	0.0756474	-1.28264	-0.359112	0.117372	-0.973214	0.0391706	0.0597969	-0.972949	0.0395638	0.0534294	-1.1641	-0.21922	0.0719624	-1.3635	-0.447312	0.107004	-1.16946	-0.225845	0.09541	-1.0125	-0.0179232	0.062012	0.00781571	AB, C	Creb3	298400	ILMN_279113	--	--	Genome-wide association study of PR interval.	4120619	NM_001013092.1		5	NP_001013110.1	ILMN_1353224	S	CTGTATTCACATAAAAAGGAGTAGGGGAGAGCCAGCCTTTGCTCACGGGC	Rattus norvegicus cAMP responsive element binding protein 3 (Creb3), mRNA.
1	0	0.0495863	-1.0636	-0.0889521	0.064458	-1.16855	-0.224715	0.0534587	-0.989416	0.0153511	0.0762748	-1.15974	-0.213795	0.067314	-1.36287	-0.446649	0.0803935	-1.1057	-0.144967	0.0722331	-0.991734	0.0119742	0.07375	0.00650302	AB, C	Cd320	362851	ILMN_276120	--	--	Methylmalonic aciduria due to transcobalamin receptor defect	2570309	XM_001067944.1			XP_001067944.1	ILMN_1358867	S	GGTCGTCAGACACTCCCTTTGTATGTGGTGAGCTTTGCTGGAAAATCGCC	PREDICTED: Rattus norvegicus CD320 antigen (Cd320), mRNA.
1	0	0.11278	-1.1034	-0.141954	0.193587	-1.20419	-0.268064	0.10148	-0.856469	0.223527	0.112222	-1.30225	-0.381005	0.0560988	-1.34082	-0.423119	0.084961	-1.27309	-0.348337	0.092421	-0.914082	0.129605	0.122695	0.0161014	AB, C	Nola2_predicted	287273	ILMN_68309	--	--	Dyskeratosis congenita, autosomal recessive 2	4050095	XM_213293.3		10	XP_213293.1	ILMN_1357709	S	GGAGGGAGAGCCAGCATCTTTGCCATCTCCCGTTGAGCTCTGGTGAAGAC	PREDICTED: Rattus norvegicus nucleolar protein family A, member 2 (predicted) (Nola2_predicted), mRNA.
1	0	0.104603	-0.868126	0.204023	0.268451	-1.00084	-0.00120787	0.104823	-0.658404	0.602956	0.075548	-0.793447	0.333794	0.162237	-1.32448	-0.405428	0.211432	-0.689292	0.536814	0.166163	-0.616576	0.697649	0.163241	0.0105506	AB	Sult1c1	65185	ILMN_293721	--	--	--	110110	NM_031732.1	Stp2; St1c1; HAST-I; Sult1a2; MGC108652	9	NP_113920.1	ILMN_1366486	S	CGCACAGAGATCTGAGAGCAGTGAGGAAGAGAGAAGCCCTAGATTTCCTG	Rattus norvegicus sulfotransferase family, cytosolic, 1C, member 1 (Sult1c1), mRNA.
1	0	0.0349134	-1.16491	-0.220221	0.0413406	-1.09717	-0.133785	0.0302487	-1.03519	-0.0498965	0.03745	-1.24969	-0.32157	0.04232	-1.31733	-0.397616	0.0421644	-1.0914	-0.12618	0.052426	-1.07248	-0.100952	0.036411	2.89739e-05	AB, BC	Slc11a2	25715	ILMN_286760	Alzheimer's Disease,hemochromatosis,tuberculosis,	INFECTION,METABOLIC,NEUROLOGICAL,	Anemia, hypochromic microcytic,	2450500	NM_013173.1	Dmt1; Nramp2	7	NP_037305.1	ILMN_1368699	S	GGCGAGCCATCTTGTACGTTCTCACTTGGTCCTCGTTCTTCTGCGACCTG	Rattus norvegicus solute carrier family 11 (proton-coupled divalent metal ion transporters), member 2 (Slc11a2), mRNA.
1	0	0.0623687	-1.19077	-0.2519	0.0724008	-1.14244	-0.192124	0.0392461	-1.18081	-0.239778	0.0439838	-1.23358	-0.302855	0.0351858	-1.31328	-0.393177	0.0441821	-0.991619	0.0121425	0.0627935	-1.2383	-0.308363	0.0186153	0.000360194	A, BC	Btbd9	294318	ILMN_275518	--	--	A genetic risk factor for periodic limb movements in sleep,Genome-wide association study of restless legs syndrome identifies common variants in three genomic regions,Restless legs syndrome, susceptibility to, 6,	6370315	NM_001013073.1			NP_001013091.1	ILMN_1369176	S	GTGTTCCACTGTGTCCACTTCGAGTGTCCGGAGCAGCAGAGCACCCAGAA	Rattus norvegicus BTB (POZ) domain containing 9 (Btbd9), mRNA.
1	0	0.0919529	-1.19702	-0.259446	0.135001	-0.973682	0.0384778	0.0672043	-0.910642	0.135043	0.0741163	-1.23958	-0.309846	0.0406793	-1.30353	-0.382424	0.0943942	-1.16694	-0.222729	0.110029	-0.915761	0.126956	0.0994356	0.0104559	AB, C	Htatip2_predicted	292935	ILMN_283393	--	--	--	5130438	XM_001080298.1			XP_001080298.1	ILMN_1375028	S	CCAGTCTGGTCTCCTAGTGGCACAGTGCTGATGGTGCATGTAGCTGAGTG	PREDICTED: Rattus norvegicus HIV-1 tat interactive protein 2, homolog (human) (predicted) (Htatip2_predicted), mRNA.
1	0	0.0700858	-1.09366	-0.129165	0.0569095	-1.00128	-0.00184741	0.0447708	-1.02906	-0.0413294	0.03718	-1.02493	-0.0355188	0.0379882	-1.29308	-0.370815	0.0398653	-1.0848	-0.11743	0.0377792	-1.06548	-0.0915096	0.0411728	0.00211057	AB, C	Ctsl1	25697	ILMN_293757	--	--	--	1090017	NM_013156.1	CATHL	17	NP_037288.1	ILMN_1351117	S	CTGTAGCAGCAAGGACCTCGACCATGGGGTTCTGGTGGTTGGCTATGGTT	Rattus norvegicus cathepsin L1 (Ctsl1), mRNA.
1	0	0.0444354	-1.14365	-0.193645	0.145914	-1.11815	-0.161113	0.073095	-0.887686	0.171879	0.0468542	-1.21999	-0.28687	0.0503784	-1.29188	-0.369476	0.05584	-1.14401	-0.194094	0.0768266	-1.04473	-0.0631322	0.103808	0.0180053	AB, C	Psmb3	29676	ILMN_271747	--	--	--	3190446	NM_017285.1		10	NP_058981.1	ILMN_1357336	S	CAGGGATGCCGTGTCGGGCATGGGCGTCATTGTCCACATCATTGAAAAAG	Rattus norvegicus proteasome (prosome, macropain) subunit, beta type 3 (Psmb3), mRNA.
1	0	0.02612	-1.16267	-0.217443	0.0596238	-1.09242	-0.127525	0.0335063	-1.03235	-0.045938	0.0602094	-1.04776	-0.067306	0.0798167	-1.29036	-0.367775	0.0604004	-1.08526	-0.118039	0.0703721	-1.02106	-0.0300695	0.0658507	0.0233325	AB	Sat2_predicted	360547	ILMN_59549	--	--	--	4200292	XM_340825.3		10	XP_340826.2	ILMN_1351412	S	CGATTTGAAGGAGAGGCAATGAGGGAGTTGGCCGGATGCTGACTTATCCC	PREDICTED: Rattus norvegicus spermidine/spermine N1-acetyl transferase 2 (predicted) (Sat2_predicted), mRNA.
1	0	0.0569467	-1.15332	-0.205788	0.0462112	-1.0468	-0.0659905	0.0659408	-0.983925	0.0233803	0.0707168	-1.16749	-0.223405	0.0424769	-1.28665	-0.363624	0.0610448	-1.1256	-0.170694	0.0581929	-1.037	-0.0524103	0.0366148	0.00588495	AB, C	Gtf2b	81673	ILMN_294379	--	--	--	3190497	NM_031041.1		2	NP_112303.1	ILMN_1366282	S	CGACAGTCCTACAGACTGATCTACCCTCGGGCTCCAGATCTCTTCCCTTC	Rattus norvegicus general transcription factor IIB (Gtf2b), mRNA.
1	0	0.0413454	-1.10014	-0.137689	0.0704943	-1.15701	-0.210406	0.0349208	-1.0961	-0.132386	0.0488345	-1.13935	-0.18821	0.0388405	-1.25798	-0.331111	0.0497832	-1.15757	-0.2111	0.0363292	-1.00784	-0.0112611	0.030456	0.0045567	AB, BC	Eppb9_predicted	287383	ILMN_53944	--	--	Meckel syndrome 9	1780725	XM_213314.4		10	XP_213314.3	ILMN_1353057	S	CCCAGGGTGAAGGTCGGGAAGTGACCCGTGTTCGCTCTCAGGGATTTGTT	PREDICTED: Rattus norvegicus endothelial precursor protein B9 (predicted) (Eppb9_predicted), mRNA.
1	0	0.0533315	-1.05425	-0.0762193	0.0588625	-1.19676	-0.259129	0.053316	-1.02052	-0.029305	0.0443598	-1.10646	-0.145948	0.0482409	-1.25738	-0.330422	0.0601898	-1.07101	-0.0989778	0.0551214	-1.09314	-0.128482	0.040727	0.0144088	AB	Sdf2_predicted	287470	ILMN_57232	--	--	--	4280288	XM_213377.4		10	XP_213377.1	ILMN_1372523	S	CATGAAGCCCAGTGAGTTGCTGAGGGCAGAGGTCCATCATGCAGAGCTGT	PREDICTED: Rattus norvegicus stromal cell derived factor 2 (predicted) (Sdf2_predicted), mRNA.
1	0	0.0449122	-1.16789	-0.2239	0.0741218	-1.16342	-0.218375	0.07002	-0.951696	0.0714266	0.0410088	-1.25212	-0.324371	0.0623427	-1.25604	-0.328885	0.0373032	-1.25449	-0.327101	0.0790105	-1.17962	-0.238318	0.0481686	0.0018626	AB, C	Wdr45	302559	ILMN_295336	--	--	--	2760068	NM_001013958.1		X	NP_001013980.1	ILMN_1350497	S	CAGCCAACATCCCCCCAAGCACTTTTGTGACTGCGTGCTAAAGGCCAAGG	Rattus norvegicus WD repeat domain 45 (Wdr45), mRNA.
1	0	0.0391333	-1.20146	-0.264785	0.0268488	-1.12728	-0.172852	0.0725554	-0.913277	0.130875	0.0130409	-1.16183	-0.216401	0.0495021	-1.25604	-0.328877	0.0732066	-1.0752	-0.104606	0.0383583	-1.03363	-0.047722	0.0609714	0.000270904	AB, C	Psma5	29672	ILMN_265793	--	--	New loci associated with kidney function and chronic kidney disease.	2360110	NM_017282.1		2	NP_058978.1	ILMN_1355230	S	GGAGGAGAAGCTGAACGCAACTAACATCGAGCTGGCCACAGTGCAGCCTG	Rattus norvegicus proteasome (prosome, macropain) subunit, alpha type 5 (Psma5), mRNA.

## Sheet: Disease_DAVID
DAVID analysis of all disease outliers (up and down-regulated together)
Annotation Cluster 1	Enrichment Score: 2.9397500160748775
Category	Term	Count	%	PValue	Genes	List Total	Pop Hits	Pop Total	Fold Enrichment	Bonferroni	Benjamini	FDR
GOTERM_BP_FAT	GO:0046364~monosaccharide biosynthetic process	5	5.26316	4.64566e-05	ILMN_272499, ILMN_285833, ILMN_299594, ILMN_60161, ILMN_288959	67	32	10405	24.2654	0.0434417	0.0434417	0.0729541
GOTERM_BP_FAT	GO:0046165~alcohol biosynthetic process	5	5.26316	0.000125343	ILMN_272499, ILMN_285833, ILMN_299594, ILMN_60161, ILMN_288959	67	41	10405	18.9388	0.112933	0.0581578	0.19672
GOTERM_BP_FAT	GO:0005996~monosaccharide metabolic process	8	8.42105	0.000155791	ILMN_272499, ILMN_263395, ILMN_274811, ILMN_285833, ILMN_299594, ILMN_60161, ILMN_288959, ILMN_297778	67	184	10405	6.75211	0.138386	0.0484368	0.244453
GOTERM_BP_FAT	GO:0019318~hexose metabolic process	7	7.36842	0.000493968	ILMN_272499, ILMN_263395, ILMN_274811, ILMN_285833, ILMN_299594, ILMN_60161, ILMN_288959	67	159	10405	6.83704	0.376465	0.0757059	0.773165
GOTERM_BP_FAT	GO:0034637~cellular carbohydrate biosynthetic process	5	5.26316	0.00055144	ILMN_272499, ILMN_285833, ILMN_299594, ILMN_60161, ILMN_288959	67	60	10405	12.9415	0.409816	0.0725642	0.862757
GOTERM_BP_FAT	GO:0019319~hexose biosynthetic process	4	4.21053	0.000571017	ILMN_272499, ILMN_285833, ILMN_299594, ILMN_288959	67	26	10405	23.8921	0.420765	0.0659786	0.893257
GOTERM_BP_FAT	GO:0006006~glucose metabolic process	6	6.31579	0.00167201	ILMN_272499, ILMN_263395, ILMN_274811, ILMN_299594, ILMN_60161, ILMN_288959	67	136	10405	6.8514	0.798059	0.162851	2.59453
GOTERM_BP_FAT	GO:0006090~pyruvate metabolic process	4	4.21053	0.00218767	ILMN_272499, ILMN_299594, ILMN_284088, ILMN_288959	67	41	10405	15.1511	0.87677	0.188905	3.38189
GOTERM_BP_FAT	GO:0016051~carbohydrate biosynthetic process	5	5.26316	0.00230944	ILMN_272499, ILMN_285833, ILMN_299594, ILMN_60161, ILMN_288959	67	88	10405	8.82378	0.890341	0.182041	3.56695
GOTERM_BP_FAT	GO:0006094~gluconeogenesis	3	3.15789	0.00843492	ILMN_272499, ILMN_299594, ILMN_288959	67	22	10405	21.1771	0.999696	0.362301	12.4593
GOTERM_MF_FAT	GO:0048037~cofactor binding	3	3.15789	0.457517	ILMN_274811, ILMN_60161, ILMN_288959	65	245	10195	1.92057	1	0.99918	99.9635
Annotation Cluster 2	Enrichment Score: 1.5915958850507086
Category	Term	Count	%	PValue	Genes	List Total	Pop Hits	Pop Total	Fold Enrichment	Bonferroni	Benjamini	FDR
GOTERM_BP_FAT	GO:0009719~response to endogenous stimulus	12	12.6316	0.000437828	ILMN_263777, ILMN_288696, ILMN_56459, ILMN_271515, ILMN_274330, ILMN_263078, ILMN_267239, ILMN_294841, ILMN_288959, ILMN_47724, ILMN_282187, ILMN_70205	67	528	10405	3.52951	0.342069	0.0803215	0.685578
GOTERM_BP_FAT	GO:0009725~response to hormone stimulus	10	10.5263	0.0026341	ILMN_263777, ILMN_288696, ILMN_56459, ILMN_271515, ILMN_274330, ILMN_263078, ILMN_267239, ILMN_294841, ILMN_282187, ILMN_70205	67	468	10405	3.31834	0.919663	0.189519	4.05873
GOTERM_BP_FAT	GO:0010033~response to organic substance	13	13.6842	0.0067576	ILMN_263777, ILMN_271515, ILMN_56459, ILMN_274330, ILMN_267239, ILMN_294841, ILMN_47724, ILMN_288959, ILMN_288696, ILMN_263078, ILMN_282187, ILMN_292664, ILMN_70205	67	853	10405	2.3668	0.99847	0.350886	10.1039
GOTERM_BP_FAT	GO:0048545~response to steroid hormone stimulus	6	6.31579	0.0284301	ILMN_263777, ILMN_56459, ILMN_274330, ILMN_263078, ILMN_294841, ILMN_282187	67	271	10405	3.43834	1	0.6681	36.4335
GOTERM_BP_FAT	GO:0051384~response to glucocorticoid stimulus	4	4.21053	0.0356081	ILMN_263777, ILMN_274330, ILMN_263078, ILMN_294841	67	114	10405	5.44907	1	0.723013	43.4233
GOTERM_BP_FAT	GO:0031960~response to corticosteroid stimulus	4	4.21053	0.0413445	ILMN_263777, ILMN_274330, ILMN_263078, ILMN_294841	67	121	10405	5.13383	1	0.739596	48.4848
GOTERM_BP_FAT	GO:0009991~response to extracellular stimulus	5	5.26316	0.101606	ILMN_263777, ILMN_274330, ILMN_263078, ILMN_294841, ILMN_288959	67	280	10405	2.77319	1	0.912741	81.4218
GOTERM_BP_FAT	GO:0007584~response to nutrient	4	4.21053	0.116721	ILMN_274330, ILMN_263078, ILMN_294841, ILMN_288959	67	188	10405	3.30422	1	0.924181	85.7685
GOTERM_BP_FAT	GO:0033273~response to vitamin	3	3.15789	0.136618	ILMN_274330, ILMN_263078, ILMN_288959	67	102	10405	4.5676	1	0.939716	90.0503
GOTERM_BP_FAT	GO:0031667~response to nutrient levels	4	4.21053	0.22961	ILMN_274330, ILMN_263078, ILMN_294841, ILMN_288959	67	261	10405	2.38005	1	0.983231	98.3392
Annotation Cluster 3	Enrichment Score: 1.5253566057786057
Category	Term	Count	%	PValue	Genes	List Total	Pop Hits	Pop Total	Fold Enrichment	Bonferroni	Benjamini	FDR
GOTERM_BP_FAT	GO:0043603~cellular amide metabolic process	5	5.26316	0.000273101	ILMN_50043, ILMN_299594, ILMN_60161, ILMN_294841, ILMN_285005	67	50	10405	15.5299	0.229812	0.063195	0.428157
KEGG_PATHWAY	rno00330:Arginine and proline metabolism	5	5.26316	0.000370669	ILMN_288900, ILMN_59549, ILMN_283406, ILMN_294841, ILMN_285005	40	45	5013	13.925	0.0252565	0.0252565	0.381821
GOTERM_CC_FAT	GO:0031967~organelle envelope	9	9.47368	0.0101228	ILMN_283406, ILMN_56459, ILMN_299594, ILMN_263078, ILMN_294841, ILMN_283393, ILMN_271851, ILMN_281206, ILMN_285005	61	473	9364	2.92087	0.754403	0.754403	11.2853
GOTERM_CC_FAT	GO:0031975~envelope	9	9.47368	0.0104938	ILMN_283406, ILMN_56459, ILMN_299594, ILMN_263078, ILMN_294841, ILMN_283393, ILMN_271851, ILMN_281206, ILMN_285005	61	476	9364	2.90247	0.766785	0.384466	11.6758
GOTERM_CC_FAT	GO:0031090~organelle membrane	12	12.6316	0.0160551	ILMN_281340, ILMN_283406, ILMN_262381, ILMN_56459, ILMN_299594, ILMN_286760, ILMN_294841, ILMN_271851, ILMN_297546, ILMN_281206, ILMN_285005, ILMN_278955	61	837	9364	2.20083	0.892856	0.427874	17.3445
GOTERM_CC_FAT	GO:0005739~mitochondrion	14	14.7368	0.0192513	ILMN_273263, ILMN_283406, ILMN_271515, ILMN_284088, ILMN_294841, ILMN_275663, ILMN_285005, ILMN_281206, ILMN_288122, ILMN_288900, ILMN_301606, ILMN_299594, ILMN_271851, ILMN_294793	61	1094	9364	1.96446	0.931614	0.415218	20.4498
SP_PIR_KEYWORDS	transit peptide	6	6.31579	0.0379496	ILMN_301606, ILMN_288900, ILMN_299594, ILMN_271851, ILMN_275663, ILMN_285005	62	244	7989	3.16856	0.996338	0.845867	36.827
GOTERM_CC_FAT	GO:0031966~mitochondrial membrane	6	6.31579	0.0483989	ILMN_283406, ILMN_299594, ILMN_294841, ILMN_271851, ILMN_281206, ILMN_285005	61	311	9364	2.96157	0.998936	0.495712	44.226
UP_SEQ_FEATURE	transit peptide:Mitochondrion	6	6.31579	0.0547713	ILMN_301606, ILMN_288900, ILMN_299594, ILMN_271851, ILMN_275663, ILMN_285005	58	239	6587	2.8511	0.999871	0.999871	49.3094
GOTERM_CC_FAT	GO:0005740~mitochondrial envelope	6	6.31579	0.0620866	ILMN_283406, ILMN_299594, ILMN_294841, ILMN_271851, ILMN_281206, ILMN_285005	61	334	9364	2.75763	0.999856	0.552525	52.9698
GOTERM_CC_FAT	GO:0044429~mitochondrial part	7	7.36842	0.0665682	ILMN_288900, ILMN_283406, ILMN_299594, ILMN_294841, ILMN_271851, ILMN_281206, ILMN_285005	61	449	9364	2.39322	0.999926	0.518701	55.5476
SP_PIR_KEYWORDS	mitochondrion	7	7.36842	0.0857969	ILMN_301606, ILMN_288900, ILMN_283406, ILMN_299594, ILMN_271851, ILMN_275663, ILMN_285005	62	403	7989	2.23817	0.999998	0.764303	65.5242
GOTERM_CC_FAT	GO:0005743~mitochondrial inner membrane	4	4.21053	0.200391	ILMN_283406, ILMN_299594, ILMN_271851, ILMN_285005	61	241	9364	2.54785	1	0.723595	92.8064
GOTERM_CC_FAT	GO:0019866~organelle inner membrane	4	4.21053	0.228844	ILMN_283406, ILMN_299594, ILMN_271851, ILMN_285005	61	258	9364	2.37997	1	0.748241	95.3038
GOTERM_CC_FAT	GO:0031980~mitochondrial lumen	3	3.15789	0.268822	ILMN_288900, ILMN_271851, ILMN_285005	61	158	9364	2.91471	1	0.79816	97.4901
GOTERM_CC_FAT	GO:0005759~mitochondrial matrix	3	3.15789	0.268822	ILMN_288900, ILMN_271851, ILMN_285005	61	158	9364	2.91471	1	0.79816	97.4901

## Sheet: Precursor_DAVID
DAVID analysis of all precursor genes (disease outliers which also show >1.25 fold change in UN / Sal / Chow)
Annotation Cluster 1	Enrichment Score: 2.707199343163608	0.00196246
Category	Term	Count	%	PValue	Genes	List Total	Pop Hits	Pop Total	Fold Enrichment	Bonferroni	Benjamini	FDR
GOTERM_BP_FAT	GO:0046364~monosaccharide biosynthetic process	4	6.89655	0.000260188	ILMN_285833, ILMN_299594, ILMN_60161, ILMN_288959	42	32	10405	30.9673	0.153413	0.153413	0.38697
GOTERM_BP_FAT	GO:0046165~alcohol biosynthetic process	4	6.89655	0.000545603	ILMN_285833, ILMN_299594, ILMN_60161, ILMN_288959	42	41	10405	24.1696	0.294805	0.160241	0.809855
GOTERM_BP_FAT	GO:0005996~monosaccharide metabolic process	6	10.3448	0.000732373	ILMN_263395, ILMN_285833, ILMN_299594, ILMN_60161, ILMN_288959, ILMN_297778	42	184	10405	8.07842	0.374304	0.144695	1.08567
GOTERM_BP_FAT	GO:0034637~cellular carbohydrate biosynthetic process	4	6.89655	0.00166295	ILMN_285833, ILMN_299594, ILMN_60161, ILMN_288959	42	60	10405	16.5159	0.655331	0.191872	2.4493
GOTERM_BP_FAT	GO:0019318~hexose metabolic process	5	8.62069	0.00342496	ILMN_263395, ILMN_285833, ILMN_299594, ILMN_60161, ILMN_288959	42	159	10405	7.79051	0.888723	0.269245	4.98337
GOTERM_BP_FAT	GO:0019319~hexose biosynthetic process	3	5.17241	0.0046374	ILMN_285833, ILMN_299594, ILMN_288959	42	26	10405	28.5852	0.948945	0.310546	6.69126
GOTERM_BP_FAT	GO:0016051~carbohydrate biosynthetic process	4	6.89655	0.00494139	ILMN_285833, ILMN_299594, ILMN_60161, ILMN_288959	42	88	10405	11.2608	0.95801	0.296902	7.11495
GOTERM_BP_FAT	GO:0006006~glucose metabolic process	4	6.89655	0.0162126	ILMN_263395, ILMN_299594, ILMN_60161, ILMN_288959	42	136	10405	7.28641	0.999971	0.440757	21.6153
Annotation Cluster 2	Enrichment Score: 1.9853660799254604
Category	Term	Count	%	PValue	Genes	List Total	Pop Hits	Pop Total	Fold Enrichment	Bonferroni	Benjamini	FDR
GOTERM_BP_FAT	GO:0006732~coenzyme metabolic process	5	8.62069	0.00227574	ILMN_273263, ILMN_299594, ILMN_60161, ILMN_69050, ILMN_289387	42	142	10405	8.72317	0.76733	0.215746	3.33767
GOTERM_BP_FAT	GO:0051186~cofactor metabolic process	5	8.62069	0.00532489	ILMN_273263, ILMN_299594, ILMN_60161, ILMN_69050, ILMN_289387	42	180	10405	6.88161	0.96719	0.289441	7.64691
GOTERM_BP_FAT	GO:0055114~oxidation reduction	7	12.069	0.0120369	ILMN_273263, ILMN_288900, ILMN_299594, ILMN_62100, ILMN_60161, ILMN_275663, ILMN_289387	42	493	10405	3.51758	0.999569	0.403508	16.5092
SP_PIR_KEYWORDS	oxidoreductase	5	8.62069	0.0784491	ILMN_273263, ILMN_288900, ILMN_299594, ILMN_60161, ILMN_275663	39	343	7989	2.9861	0.999917	0.847263	60.5682
Annotation Cluster 3	Enrichment Score: 1.8046772553827002
Category	Term	Count	%	PValue	Genes	List Total	Pop Hits	Pop Total	Fold Enrichment	Bonferroni	Benjamini	FDR
SP_PIR_KEYWORDS	amino-acid biosynthesis	3	5.17241	0.00253497	ILMN_273263, ILMN_294841, ILMN_285005	39	16	7989	38.4087	0.25315	0.25315	2.84981
GOTERM_BP_FAT	GO:0008652~cellular amino acid biosynthetic process	3	5.17241	0.0107494	ILMN_273263, ILMN_294841, ILMN_285005	42	40	10405	18.5804	0.999009	0.438086	14.8733
GOTERM_BP_FAT	GO:0046394~carboxylic acid biosynthetic process	4	6.89655	0.0132225	ILMN_273263, ILMN_294841, ILMN_288959, ILMN_285005	42	126	10405	7.8647	0.9998	0.412822	17.9896
GOTERM_BP_FAT	GO:0016053~organic acid biosynthetic process	4	6.89655	0.0132225	ILMN_273263, ILMN_294841, ILMN_288959, ILMN_285005	42	126	10405	7.8647	0.9998	0.412822	17.9896
GOTERM_BP_FAT	GO:0009309~amine biosynthetic process	3	5.17241	0.0325489	ILMN_273263, ILMN_294841, ILMN_285005	42	72	10405	10.3224	1	0.60179	38.923
GOTERM_BP_FAT	GO:0044271~nitrogen compound biosynthetic process	4	6.89655	0.0958111	ILMN_273263, ILMN_294841, ILMN_264869, ILMN_285005	42	278	10405	3.56458	1	0.833127	77.7014
